# Supplementary material for: Multi-transcriptomics analysis of microvascular invasion-related malignant cells and development of a machine learning-based prognostic model in hepatocellular carcinoma
Source: Front Immunol. 2024 Aug 8;15:1436131. doi: 10.3389/fimmu.2024.1436131 (PMC11338809; doi:10.3389/fimmu.2024.1436131)
Supplement: Supplementary file 5 [file Table_1.xls]

## Sheet: Table S1
Table S1: Scissor+ Malignant cells VS Scissor- Malignant cells (Differentially expressed genes)
SYMBOL	p_val	avg_log2FC	pct.1	pct.2	p_val_adj
CTSE	3.22e-56	10.3908	0.121	0	1.17e-51
SPINK4	1.02e-36	10.3814	0.08	0	3.71e-32
TKTL1	7.13e-130	9.19558	0.26	0.001	2.58e-125
CCL26	4.54e-42	9.17611	0.094	0.001	1.65e-37
FGF19	2.51e-70	8.4771	0.153	0.002	9.1e-66
CA1	3.32e-22	8.22994	0.048	0	1.2e-17
CA9	1.35e-100	7.85477	0.209	0.001	4.91e-96
TSPY10	2.81e-54	7.7081	0.117	0	1.02e-49
MUC6	2.13e-25	7.6219	0.055	0	7.72e-21
RP11-758M4.4	6.27e-65	7.29082	0.138	0	2.27e-60
PYY	3.53e-24	7.26895	0.053	0.001	1.28e-19
MMP7	4.37e-45	7.23954	0.1	0.001	1.58e-40
GTSE1	2.77e-102	7.23077	0.214	0.002	1e-97
CRABP2	1.65e-37	7.20213	0.081	0	5.98e-33
PGA5	3.43e-08	7.19376	0.018	0.001	0.00124412
CT45A10	8.96e-38	7.01762	0.082	0	3.25e-33
C11orf53	7.66e-28	6.99307	0.06	0	2.78e-23
HBE1	2.29e-39	6.96611	0.085	0	8.32e-35
GAGE10	1.16e-62	6.79006	0.134	0	4.2e-58
RP11-110A12.2	8.87e-44	6.76678	0.095	0	3.21e-39
PRL	3.91e-29	6.75072	0.063	0	1.42e-24
AC140912.1	4.28e-79	6.73763	0.169	0.001	1.55e-74
MAGEA10	1.79e-93	6.71884	0.196	0.001	6.48e-89
PRAME	3.13e-126	6.71508	0.257	0.002	1.14e-121
MMP10	2.36e-18	6.69049	0.04	0.001	8.56e-14
PAGE2B	5.83e-112	6.63902	0.237	0.005	2.11e-107
FAM72D	7.42e-45	6.62171	0.097	0	2.69e-40
HOXC10	3.03e-37	6.62059	0.081	0	1.1e-32
CDH17	5.28e-35	6.61573	0.076	0	1.91e-30
LINC01207	7.55e-37	6.61082	0.08	0	2.74e-32
PAGE1	2.08e-148	6.59497	0.299	0.005	7.55e-144
MFAP2	4.3e-59	6.59209	0.128	0.001	1.56e-54
UCHL1	8.77e-147	6.56261	0.294	0.003	3.18e-142
PSMA8	4.1e-48	6.5322	0.105	0.001	1.49e-43
MGC39584	1.46e-33	6.50533	0.073	0	5.31e-29
FABP6	2.68e-71	6.47918	0.152	0.001	9.73e-67
MAEL	1.92e-82	6.45209	0.182	0.005	6.95e-78
RP11-242J7.1	1.91e-52	6.43864	0.114	0.001	6.93e-48
DLX5	7.66e-23	6.40661	0.049	0	2.78e-18
NPPB	9.14e-16	6.37568	0.033	0	3.32e-11
SLC1A7	7.49e-92	6.36454	0.193	0.001	2.71e-87
RP11-44F21.5	2.57e-44	6.35881	0.096	0	9.31e-40
RP11-20G13.3	3.65e-40	6.35478	0.087	0	1.32e-35
AP1M2	7.59e-167	6.34922	0.331	0.006	2.75e-162
DKK1	1.29e-49	6.34508	0.111	0.002	4.69e-45
TRIM36	6.04e-39	6.34082	0.086	0.001	2.19e-34
PASD1	3.9e-35	6.30115	0.076	0	1.41e-30
DLK1	7.66e-23	6.29494	0.049	0	2.78e-18
PLK1	7.74e-104	6.228	0.223	0.005	2.81e-99
MUC5B	4.85e-43	6.20781	0.098	0.002	1.76e-38
TRIM54	2.05e-63	6.20351	0.147	0.006	7.42e-59
RP11-314N14.1	6.61e-38	6.19746	0.082	0	2.4e-33
BRINP3	3.45e-36	6.19289	0.078	0	1.25e-31
PRAMEF15	3.83e-11	6.18819	0.023	0	1.39e-06
SLC30A8	7.15e-35	6.15739	0.076	0	2.59e-30
IGHE	8.53e-20	6.15201	0.042	0	3.09e-15
ITIH5	2.16e-33	6.08917	0.076	0.002	7.82e-29
ASNS	1.9e-96	6.07655	0.211	0.006	6.9e-92
RP11-232D9.3	1.03e-27	6.03539	0.06	0	3.74e-23
LINC01224	6.95e-49	6.035	0.107	0.001	2.52e-44
CDC20	3.85e-214	6.02139	0.411	0.011	1.4e-209
DBH	1.73e-28	6.00516	0.062	0	6.28e-24
XAGE1A	1.02e-36	5.97783	0.08	0	3.71e-32
EPO	2.25e-24	5.95768	0.052	0	8.17e-20
AC018890.6	2.66e-30	5.92671	0.066	0	9.66e-26
CALN1	6.53e-26	5.89724	0.056	0	2.37e-21
MUC12	2.55e-45	5.89567	0.1	0.001	9.26e-41
ACTL8	7.17e-112	5.891	0.231	0.002	2.6e-107
WNK4	4.26e-23	5.87541	0.05	0	1.55e-18
RP11-317N12.1	1.31e-34	5.85897	0.075	0	4.75e-30
SGOL1	1.02e-116	5.85656	0.25	0.007	3.72e-112
DMRTB1	4.45e-22	5.85452	0.047	0	1.61e-17
LUCAT1	1.07e-53	5.85342	0.119	0.002	3.89e-49
NRCAM	1e-55	5.85316	0.121	0.001	3.64e-51
CELF4	1.11e-46	5.83203	0.103	0.001	4.01e-42
RP11-30J20.1	3.79e-47	5.80076	0.103	0.001	1.37e-42
LINC00668	1.97e-30	5.79487	0.066	0	7.16e-26
KIF23	2.06e-91	5.7936	0.196	0.003	7.47e-87
FZD7	6.45e-34	5.79149	0.075	0.001	2.34e-29
ZFP57	3e-44	5.78257	0.099	0.002	1.09e-39
ANKRD30A	6.53e-26	5.74913	0.056	0	2.37e-21
PSG9	1.19e-29	5.74505	0.064	0	4.3e-25
CTD-2147F2.1	2.9e-29	5.73762	0.063	0	1.05e-24
NR0B1	7.99e-22	5.73476	0.047	0	2.9e-17
NFE4	4.61e-29	5.73076	0.064	0.001	1.67e-24
AC098973.2	1.05e-219	5.70457	0.411	0.006	3.8e-215
AC069277.2	1.85e-45	5.69748	0.1	0.001	6.72e-41
AC005301.8	9.3e-25	5.68929	0.053	0	3.37e-20
NPTX2	6.68e-18	5.64841	0.038	0	2.42e-13
RP11-57A1.1	2.43e-31	5.63855	0.068	0	8.81e-27
VCX3B	3.79e-54	5.63815	0.119	0.001	1.37e-49
MAGEA9	9.27e-39	5.63736	0.085	0.001	3.36e-34
SLCO6A1	1.58e-25	5.63578	0.055	0	5.75e-21
AC021218.2	9.03e-47	5.62924	0.104	0.001	3.28e-42
HOXA4	3.18e-23	5.62882	0.05	0	1.15e-18
KRT20	1.05e-33	5.62704	0.076	0.001	3.8e-29
ACTA1	4.96e-08	5.60569	0.015	0	0.00179955
CKMT1A	1.49e-26	5.60412	0.057	0	5.39e-22
SAPCD2	6.93e-25	5.58712	0.054	0	2.51e-20
XAGE2	5.45e-24	5.58509	0.052	0	1.97e-19
TFAP2C	4.86e-26	5.57912	0.056	0	1.76e-21
CCDC181	5.16e-25	5.57746	0.054	0	1.87e-20
TEX19	2.04e-19	5.55823	0.041	0	7.41e-15
MYO3A	1.48e-20	5.55791	0.044	0	5.38e-16
EPS8L3	2.39e-134	5.55283	0.272	0.002	8.66e-130
RRAD	3.9e-35	5.54591	0.08	0.002	1.42e-30
RP11-38M8.1	5.81e-56	5.54257	0.124	0.002	2.11e-51
SPTSSB	3.07e-45	5.53759	0.105	0.003	1.11e-40
GAL	4.13e-39	5.5307	0.087	0.001	1.5e-34
LINC01019	4.26e-23	5.51996	0.05	0	1.55e-18
RP11-191L9.4	2.86e-25	5.50292	0.054	0	1.04e-20
OLFM4	6.85e-12	5.47493	0.024	0	2.48e-07
MLF1	4.53e-116	5.46611	0.249	0.007	1.64e-111
KCNH2	7.99e-22	5.4644	0.047	0	2.9e-17
LINC00488	1.6e-29	5.46338	0.064	0	5.8e-25
CDCA2	7.14e-59	5.45732	0.129	0.001	2.59e-54
GAGE12E	1.03e-51	5.44664	0.113	0.001	3.72e-47
LYPD6B	2.5e-38	5.44409	0.087	0.002	9.07e-34
GPHA2	1.17e-18	5.44106	0.04	0	4.24e-14
RP11-125O18.1	6.68e-18	5.44101	0.038	0	2.42e-13
HOXC11	8.53e-20	5.43164	0.042	0	3.09e-15
FOXJ1	4.29e-33	5.42728	0.073	0.001	1.55e-28
XAGE1B	1.26e-38	5.41667	0.085	0.001	4.56e-34
MS4A8	2.13e-17	5.409	0.037	0	7.72e-13
RP5-884M6.1	2.04e-19	5.40445	0.041	0	7.41e-15
H2BFWT	4.62e-21	5.40028	0.045	0	1.67e-16
AKR1B10	0	5.39584	0.773	0.098	0
LAMP5	2.17e-12	5.39201	0.025	0	7.88e-08
GAGE1	0	5.38134	0.577	0.023	0
TRIP13	6.68e-119	5.37135	0.248	0.004	2.42e-114
MFSD2B	9.95e-36	5.37069	0.08	0.001	3.61e-31
RNF212	2.16e-11	5.36146	0.023	0	7.83e-07
SGOL2	3.19e-109	5.36066	0.244	0.011	1.16e-104
RGS17	2.36e-43	5.33527	0.098	0.002	8.54e-39
TTYH1	6.17e-35	5.3299	0.085	0.004	2.24e-30
CRABP1	2.04e-39	5.32717	0.087	0.001	7.41e-35
SSX2B	6.29e-35	5.32547	0.077	0.001	2.28e-30
FAM64A	4.87e-28	5.32348	0.062	0.001	1.77e-23
MBOAT4	2.17e-15	5.30779	0.032	0	7.88e-11
TRIM71	7.88e-68	5.3069	0.149	0.002	2.86e-63
GABRA2	7.81e-50	5.30495	0.111	0.002	2.83e-45
INHA	8.72e-56	5.29615	0.122	0.001	3.16e-51
LINC01297.1	5.38e-19	5.28527	0.042	0.001	1.95e-14
RP1-121G13.2	3.88e-14	5.28047	0.029	0	1.41e-09
RP11-734I18.1	1.68e-24	5.27995	0.053	0	6.08e-20
RP11-471M2.3	1.19e-17	5.27915	0.037	0	4.32e-13
C11orf86	5.97e-13	5.27517	0.028	0.001	2.17e-08
IGF2BP1	5.62e-61	5.26943	0.138	0.003	2.04e-56
PLCXD3	3.68e-23	5.24229	0.051	0.001	1.33e-18
KIAA0101	5.76e-221	5.2366	0.432	0.02	2.09e-216
ADAD1	4.27e-30	5.234	0.066	0.001	1.55e-25
S100P	1.46e-151	5.22732	0.326	0.017	5.29e-147
HAVCR1	1.56e-18	5.22304	0.039	0	5.67e-14
CMB9-22P13.1	5.87e-177	5.21938	0.366	0.019	2.13e-172
SPAG17	3.87e-15	5.20776	0.032	0	1.4e-10
ADGRG2	1.04e-15	5.19625	0.034	0.001	3.75e-11
RP11-284G10.1	9.14e-16	5.19583	0.033	0	3.32e-11
OSBPL10	8.25e-61	5.19321	0.137	0.003	2.99e-56
RP11-66B24.2	2.73e-19	5.19021	0.041	0	9.91e-15
UBE2C	1.45e-257	5.18762	0.501	0.031	5.26e-253
RP11-565A3.2	2.8e-18	5.18546	0.039	0	1.01e-13
NCAPG	3.12e-111	5.18501	0.241	0.007	1.13e-106
PITX2	5.13e-16	5.17699	0.034	0	1.86e-11
PRC1	8.19e-159	5.17558	0.327	0.01	2.97e-154
AC004381.6	1.19e-43	5.17437	0.1	0.003	4.33e-39
CTD-2314B22.1	1.59e-17	5.17309	0.037	0	5.78e-13
TFF1	8.28e-58	5.16045	0.141	0.007	3e-53
CRISP2	9.14e-16	5.15014	0.033	0	3.32e-11
LINC00632	2.27e-20	5.14439	0.045	0.001	8.22e-16
EGLN3	3.38e-175	5.14258	0.354	0.011	1.22e-170
TDRG1	2.85e-10	5.14223	0.021	0	1.03e-05
ARC	2.75e-29	5.13027	0.073	0.004	9.97e-25
BCL2L15	8.99e-25	5.1275	0.057	0.002	3.26e-20
HOXA7	3.18e-26	5.12275	0.058	0.001	1.15e-21
AC013275.2	2.98e-21	5.12064	0.047	0.001	1.08e-16
F3	3.21e-51	5.11533	0.118	0.003	1.16e-46
RP11-492E3.2	2e-59	5.1121	0.131	0.002	7.26e-55
MISP	1.22e-62	5.10989	0.136	0.001	4.44e-58
ARHGAP8	2.21e-21	5.10576	0.047	0.001	8e-17
HS6ST2	3.8e-17	5.0909	0.036	0	1.38e-12
MYO1A	1.9e-36	5.08971	0.083	0.002	6.87e-32
RRM2	2.64e-132	5.08705	0.292	0.016	9.56e-128
AC114803.3	3.88e-14	5.08288	0.029	0	1.41e-09
DPP10-AS1	5.07e-17	5.07986	0.036	0	1.84e-12
KLK15	1.64e-14	5.05478	0.03	0	5.93e-10
TMEM52B	1.45e-33	5.05364	0.075	0.001	5.25e-29
CLDN10	1.41e-33	5.05116	0.075	0.001	5.11e-29
KCNMB2	6.9e-14	5.04668	0.029	0	2.5e-09
KHDC1L	2.97e-84	5.04507	0.179	0.001	1.08e-79
RP11-553A10.1	1.19e-17	5.04184	0.037	0	4.32e-13
DLL3	6.78e-17	5.03809	0.036	0	2.46e-12
CCNB2	3.48e-170	5.03351	0.348	0.012	1.26e-165
RAD51	4.23e-49	5.02074	0.113	0.003	1.53e-44
AL132709.8	9.19e-15	5.02014	0.031	0	3.33e-10
G6PD	0	5.01412	0.615	0.055	0
MAGEA9B	1.23e-87	5.01406	0.184	0.001	4.46e-83
MSC-AS1	7.97e-37	5.01134	0.085	0.002	2.89e-32
CPXM1	7.84e-19	5.01013	0.043	0.001	2.84e-14
AGR2	4.84e-124	5.00141	0.284	0.018	1.75e-119
RP11-54O7.17	2.84e-17	4.99867	0.037	0	1.03e-12
CREB3L1	2e-29	4.99867	0.066	0.001	7.26e-25
HK2	1.3e-48	4.99774	0.111	0.003	4.73e-44
C16orf59	7.49e-68	4.99345	0.155	0.005	2.72e-63
PPP1R14D	8.75e-19	4.98866	0.04	0	3.17e-14
PLPP2	0	4.98224	0.584	0.018	0
CLDN4	0	4.98197	0.546	0.018	0
SLC38A5	3.02e-32	4.97836	0.077	0.003	1.09e-27
RHOV	2.84e-17	4.97286	0.037	0	1.03e-12
C3orf70	3.83e-17	4.96505	0.042	0.003	1.39e-12
MYBL2	1.52e-123	4.95719	0.258	0.004	5.51e-119
CCDC8	3.8e-17	4.95639	0.036	0	1.38e-12
STMN2	4.93e-07	4.94985	0.013	0	0.0178949
LHX8	5.4e-23	4.9495	0.052	0.001	1.96e-18
CTD-2384A14.1	5.99e-30	4.94585	0.067	0.001	2.17e-25
RP11-81H14.2	2.19e-155	4.94312	0.315	0.007	7.94e-151
CCNB1	5.58e-185	4.9409	0.391	0.025	2.02e-180
SDK2	2.91e-13	4.9407	0.027	0	1.05e-08
IL1RAPL1	3.88e-14	4.93326	0.029	0	1.41e-09
SERTAD4-AS1	8.04e-47	4.93247	0.109	0.004	2.91e-42
LAMA1	2.88e-16	4.93129	0.034	0	1.04e-11
CLDN6	4.26e-66	4.90892	0.148	0.003	1.55e-61
RP11-11N9.4	1.87e-88	4.90745	0.198	0.007	6.78e-84
SMC1B	2.17e-65	4.90261	0.146	0.003	7.88e-61
OOEP	1.99e-54	4.90082	0.122	0.002	7.21e-50
MAP1A	8.92e-18	4.89982	0.038	0	3.24e-13
CDK1	5.93e-157	4.89866	0.34	0.02	2.15e-152
GP2	2.49e-58	4.89571	0.135	0.004	9.02e-54
LY6K	5.24e-144	4.89248	0.294	0.005	1.9e-139
GAGE13	1.15e-183	4.88894	0.38	0.019	4.16e-179
TFF3	1.14e-122	4.88477	0.328	0.05	4.14e-118
CALB1	4.96e-08	4.88039	0.015	0	0.00179955
MSI1	5.88e-34	4.87821	0.076	0.001	2.13e-29
RP11-307P5.1	3.87e-15	4.87791	0.032	0	1.4e-10
RHOXF2	1.59e-17	4.87476	0.037	0	5.78e-13
LINC01602	1.38e-12	4.85763	0.027	0.001	5.02e-08
RP11-423H2.3	3.28e-14	4.85545	0.031	0.001	1.19e-09
IGHV1-24	2.84e-17	4.85505	0.037	0	1.03e-12
SYCE1	3.58e-24	4.85259	0.053	0.001	1.3e-19
NRSN2	2.66e-90	4.85198	0.2	0.006	9.64e-86
TEX15	1.21e-16	4.84594	0.035	0	4.38e-12
PBK	2.37e-145	4.84481	0.301	0.007	8.58e-141
PDCL2	6.89e-15	4.84356	0.031	0	2.5e-10
NTM	4.99e-18	4.84336	0.038	0	1.81e-13
KCNK9	3.49e-105	4.82748	0.222	0.003	1.26e-100
SLC16A9	6.18e-34	4.81893	0.077	0.002	2.24e-29
GAGE12H	3.39e-50	4.80974	0.154	0.025	1.23e-45
RP11-693J15.6	3.27e-16	4.8059	0.035	0.001	1.19e-11
ATP8A2	1.22e-15	4.79994	0.033	0	4.42e-11
RP11-47I22.2	2.66e-15	4.79414	0.035	0.001	9.65e-11
BIRC5	7.79e-259	4.78703	0.509	0.04	2.83e-254
SSUH2	1.65e-58	4.78656	0.135	0.004	5.99e-54
C1orf186	2.27e-32	4.78474	0.075	0.002	8.23e-28
FHL2	6.78e-105	4.78257	0.236	0.01	2.46e-100
GAGE12F	9.14e-16	4.78154	0.033	0	3.32e-11
DACH1	2.17e-12	4.78051	0.025	0	7.88e-08
FAM72C	2.8e-26	4.76862	0.06	0.002	1.02e-21
DDX4	2.18e-14	4.76672	0.03	0	7.91e-10
CXCL5	2.78e-67	4.76529	0.148	0.002	1.01e-62
CT55	1.8e-88	4.76381	0.187	0.001	6.54e-84
RALYL	1.22e-15	4.76341	0.033	0	4.42e-11
KIF5C	1.14e-25	4.76244	0.062	0.003	4.12e-21
NQO1	1.65e-223	4.75865	0.503	0.083	5.97e-219
ANKRD33	3.21e-10	4.75453	0.022	0.001	1.17e-05
CENPA	8.72e-97	4.75229	0.219	0.009	3.16e-92
NDST4	2.9e-15	4.75067	0.032	0	1.05e-10
VCX	1.92e-147	4.74411	0.304	0.007	6.97e-143
LINC01559	2.12e-09	4.74075	0.019	0	7.68e-05
APOBEC3B	4.52e-61	4.74045	0.137	0.003	1.64e-56
RP11-268G12.1	1.22e-15	4.73582	0.033	0	4.42e-11
SEMA6A	1.99e-152	4.72962	0.317	0.01	7.23e-148
IGSF3	5.66e-56	4.72882	0.13	0.004	2.05e-51
RP11-187E13.1	2.09e-18	4.72375	0.039	0	7.58e-14
KIF20A	4.38e-58	4.72139	0.132	0.003	1.59e-53
MAGEB1	1.15e-35	4.71684	0.08	0.001	4.17e-31
CHL1	1.64e-13	4.71652	0.028	0	5.93e-09
MAGEA4	4.98e-91	4.70375	0.203	0.006	1.8e-86
IGLON5	5.71e-18	4.70089	0.039	0.001	2.07e-13
CTAG2	2.06e-230	4.69881	0.435	0.009	7.48e-226
ULBP2	1.11e-78	4.69421	0.177	0.005	4.03e-74
AL133493.2	8.92e-18	4.69271	0.038	0	3.24e-13
GEM	4.24e-95	4.6921	0.222	0.013	1.54e-90
ENPP5	3.03e-23	4.68779	0.052	0.001	1.1e-18
DIRAS1	4.39e-16	4.68649	0.035	0.001	1.59e-11
PTGES	4.62e-76	4.67731	0.163	0.001	1.67e-71
RP11-528G1.2	2.14e-10	4.67704	0.021	0	7.76e-06
RSPO4	1.22e-15	4.67541	0.033	0	4.42e-11
CCK	5.01e-09	4.67371	0.018	0	0.000181563
SMCR5	7.71e-33	4.67036	0.077	0.003	2.79e-28
RP11-14N7.2	5.36e-181	4.67001	0.372	0.018	1.94e-176
B4GALNT2	6.35e-17	4.66615	0.038	0.001	2.3e-12
CA12	2.22e-58	4.66225	0.129	0.002	8.05e-54
AKR1B15	7.76e-12	4.66166	0.025	0.001	2.81e-07
SYT8	1.82e-08	4.65908	0.018	0.001	0.00065882
DEPDC1B	3.89e-105	4.6574	0.232	0.008	1.41e-100
ARMC3	2.16e-11	4.65689	0.023	0	7.83e-07
RP11-78L16.1	1.64e-14	4.65684	0.03	0	5.93e-10
CIDEC	6.69e-50	4.64846	0.124	0.008	2.42e-45
MTFR2	3.97e-63	4.64476	0.141	0.003	1.44e-58
NEK2	4.26e-110	4.64448	0.246	0.01	1.54e-105
KRTCAP3	7.77e-27	4.64364	0.06	0.001	2.82e-22
RP11-834C11.4	2.09e-47	4.62939	0.106	0.002	7.58e-43
PLA2G10	1.19e-09	4.62885	0.019	0	4.33e-05
AC007131.1	1.23e-13	4.62664	0.028	0	4.45e-09
RP11-402P6.11	1.18e-100	4.6245	0.213	0.003	4.28e-96
RP11-94I2.4	6.9e-14	4.62169	0.029	0	2.5e-09
GALNT12	1.61e-10	4.62148	0.021	0	5.83e-06
HBG2	2.9e-12	4.62061	0.025	0	1.05e-07
TMEM40	1.17e-18	4.61692	0.04	0	4.24e-14
SCIN	2.69e-17	4.61598	0.039	0.001	9.76e-13
C1orf116	2.9e-12	4.61429	0.025	0	1.05e-07
AC136616.1	1.76e-30	4.60468	0.067	0.001	6.39e-26
PLEKHG4	2.18e-13	4.60207	0.028	0	7.91e-09
NEIL3	4.36e-38	4.60153	0.084	0.001	1.58e-33
RP11-366H4.1	9.2e-14	4.59988	0.029	0	3.34e-09
TSPY3	1.22e-22	4.59987	0.05	0.001	4.44e-18
DPYSL4	9.06e-11	4.59951	0.022	0	3.28e-06
DFNA5	5.06e-93	4.59678	0.208	0.007	1.83e-88
KIF18B	1.51e-33	4.5919	0.075	0.001	5.49e-29
KIAA1524	1.7e-86	4.58857	0.189	0.004	6.16e-82
LINC01133	1.88e-24	4.58817	0.06	0.003	6.81e-20
RP11-180C1.1	2.17e-15	4.58074	0.032	0	7.88e-11
PFN2	0	4.5752	0.57	0.032	0
XXyac-YX155B6.5	3.73e-08	4.57458	0.016	0	0.00135081
DPY19L2	3.8e-16	4.57389	0.038	0.002	1.38e-11
HORMAD1	4.33e-17	4.57281	0.037	0.001	1.57e-12
SPESP1	3.77e-183	4.57176	0.369	0.012	1.37e-178
SKA1	3.65e-89	4.57033	0.199	0.006	1.32e-84
TAF4B	5.18e-14	4.56556	0.029	0	1.88e-09
RP1-142L7.5	5.69e-09	4.56291	0.019	0.001	0.00020621
SFRP1	1.42e-23	4.55976	0.056	0.002	5.14e-19
PFKP	1.56e-106	4.55711	0.242	0.012	5.67e-102
KIF4A	1.93e-110	4.55657	0.244	0.009	6.99e-106
KISS1R	3.62e-19	4.55388	0.045	0.002	1.31e-14
RP11-818F20.5	1.56e-07	4.55345	0.014	0	0.00567136
TMPRSS15	8.58e-28	4.54463	0.064	0.002	3.11e-23
MMP1	6.24e-108	4.53943	0.227	0.003	2.26e-103
2024-09-14	4.93e-30	4.53842	0.068	0.001	1.79e-25
RP11-276H19.2	5.06e-10	4.53784	0.02	0	1.83e-05
GAL3ST1	4.68e-64	4.53416	0.156	0.009	1.7e-59
LRRN1	6.73e-10	4.52948	0.02	0	2.44e-05
FMOD	1.41e-14	4.52775	0.032	0.001	5.13e-10
HHIPL2	1.19e-33	4.52535	0.078	0.002	4.31e-29
MEG3	7.84e-51	4.52527	0.158	0.026	2.84e-46
OR51B5	1.17e-06	4.52283	0.012	0	0.0424109
CXorf67	1.06e-29	4.52231	0.066	0.001	3.85e-25
FBXL2	1.17e-54	4.52216	0.121	0.002	4.25e-50
PKM	0	4.51719	0.755	0.146	0
ID4	7.68e-11	4.51562	0.023	0.001	2.79e-06
MGAM2	4.96e-08	4.51272	0.015	0	0.00179955
RP11-575F12.1	1.23e-13	4.50977	0.028	0	4.45e-09
RP11-456O19.2	2.51e-14	4.50697	0.031	0.001	9.1e-10
RNASE2	1.67e-14	4.50598	0.035	0.002	6.07e-10
CHRNA5	4.52e-48	4.4958	0.109	0.002	1.64e-43
TBX18	5.18e-14	4.49453	0.029	0	1.88e-09
PTPRS	1.14e-55	4.49147	0.134	0.006	4.12e-51
RP5-1185I7.1	5.1e-11	4.4892	0.022	0	1.85e-06
STAC	1.06e-36	4.48881	0.082	0.001	3.85e-32
NUF2	7.81e-134	4.48472	0.292	0.013	2.83e-129
UHRF1	3.81e-48	4.48444	0.114	0.004	1.38e-43
RDM1	2.77e-44	4.48041	0.104	0.004	1.01e-39
LINC00879	6.78e-43	4.47604	0.097	0.002	2.46e-38
SLC7A10	9.53e-22	4.47375	0.048	0.001	3.45e-17
RP11-395G23.3	1.14e-13	4.47156	0.031	0.001	4.14e-09
SSX2	3.06e-21	4.46365	0.047	0.001	1.11e-16
GALNT5	1.19e-09	4.46245	0.019	0	4.33e-05
CLSPN	9.18e-97	4.46226	0.221	0.01	3.33e-92
CCAT1	2.52e-39	4.45699	0.099	0.006	9.15e-35
PIF1	6.54e-28	4.4511	0.065	0.002	2.37e-23
RP11-400N13.3	2.56e-15	4.45025	0.033	0.001	9.28e-11
EPGN	3.73e-08	4.44819	0.016	0	0.00135081
LINC00540	2.17e-12	4.44724	0.025	0	7.88e-08
CREB5	3.52e-68	4.44616	0.169	0.012	1.28e-63
BPIFB2	3.79e-10	4.44438	0.025	0.002	1.38e-05
CDCA7	1.14e-40	4.44105	0.099	0.005	4.14e-36
RP11-549K20.1	3.83e-11	4.4408	0.023	0	1.39e-06
LOXL1	4.37e-18	4.43571	0.04	0.001	1.59e-13
AC068282.3	1.23e-13	4.43277	0.028	0	4.45e-09
MTCL1	8.44e-14	4.42857	0.031	0.001	3.06e-09
PNMAL1	3.86e-12	4.42848	0.025	0	1.4e-07
FADS6	1.83e-37	4.42422	0.09	0.004	6.65e-33
SERPINE1	8.13e-178	4.42414	0.415	0.049	2.95e-173
KPNA7	9.22e-32	4.42261	0.075	0.003	3.34e-27
TMCC2	1.61e-10	4.42056	0.021	0	5.83e-06
RP11-540A21.2	2.17e-12	4.41946	0.025	0	7.88e-08
GABRG3	5.1e-11	4.41764	0.022	0	1.85e-06
AC006273.5	2.85e-10	4.41256	0.021	0	1.03e-05
CPLX2	1.4e-41	4.41159	0.094	0.002	5.07e-37
RP11-244M2.1	6.83e-23	4.41112	0.05	0.001	2.48e-18
DLGAP5	3.12e-82	4.40422	0.186	0.006	1.13e-77
LVRN	6.89e-13	4.40308	0.027	0	2.5e-08
DUSP15	5.73e-40	4.40169	0.09	0.002	2.08e-35
BRSK2	4.35e-12	4.39597	0.026	0.001	1.58e-07
CDCA3	2.41e-111	4.39534	0.26	0.018	8.75e-107
SPANXB1	8.81e-08	4.39504	0.015	0	0.00319427
CA7	2.8e-08	4.39021	0.016	0	0.00101401
PGC	1.08e-100	4.38673	0.217	0.004	3.91e-96
CTD-2060L22.1	3.86e-12	4.3859	0.025	0	1.4e-07
TPX2	1.13e-169	4.38272	0.369	0.025	4.1e-165
KRT19	2.89e-59	4.38036	0.15	0.012	1.05e-54
RP11-30P6.6	2.42e-49	4.37158	0.116	0.004	8.77e-45
RP11-332J15.2	6.9e-14	4.37075	0.029	0	2.5e-09
SUSD5	5.14e-12	4.37057	0.025	0	1.86e-07
RP13-16H11.2	3.86e-12	4.3694	0.025	0	1.4e-07
PRDM16	1.4e-12	4.36706	0.027	0.001	5.06e-08
CLEC2L	1.87e-61	4.36533	0.138	0.003	6.78e-57
SLC5A11	1.61e-25	4.3577	0.058	0.001	5.85e-21
SYT14	1.59e-09	4.35663	0.019	0	5.77e-05
RP4-533D7.5	1.05e-15	4.35479	0.034	0.001	3.8e-11
GDF10	2.17e-12	4.35477	0.025	0	7.88e-08
CTC-480C2.1	2.18e-13	4.35367	0.028	0	7.91e-09
TSPYL6	3.83e-11	4.35327	0.023	0	1.39e-06
RIBC2	4.21e-32	4.35115	0.072	0.001	1.53e-27
HAS2	5.99e-13	4.35015	0.028	0.001	2.17e-08
OSBPL10-AS1	2.17e-12	4.34558	0.025	0	7.88e-08
MAP7D2	3.33e-15	4.3408	0.033	0.001	1.21e-10
LINC00473	4.96e-08	4.34011	0.015	0	0.00179955
C10orf35	5.25e-79	4.33969	0.18	0.006	1.9e-74
CLPSL2	2.18e-14	4.33787	0.03	0	7.91e-10
LVCAT1	3.39e-21	4.33662	0.048	0.001	1.23e-16
CCDC183	8.16e-54	4.33494	0.13	0.006	2.96e-49
NEFH	3.18e-20	4.334	0.045	0.001	1.15e-15
RP5-1120P11.1	3.86e-12	4.33074	0.025	0	1.4e-07
AC010091.1	5.1e-11	4.32553	0.022	0	1.85e-06
ETV4	2.74e-108	4.31926	0.246	0.013	9.93e-104
SHCBP1	9.42e-59	4.31577	0.136	0.004	3.42e-54
CAPN6	6.43e-21	4.31565	0.049	0.002	2.33e-16
KIFC1	8.87e-122	4.31006	0.277	0.017	3.22e-117
KCNE4	2.67e-22	4.31004	0.057	0.004	9.69e-18
TRIM9	2.82e-09	4.30778	0.018	0	0.000102351
CTNND2	3.06e-25	4.30594	0.058	0.002	1.11e-20
RP11-1E22.1	2.91e-14	4.30114	0.03	0	1.06e-09
GPC4	3.21e-30	4.301	0.067	0.001	1.17e-25
KCNJ16	1.18e-08	4.29821	0.017	0	0.000429026
RXRG	4.54e-13	4.29412	0.028	0.001	1.64e-08
ASZ1	6.8e-11	4.29221	0.022	0	2.47e-06
FBLN1	5.13e-81	4.29149	0.199	0.015	1.86e-76
LINC01324	2.91e-14	4.29009	0.03	0	1.06e-09
TFF2	3.86e-228	4.28921	0.456	0.021	1.4e-223
GXYLT2	1.22e-15	4.28788	0.033	0	4.42e-11
TPTE	5.17e-13	4.28669	0.027	0	1.87e-08
RP11-669N7.2	2.12e-09	4.28517	0.019	0	7.68e-05
FAM188B	1.3e-26	4.28373	0.064	0.003	4.71e-22
DYX1C1	3.58e-31	4.2794	0.071	0.002	1.3e-26
RP11-92G12.3	2.12e-09	4.27821	0.019	0	7.68e-05
GAP43	1.38e-18	4.27815	0.041	0.001	5.01e-14
TEKT2	1.59e-09	4.27798	0.019	0	5.77e-05
RP11-10C24.1	4.98e-21	4.27701	0.05	0.002	1.8e-16
CIB2	8.92e-46	4.27663	0.105	0.003	3.24e-41
RP11-505E24.2	6.73e-10	4.27644	0.02	0	2.44e-05
DES	1.44e-15	4.27595	0.034	0.001	5.24e-11
BPIFB4	6.67e-09	4.27438	0.017	0	0.000241827
CTD-2034I4.2	4.13e-24	4.27435	0.054	0.001	1.5e-19
KRT80	4.96e-08	4.27314	0.015	0	0.00179955
TOP2A	1.28e-194	4.26815	0.423	0.036	4.63e-190
JPH3	4.93e-07	4.26455	0.013	0	0.0178949
GINS1	5.21e-74	4.26021	0.173	0.007	1.89e-69
SYT13	6.73e-10	4.25927	0.02	0	2.44e-05
TTK	1.09e-83	4.25399	0.195	0.009	3.95e-79
STEAP1B	1.06e-32	4.25322	0.077	0.003	3.85e-28
AC006946.16	3.86e-12	4.24973	0.025	0	1.4e-07
LINC00675	4.96e-08	4.24907	0.015	0	0.00179955
SLC22A17	9e-26	4.24271	0.059	0.002	3.27e-21
IGF2BP2	7.44e-204	4.24233	0.41	0.017	2.7e-199
NAALADL1	1.32e-37	4.23815	0.094	0.006	4.8e-33
RP11-95M15.1	5.79e-24	4.23297	0.058	0.003	2.1e-19
MMP20	6.9e-14	4.23295	0.029	0	2.5e-09
FHOD3	2.91e-13	4.23161	0.027	0	1.05e-08
RP11-435O5.2	6.04e-15	4.2292	0.033	0.001	2.19e-10
TMPPE	2.67e-20	4.22572	0.046	0.001	9.69e-16
ZNF280B	6.5e-18	4.21093	0.041	0.001	2.36e-13
FLJ22447	1.85e-10	4.20733	0.022	0.001	6.72e-06
FAM71D	7.34e-163	4.20606	0.334	0.01	2.66e-158
AL355512.1	3.88e-12	4.20415	0.029	0.002	1.41e-07
ZNF215	1.18e-14	4.20099	0.033	0.001	4.27e-10
RASGEF1A	2.17e-31	4.20097	0.073	0.002	7.85e-27
RAD54L	1.94e-40	4.1976	0.094	0.003	7.03e-36
SCGB1D2	1.23e-14	4.19752	0.031	0	4.45e-10
NEFL	2.12e-09	4.1953	0.019	0	7.68e-05
KRT12	5.97e-07	4.18759	0.015	0.001	0.0216458
OSR2	1.27e-98	4.18759	0.219	0.007	4.59e-94
RP11-78J21.4	1.19e-09	4.18758	0.019	0	4.33e-05
CTC-260E6.6	1.75e-26	4.18434	0.063	0.003	6.33e-22
RP11-383J24.1	5.13e-33	4.1838	0.074	0.001	1.86e-28
NGFR	1.25e-14	4.18247	0.035	0.002	4.54e-10
DLX6	2.14e-10	4.1788	0.021	0	7.76e-06
ZNF827	3.63e-20	4.17852	0.047	0.002	1.32e-15
CAPN9	1.17e-07	4.17754	0.015	0	0.00425613
NUDT11	2.85e-10	4.17333	0.021	0	1.03e-05
S100A2	4.43e-25	4.17331	0.058	0.002	1.61e-20
C5orf30	9.01e-75	4.16868	0.17	0.005	3.27e-70
ALDOA	0	4.16608	0.872	0.405	0
SRXN1	1.96e-68	4.16478	0.162	0.008	7.1e-64
NEBL	8.92e-56	4.16467	0.13	0.004	3.24e-51
C11orf84	9.16e-20	4.1642	0.047	0.002	3.32e-15
ALX1	4.14e-28	4.16292	0.064	0.002	1.5e-23
RP11-796E10.1	6.9e-14	4.16277	0.029	0	2.5e-09
GCNT1	1.96e-41	4.16268	0.116	0.013	7.12e-37
RP11-89C3.4	6.85e-12	4.15999	0.024	0	2.48e-07
PSRC1	2.17e-71	4.15857	0.17	0.008	7.86e-67
FAM178B	2.09e-28	4.1545	0.063	0.001	7.58e-24
LGALS14	1.45e-13	4.15384	0.029	0.001	5.25e-09
LEFTY1	1.28e-55	4.15175	0.135	0.007	4.65e-51
TRIM16	5.3e-191	4.15037	0.414	0.034	1.92e-186
B4GALNT1	5.68e-53	4.14329	0.122	0.004	2.06e-48
RP11-677M14.3	4.53e-14	4.14132	0.031	0.001	1.64e-09
LINC00958	1.16e-46	4.13376	0.11	0.004	4.21e-42
TDRD9	4.18e-29	4.1322	0.067	0.002	1.52e-24
VGF	1.19e-09	4.13135	0.019	0	4.33e-05
SOX11	4.93e-07	4.1312	0.013	0	0.0178949
TSPY8	2.85e-10	4.12834	0.021	0	1.03e-05
AP000593.7	6.85e-12	4.12822	0.024	0	2.48e-07
TSPY2	2.74e-37	4.12771	0.085	0.002	9.95e-33
UGT8	6.39e-27	4.12361	0.061	0.001	2.32e-22
RFPL4B	9.96e-102	4.12232	0.23	0.009	3.61e-97
AC002076.10	2.91e-13	4.12232	0.027	0	1.05e-08
BMP7	4.52e-13	4.11979	0.028	0.001	1.64e-08
TFDP3	1.93e-79	4.11748	0.184	0.008	6.99e-75
TCEAL2	1.59e-09	4.11446	0.019	0	5.77e-05
CTD-2021H9.3	8.5e-13	4.1111	0.029	0.001	3.08e-08
RHBDL2	3.19e-09	4.10785	0.019	0.001	0.000115629
UBD	0	4.10715	0.609	0.04	0
RCOR2	3.8e-10	4.10671	0.02	0	1.38e-05
IGFBPL1	3.8e-10	4.10412	0.02	0	1.38e-05
ICA1L	3.03e-16	4.1013	0.038	0.002	1.1e-11
ZPLD1	1.15e-22	4.1007	0.054	0.002	4.19e-18
AURKB	4.03e-102	4.09862	0.228	0.008	1.46e-97
DIRAS2	2.12e-09	4.09787	0.019	0	7.68e-05
SLC6A15	1.61e-10	4.09738	0.021	0	5.83e-06
FMN2	1.21e-40	4.09218	0.094	0.003	4.38e-36
LINC01351	1.61e-10	4.0873	0.021	0	5.83e-06
HOXB13	1.43e-14	4.08639	0.032	0.001	5.2e-10
PPFIA4	1.18e-08	4.08433	0.017	0	0.000429026
CDX2	1.19e-09	4.08067	0.019	0	4.33e-05
SULT1C2	2.41e-116	4.07963	0.262	0.013	8.73e-112
BIRC7	7.88e-30	4.06711	0.066	0.001	2.86e-25
CCDC74A	3.65e-12	4.06534	0.027	0.001	1.32e-07
PRR19	8.95e-51	4.06392	0.117	0.003	3.24e-46
IL13RA2	2.02e-45	4.06266	0.124	0.013	7.34e-41
TNNT1	2.73e-61	4.06053	0.146	0.007	9.9e-57
PTN	7.78e-75	4.06038	0.183	0.012	2.82e-70
PTTG1	1.2e-300	4.05918	0.61	0.08	4.34e-296
PLEKHB1	2.02e-44	4.04922	0.106	0.004	7.31e-40
LINC01297	1.16e-18	4.04677	0.042	0.001	4.21e-14
IZUMO2	8.88e-09	4.04533	0.017	0	0.000322099
RAP1GAP2	5.86e-25	4.04343	0.058	0.002	2.12e-20
PROCR	8.36e-39	4.03911	0.1	0.007	3.03e-34
HMMR	1.39e-125	4.03629	0.291	0.02	5.05e-121
CCDC64B	3.68e-22	4.03626	0.051	0.002	1.33e-17
AC025016.1	5.01e-09	4.03582	0.018	0	0.000181563
ANLN	5.26e-85	4.03426	0.197	0.008	1.91e-80
IQCA1	2.85e-10	4.03385	0.021	0	1.03e-05
TNFRSF11B	9.1e-108	4.03364	0.25	0.015	3.3e-103
RP11-129M6.1	1.61e-10	4.02549	0.021	0	5.83e-06
RP1-116K23.1	4.93e-07	4.02396	0.013	0	0.0178949
OTX1	4.35e-11	4.02393	0.024	0.001	1.58e-06
PLEKHG4B	1.59e-09	4.02335	0.019	0	5.77e-05
AP000439.1	2.95e-18	4.02296	0.046	0.003	1.07e-13
MELK	5.21e-115	4.02273	0.255	0.01	1.89e-110
SLC6A19	2.1e-08	4.0213	0.016	0	0.000761216
PTHLH	1.14e-24	4.01433	0.062	0.004	4.12e-20
CT83	2.61e-27	4.00961	0.062	0.001	9.47e-23
MBOAT2	3.96e-14	4.00858	0.034	0.002	1.44e-09
FLJ36000	9.13e-12	4.00699	0.024	0	3.31e-07
TMEM55A	2.89e-124	4.00611	0.286	0.019	1.05e-119
CHAF1B	2.21e-64	4.00581	0.15	0.005	8.03e-60
CDCA8	2.3e-99	4.00566	0.231	0.013	8.33e-95
POPDC3	5.65e-24	4.00331	0.054	0.001	2.05e-19
IQGAP3	1.75e-50	4.00222	0.124	0.007	6.36e-46
PROM1	3.73e-17	4.00066	0.039	0.001	1.35e-12
ASRGL1	1.36e-204	3.99974	0.409	0.016	4.95e-200
HOXC8	2.82e-09	3.9974	0.018	0	0.000102351
C11orf70	8.88e-09	3.99737	0.017	0	0.000322099
MTHFD1L	2.08e-99	3.99617	0.223	0.008	7.56e-95
RP11-412P11.1	6.89e-13	3.99617	0.027	0	2.5e-08
SLC29A4	2.59e-82	3.99032	0.194	0.01	9.39e-78
PODXL2	1.22e-47	3.98988	0.12	0.008	4.43e-43
CTCFL	8.67e-13	3.98801	0.029	0.001	3.14e-08
IGKV1-27	2.82e-09	3.98514	0.018	0	0.000102351
AIM1L	3.47e-50	3.98369	0.124	0.007	1.26e-45
GSDMC	1.05e-17	3.9819	0.039	0.001	3.82e-13
E2F2	3.76e-14	3.97935	0.032	0.001	1.36e-09
MCM10	9.18e-65	3.977	0.152	0.006	3.33e-60
RP11-175I6.5	2.54e-12	3.97356	0.027	0.001	9.22e-08
REEP1	3.35e-27	3.96949	0.066	0.003	1.21e-22
TM4SF19	2.1e-16	3.96937	0.037	0.001	7.61e-12
CABP4	7.22e-18	3.96744	0.043	0.002	2.62e-13
PISRT1	1.18e-08	3.96735	0.017	0	0.000429026
SOHLH1	4.39e-28	3.96597	0.067	0.003	1.59e-23
DIAPH3	2.37e-70	3.96542	0.164	0.006	8.61e-66
DUOXA2	7.98e-11	3.96409	0.023	0.001	2.9e-06
GTSF1	2.61e-222	3.9637	0.457	0.035	9.46e-218
SUSD4	1.51e-99	3.96217	0.229	0.011	5.47e-95
FAM72B	4.52e-27	3.9619	0.061	0.001	1.64e-22
L1CAM	6.07e-13	3.96178	0.028	0.001	2.2e-08
CCL7	7.6e-10	3.96129	0.021	0.001	2.76e-05
GAGE2A	6.11e-237	3.9607	0.489	0.036	2.22e-232
PDGFRA	4.38e-23	3.95816	0.053	0.002	1.59e-18
CRISPLD1	3.82e-15	3.95621	0.034	0.001	1.39e-10
ZNF816-ZNF321P	2.8e-15	3.95309	0.035	0.001	1.01e-10
RP11-962G15.1	2.08e-07	3.94518	0.014	0	0.00755774
GIP	2.88e-11	3.94325	0.023	0	1.04e-06
RP11-575F12.3	7.29e-18	3.94226	0.044	0.003	2.64e-13
TUBB2B	9.7e-60	3.94142	0.167	0.02	3.52e-55
RP11-6O2.4	4.95e-16	3.93827	0.036	0.001	1.79e-11
RP11-277P12.20	1.79e-08	3.93696	0.018	0.001	0.000648798
PTTG2	5.01e-09	3.9368	0.018	0	0.000181563
RP3-326I13.1	1.22e-12	3.93502	0.026	0	4.44e-08
PDPN	1.82e-10	3.93232	0.022	0.001	6.61e-06
RP11-758N13.1	7.96e-12	3.93127	0.025	0.001	2.89e-07
SRSF12	3.77e-39	3.93038	0.089	0.002	1.37e-34
AUNIP	9.46e-33	3.92917	0.074	0.001	3.43e-28
FGF11	2.59e-21	3.9282	0.048	0.001	9.4e-17
SAMD12	1.88e-67	3.92736	0.156	0.005	6.82e-63
CCDC80	1.02e-35	3.92586	0.084	0.003	3.71e-31
SV2A	4.42e-11	3.92523	0.024	0.001	1.6e-06
TMCC1-AS1	9.85e-41	3.9239	0.099	0.005	3.57e-36
E2F1	7.38e-44	3.92249	0.106	0.005	2.68e-39
KRT17	2.88e-49	3.92213	0.117	0.005	1.05e-44
RP11-114B7.6	6.9e-14	3.92178	0.029	0	2.5e-09
MUC3A	8.48e-45	3.92151	0.112	0.007	3.07e-40
TRIM31	3.88e-119	3.92089	0.27	0.014	1.41e-114
GATM-AS1	8.7e-45	3.91901	0.142	0.023	3.16e-40
SMOX	9.67e-106	3.91532	0.236	0.009	3.5e-101
RP11-475I24.3	1.58e-08	3.9135	0.017	0	0.000571464
RP11-950C14.3	2.78e-07	3.91255	0.014	0	0.0100724
IGLV9-49	5.01e-09	3.91133	0.018	0	0.000181563
AC108868.6	1.21e-10	3.91002	0.021	0	4.37e-06
TMTC1	5.51e-33	3.90849	0.082	0.005	2e-28
PDLIM3	1.63e-154	3.89928	0.353	0.03	5.93e-150
TM4SF1	0	3.89911	0.74	0.256	0
RP11-800A18.4	7.93e-26	3.89862	0.061	0.002	2.87e-21
UGT2B28	1.63e-10	3.89793	0.026	0.002	5.93e-06
QPCT	2.54e-105	3.89698	0.243	0.014	9.2e-101
SEMA6D	6.88e-21	3.89456	0.05	0.002	2.5e-16
SLC22A8	1.18e-08	3.89405	0.017	0	0.000429026
POTEE	2.1e-08	3.89151	0.016	0	0.000761216
TEX11	6.54e-77	3.88449	0.172	0.004	2.37e-72
HOXA5	3.57e-43	3.88366	0.103	0.004	1.29e-38
SERPINE2	2.07e-104	3.88305	0.239	0.012	7.52e-100
KCNE5	2.53e-12	3.88217	0.027	0.001	9.18e-08
CT47B1	2.12e-09	3.88152	0.019	0	7.68e-05
OSBP2	6.3e-10	3.87949	0.022	0.001	2.28e-05
MYB	2.08e-07	3.879	0.014	0	0.00755774
BCL11A	1.85e-44	3.87707	0.104	0.003	6.73e-40
GALNT3	1.11e-09	3.87632	0.023	0.002	4.04e-05
TTC39A	9.26e-108	3.87499	0.247	0.013	3.36e-103
RP11-160O5.1	6.42e-114	3.87452	0.252	0.01	2.33e-109
RP11-10C24.3	2.36e-34	3.87363	0.087	0.006	8.56e-30
PCDH8	8.77e-07	3.87215	0.013	0	0.0318061
PNCK	1.52e-68	3.86879	0.152	0.003	5.52e-64
DEPDC1	1.72e-95	3.86638	0.227	0.014	6.24e-91
LINC01551	1.47e-08	3.86234	0.019	0.001	0.000533829
WISP3	5.01e-09	3.86169	0.018	0	0.000181563
AC015922.6	3.26e-09	3.86128	0.019	0.001	0.000118158
AVP	1.02e-09	3.85904	0.021	0.001	3.71e-05
MPP2	4.27e-09	3.85591	0.019	0.001	0.000154723
RP11-202K23.1	1.19e-09	3.85543	0.019	0	4.33e-05
RP11-89K21.1	1.58e-08	3.84887	0.017	0	0.000571464
VSIG1	2.28e-12	3.8474	0.03	0.002	8.28e-08
LINC01091	7.76e-23	3.83999	0.052	0.001	2.81e-18
HFM1	1.21e-10	3.83644	0.021	0	4.37e-06
ZNF280A	2.8e-08	3.8347	0.016	0	0.00101401
RP13-401N8.1	1.27e-55	3.83364	0.125	0.002	4.59e-51
NPAS1	2.1e-17	3.83319	0.039	0.001	7.61e-13
KHDC1	3.33e-12	3.8289	0.026	0.001	1.21e-07
RP11-1070N10.5	2.82e-09	3.82613	0.018	0	0.000102351
TINAG	3.67e-90	3.82609	0.21	0.01	1.33e-85
FIBIN	9.08e-13	3.82605	0.032	0.003	3.29e-08
RP11-279O9.4	2.7e-24	3.82058	0.061	0.004	9.81e-20
SPC25	1.11e-108	3.82031	0.248	0.013	4.04e-104
ELFN1-AS1	2.19e-44	3.81759	0.108	0.005	7.95e-40
RP11-775G23.1	1.59e-09	3.81431	0.019	0	5.77e-05
B3GNT3	1.23e-56	3.81224	0.132	0.005	4.46e-52
RP11-138J23.1	3.76e-09	3.8103	0.018	0	0.000136319
HOXA11	3.44e-14	3.80628	0.031	0.001	1.25e-09
PAGE5	9.28e-171	3.80342	0.385	0.037	3.36e-166
CCNA2	4.2e-94	3.80182	0.224	0.014	1.52e-89
RP11-362F19.1	3.33e-18	3.80067	0.04	0.001	1.21e-13
RGS5.1	3.1e-21	3.79936	0.053	0.003	1.12e-16
SCG3	1.92e-12	3.79808	0.027	0.001	6.97e-08
TMSB15A	3.58e-10	3.79589	0.023	0.001	1.3e-05
ST3GAL4-AS1	3.75e-41	3.79489	0.096	0.003	1.36e-36
ECT2	3.18e-128	3.79457	0.29	0.016	1.15e-123
TCL1B	1.18e-08	3.79426	0.017	0	0.000429026
KCNH7	4.84e-12	3.79173	0.027	0.001	1.75e-07
CTD-2371O3.2	6.73e-10	3.79098	0.02	0	2.44e-05
CCDC36	8.88e-09	3.78644	0.017	0	0.000322099
CT45A1	2.14e-10	3.7849	0.021	0	7.76e-06
ZNF165	6.45e-65	3.78458	0.167	0.014	2.34e-60
C14orf132	1.73e-20	3.78119	0.05	0.003	6.29e-16
GPAT2	5.83e-73	3.78008	0.178	0.012	2.11e-68
CCKBR	2.12e-09	3.77864	0.019	0	7.68e-05
SSTR2	8.62e-20	3.77804	0.054	0.005	3.12e-15
ACPT	8.88e-09	3.7771	0.017	0	0.000322099
RP11-1022B3.1	3.76e-09	3.77602	0.018	0	0.000136319
U2AF1L5	6.88e-21	3.77591	0.053	0.004	2.5e-16
RP11-527L4.2	6.58e-07	3.77272	0.013	0	0.0238559
AQP10	2.8e-12	3.77101	0.028	0.001	1.01e-07
LINC00511	4.6e-76	3.76891	0.173	0.006	1.67e-71
ARHGAP44	2.09e-17	3.76344	0.039	0.001	7.58e-13
NDUFA4L2	9.84e-81	3.76224	0.359	0.141	3.57e-76
KIF15	1.97e-46	3.76044	0.112	0.005	7.16e-42
GREM1	1.97e-21	3.76016	0.058	0.005	7.14e-17
RNF39	1e-08	3.75944	0.018	0.001	0.00036421
HSPA6	1.36e-160	3.75894	0.57	0.224	4.94e-156
REC114	4.96e-08	3.75436	0.015	0	0.00179955
CNTFR	2.27e-59	3.75259	0.156	0.014	8.24e-55
ATG9B	4.27e-09	3.75231	0.019	0.001	0.000154899
RP11-131L12.3	1.34e-08	3.75077	0.018	0.001	0.000484587
RP11-498P14.5	1.54e-12	3.74755	0.028	0.001	5.6e-08
DBN1	7.91e-93	3.74587	0.224	0.016	2.87e-88
SACS	5.44e-22	3.74525	0.054	0.003	1.97e-17
TUBB3	2.8e-08	3.74438	0.016	0	0.00101401
RP11-465N4.4	1.52e-82	3.74388	0.192	0.009	5.52e-78
ZNF239	2.23e-25	3.74112	0.057	0.001	8.1e-21
KC6	1.45e-14	3.73905	0.032	0.001	5.24e-10
CTC-523E23.4	2.08e-07	3.7374	0.014	0	0.00755774
KIF2C	4.86e-85	3.73673	0.199	0.009	1.76e-80
RSPH1	8.46e-26	3.73531	0.063	0.003	3.07e-21
C1GALT1C1L	1.17e-07	3.73406	0.015	0	0.00425613
LRRC4B	1.04e-09	3.73367	0.021	0.001	3.75e-05
RP11-519M16.1	5.01e-09	3.7295	0.018	0	0.000181563
ORC1	9.64e-49	3.72821	0.11	0.002	3.5e-44
CTD-2008L17.2	8.04e-12	3.72737	0.025	0.001	2.91e-07
CDKN3	3.35e-227	3.72703	0.494	0.05	1.21e-222
CDC7	8.14e-64	3.72343	0.15	0.006	2.95e-59
FAM127C	2.85e-42	3.7219	0.109	0.008	1.03e-37
RP3-340N1.2	3.77e-13	3.72117	0.03	0.001	1.37e-08
EGFR-AS1	5.71e-36	3.72059	0.082	0.002	2.07e-31
TROAP	2.2e-143	3.71927	0.318	0.017	7.98e-139
P3H3	6.62e-16	3.71844	0.036	0.001	2.4e-11
XXyac-YM21GA2.4	5.12e-16	3.71804	0.036	0.001	1.86e-11
CENPW	6.23e-259	3.71799	0.526	0.046	2.26e-254
CDKN2B-AS1	1.73e-21	3.71487	0.064	0.008	6.27e-17
RECQL4	1.31e-65	3.71367	0.155	0.007	4.75e-61
LUZP4	7.5e-24	3.71343	0.054	0.001	2.72e-19
GRIN2D	6.67e-09	3.71182	0.017	0	0.000241827
RP11-380L11.4	3.17e-08	3.70745	0.017	0.001	0.00114797
CTB-92J24.3	6.89e-13	3.70658	0.027	0	2.5e-08
CDCA5	3.87e-83	3.70458	0.192	0.008	1.4e-78
RP13-188A5.1	1.86e-10	3.70239	0.022	0.001	6.74e-06
VCX2	5.12e-63	3.70065	0.147	0.005	1.86e-58
HACD1	5.34e-46	3.70059	0.112	0.006	1.93e-41
HN1	0	3.70046	0.768	0.228	0
TRIM16L	6.52e-189	3.70007	0.423	0.041	2.36e-184
CASC8	1.76e-14	3.69706	0.035	0.002	6.38e-10
AC092669.3	5.25e-13	3.69504	0.031	0.002	1.9e-08
AC147651.5	2.08e-07	3.69358	0.014	0	0.00755774
RP11-798M19.6	3.37e-39	3.69217	0.103	0.008	1.22e-34
SMPDL3B	1.08e-66	3.68859	0.149	0.003	3.92e-62
CYP27B1	1.18e-08	3.68415	0.017	0	0.000429026
DLX6-AS1	8.77e-07	3.68298	0.013	0	0.0318061
RP11-297H3.3	6.13e-14	3.68121	0.03	0.001	2.22e-09
NCAPH	5.01e-71	3.68007	0.174	0.01	1.82e-66
CTRL	1.56e-07	3.67754	0.014	0	0.00567136
ZNF534	1.77e-20	3.67629	0.05	0.003	6.4e-16
ENO2	4.34e-43	3.67223	0.106	0.006	1.57e-38
FOXM1	5.73e-87	3.67206	0.197	0.007	2.08e-82
CCNF	4.83e-37	3.66945	0.09	0.004	1.75e-32
RAB42	8.33e-10	3.66874	0.022	0.001	3.02e-05
SLC2A5	7.24e-34	3.6687	0.092	0.008	2.62e-29
KEL	3.9e-17	3.66748	0.045	0.004	1.41e-12
FAM109B	7.6e-16	3.6653	0.041	0.003	2.76e-11
AP001171.1	2.52e-07	3.66374	0.016	0.001	0.00915621
RP11-346D14.1	3.17e-08	3.6635	0.017	0.001	0.00114797
RP11-587P21.2	1.21e-14	3.65967	0.033	0.001	4.38e-10
RP11-386G11.5	8.3e-25	3.65745	0.063	0.004	3.01e-20
HAS2-AS1	3.73e-08	3.65743	0.016	0	0.00135081
DUOX2	1.03e-08	3.65421	0.018	0.001	0.000372371
RHCG	7.8e-19	3.65244	0.041	0.001	2.83e-14
RP11-347P5.1	7.22e-59	3.64993	0.157	0.015	2.62e-54
RP11-348J24.2	3.7e-07	3.64892	0.013	0	0.0134249
C12orf56	7.59e-69	3.64877	0.16	0.006	2.75e-64
COL28A1	1.94e-14	3.64543	0.031	0.001	7.03e-10
CECR7	1.3e-26	3.6453	0.061	0.002	4.73e-22
KIF25-AS1	1.59e-09	3.64128	0.019	0	5.77e-05
NME5	6.8e-11	3.64064	0.022	0	2.47e-06
DDX47	5.07e-52	3.63347	0.126	0.006	1.84e-47
RP11-481J2.3	1.81e-14	3.6334	0.035	0.002	6.55e-10
NCAM1	4.31e-09	3.63278	0.019	0.001	0.000156138
FKBP10	5.21e-83	3.63203	0.22	0.024	1.89e-78
HTRA3	3.52e-24	3.63019	0.056	0.002	1.28e-19
FMR1NB	3.25e-39	3.6267	0.088	0.001	1.18e-34
FXYD6-FXYD2	3.73e-08	3.6265	0.016	0	0.00135081
RP1-27K12.2	1.09e-53	3.62551	0.145	0.014	3.94e-49
CGA	3.8e-10	3.62359	0.026	0.003	1.38e-05
DGKG	8.03e-30	3.62339	0.071	0.003	2.91e-25
PDZRN3	4.96e-08	3.62193	0.015	0	0.00179955
RP11-220I1.5	4.93e-07	3.61627	0.013	0	0.0178949
KIAA1462	3.57e-47	3.61623	0.124	0.01	1.29e-42
KPNA2	0	3.60994	0.714	0.16	0
CTC-546K23.1	2.78e-07	3.60783	0.014	0	0.0100724
MXRA8	8.81e-24	3.60655	0.06	0.004	3.2e-19
TACC3	1.6e-106	3.60042	0.267	0.026	5.8e-102
HHLA2	1.43e-11	3.59788	0.025	0.001	5.18e-07
MAGEA8	5.07e-49	3.59646	0.116	0.004	1.84e-44
RP3-431P23.5	6.12e-08	3.59357	0.019	0.002	0.00221892
RP3-460G2.2	3.06e-58	3.5928	0.133	0.004	1.11e-53
HRH1	1.45e-08	3.59214	0.019	0.001	0.000524295
NFE2L3	7.95e-74	3.5912	0.182	0.012	2.88e-69
PF4V1	3.01e-21	3.58866	0.053	0.003	1.09e-16
MAGEC2	2.74e-214	3.58607	0.453	0.032	9.95e-210
RP11-541F9.2	6.58e-07	3.5855	0.013	0	0.0238559
PCLO	1.47e-30	3.58443	0.071	0.002	5.34e-26
BAIAP2L2	1.37e-77	3.58163	0.184	0.009	4.95e-73
RP11-318G21.4	4.93e-07	3.58135	0.013	0	0.0178949
NXPH4	9.02e-63	3.5812	0.139	0.002	3.27e-58
ARSJ	4.41e-42	3.57845	0.098	0.003	1.6e-37
ZWINT	2.34e-164	3.57717	0.38	0.038	8.49e-160
SLC1A5	3.95e-100	3.57645	0.254	0.026	1.43e-95
CHST10	1.91e-11	3.5759	0.025	0.001	6.91e-07
PTF1A	5.65e-07	3.57508	0.014	0.001	0.0204753
PKMYT1	8.79e-58	3.57495	0.138	0.006	3.19e-53
PPP1R3A	2.8e-08	3.57446	0.016	0	0.00101401
TFAP2B	2.08e-07	3.5744	0.014	0	0.00755774
HMX2	8.77e-07	3.57193	0.013	0	0.0318061
DKK4	4.68e-26	3.57147	0.07	0.006	1.7e-21
AC002463.1	5.67e-07	3.56979	0.014	0.001	0.0205563
SLC6A8	4.97e-88	3.56911	0.201	0.008	1.8e-83
OSR1	2.87e-11	3.56887	0.027	0.002	1.04e-06
RIC3	1.14e-33	3.5646	0.083	0.004	4.15e-29
GABRB3	4.03e-32	3.56437	0.075	0.002	1.46e-27
MRAP2	8.76e-26	3.56352	0.063	0.003	3.18e-21
MFSD4	5.72e-09	3.56237	0.019	0.001	0.000207268
FGF9	2.08e-07	3.55902	0.014	0	0.00755774
TUBA3C	2.18e-36	3.55735	0.092	0.006	7.9e-32
PLEKHH2	1.97e-31	3.55677	0.079	0.005	7.15e-27
RP11-114G11.5	9.98e-07	3.55637	0.014	0.001	0.0361869
CAPN8	1.07e-20	3.55588	0.053	0.004	3.9e-16
NXF2B	4.96e-08	3.55221	0.015	0	0.00179955
ADGRL1	3.12e-17	3.55043	0.045	0.004	1.13e-12
AMHR2	2.96e-12	3.54912	0.029	0.002	1.07e-07
RP11-722M1.1	2.1e-08	3.54843	0.016	0	0.000761216
HOXC6	4.96e-08	3.54814	0.015	0	0.00179955
LINC01060	1.92e-12	3.54753	0.027	0.001	6.97e-08
PART1	8.94e-25	3.5462	0.062	0.004	3.24e-20
TLDC2	9.15e-23	3.54491	0.054	0.002	3.32e-18
RP11-874J12.4	6.61e-08	3.5444	0.015	0	0.00239748
APLP1	7.52e-15	3.54334	0.035	0.002	2.73e-10
RP1-209A6.1	3.73e-08	3.54319	0.016	0	0.00135081
PMEPA1	5.26e-25	3.54188	0.064	0.004	1.91e-20
MAGEB2	3.42e-164	3.54041	0.364	0.024	1.24e-159
LYZ	6.79e-53	3.53986	0.557	0.352	2.46e-48
ANKRD45	6.45e-11	3.53918	0.025	0.001	2.34e-06
GNAZ	3.93e-74	3.53917	0.169	0.005	1.43e-69
MAD2L1	1.72e-172	3.53839	0.411	0.051	6.25e-168
VCX3A	1.06e-83	3.53515	0.192	0.007	3.85e-79
CIT	1.07e-35	3.53497	0.086	0.004	3.88e-31
SPOCD1	6.61e-08	3.5343	0.015	0	0.00239748
ADM2	9.27e-24	3.53269	0.057	0.003	3.36e-19
IQCD	9.08e-48	3.53209	0.114	0.005	3.29e-43
RP11-284F21.9	4.93e-07	3.53197	0.013	0	0.0178949
RP11-396C23.2	1.78e-18	3.53167	0.048	0.004	6.45e-14
PPP1R9A	5.46e-42	3.5316	0.102	0.005	1.98e-37
GAGE12D	2.1e-08	3.53044	0.016	0	0.000761216
RP5-1085F17.3	6.06e-45	3.53044	0.128	0.015	2.2e-40
HILPDA	1.64e-146	3.53002	0.377	0.05	5.96e-142
MTRNR2L1	2.1e-50	3.52968	0.144	0.018	7.62e-46
PRSS12	5.06e-21	3.52445	0.051	0.003	1.84e-16
C9orf9	5.95e-81	3.52358	0.196	0.012	2.16e-76
TMEM178B	1.83e-08	3.52165	0.018	0.001	0.000664075
RP11-384J4.2	5.12e-13	3.52094	0.034	0.003	1.86e-08
TSPY1	1.17e-06	3.51931	0.012	0	0.0424109
UGT3A2	2.44e-49	3.51895	0.114	0.003	8.84e-45
IGLV3-25	1.2e-11	3.51834	0.027	0.002	4.37e-07
CTD-2591A6.2	1.17e-06	3.51701	0.012	0	0.0424109
MAPT	5.69e-81	3.5159	0.198	0.013	2.06e-76
CTA-286B10.7	5.68e-08	3.51585	0.017	0.001	0.00206038
CDCA7L	3.29e-152	3.51431	0.353	0.03	1.19e-147
PAPLN	4.15e-32	3.51389	0.079	0.004	1.5e-27
AC019117.2	1.21e-10	3.5123	0.021	0	4.37e-06
FAM102B	3.23e-30	3.50909	0.081	0.007	1.17e-25
CDT1	6.33e-72	3.50429	0.172	0.009	2.3e-67
PNMA1	4.05e-70	3.50395	0.178	0.014	1.47e-65
RP11-783K16.14	6.61e-08	3.50108	0.015	0	0.00239748
FA2H	1.17e-06	3.50071	0.012	0	0.0424109
HAGLR	9.39e-18	3.50037	0.041	0.002	3.4e-13
CARD14	1.58e-08	3.4994	0.017	0	0.000571464
SHOX2	6.87e-14	3.49706	0.031	0.001	2.49e-09
TRAIP	9.35e-36	3.49676	0.088	0.005	3.39e-31
TMEM108	8.6e-10	3.49569	0.022	0.001	3.12e-05
RP11-398K22.12	5.53e-22	3.49188	0.053	0.003	2.01e-17
AP003900.6	8.81e-08	3.48682	0.015	0	0.00319427
RP11-686O6.2	4e-12	3.48238	0.03	0.002	1.45e-07
RP11-479O16.1	6.61e-08	3.48218	0.015	0	0.00239748
MEIKIN	6.61e-08	3.47718	0.015	0	0.00239748
FXYD2	3.12e-84	3.47701	0.199	0.011	1.13e-79
REEP2	3.76e-09	3.47627	0.018	0	0.000136319
ZFR2	1.23e-16	3.47583	0.038	0.001	4.46e-12
PRTFDC1	4.9e-75	3.47135	0.203	0.023	1.78e-70
RP11-573J24.1	1.21e-10	3.47089	0.021	0	4.37e-06
C1QTNF9B-AS1	1.79e-18	3.46811	0.049	0.004	6.49e-14
NDN	7.68e-71	3.46774	0.191	0.021	2.79e-66
MGAT4C	3.33e-10	3.46671	0.022	0.001	1.21e-05
TMC7	3.83e-11	3.46633	0.026	0.002	1.39e-06
ARHGAP11A	2.56e-81	3.46588	0.193	0.01	9.27e-77
TMEM61	2.57e-13	3.46554	0.029	0.001	9.32e-09
RP11-608O21.1	2.08e-07	3.46523	0.014	0	0.00755774
SERTAD4	1.67e-27	3.46499	0.061	0.001	6.07e-23
FAM57A	1.3e-21	3.46425	0.055	0.004	4.7e-17
ROR2	3.42e-12	3.46293	0.026	0.001	1.24e-07
MMP12	9.78e-46	3.46214	0.11	0.005	3.55e-41
AFAP1-AS1	2.38e-20	3.45934	0.045	0.001	8.62e-16
BUB1	1.74e-71	3.45894	0.171	0.008	6.32e-67
SLC5A12	2.87e-18	3.4587	0.041	0.001	1.04e-13
C18orf54	1.26e-17	3.45491	0.041	0.002	4.57e-13
RP11-847H18.2	2.88e-11	3.45441	0.023	0	1.04e-06
WDR54	3.4e-118	3.45342	0.294	0.029	1.23e-113
RP11-98D18.9	8.78e-15	3.45287	0.04	0.004	3.18e-10
WFDC3	8.86e-12	3.45108	0.031	0.003	3.21e-07
MAGEA1	2.25e-200	3.45017	0.463	0.052	8.14e-196
ZNF391	1.92e-07	3.4495	0.017	0.001	0.00694786
HOXB4	9.34e-13	3.44912	0.031	0.002	3.39e-08
IMPDH1	1.19e-97	3.44822	0.237	0.017	4.32e-93
PRKD1	1.23e-10	3.44289	0.026	0.002	4.47e-06
RP11-421L21.2	2.58e-08	3.44143	0.019	0.001	0.000933797
CENPF	8.13e-149	3.44102	0.371	0.044	2.95e-144
SNAI1	4.26e-32	3.44101	0.079	0.004	1.55e-27
RP11-135A1.2	1.11e-08	3.43777	0.021	0.002	0.00040307
FABP3	2.63e-87	3.43644	0.246	0.035	9.55e-83
LRP12	2.16e-72	3.43531	0.169	0.007	7.82e-68
CTD-2033A16.3	3.32e-10	3.43493	0.022	0.001	1.2e-05
SLC7A11	6.63e-59	3.43331	0.136	0.004	2.4e-54
TRIM6	2.84e-18	3.43223	0.041	0.001	1.03e-13
CLMP	2.78e-07	3.43113	0.014	0	0.0100724
WNT3A	2.12e-09	3.43061	0.019	0	7.68e-05
CKB	3.66e-186	3.43036	0.528	0.129	1.33e-181
BTNL8	8.42e-46	3.42941	0.112	0.006	3.05e-41
RAB3B	1.48e-100	3.42729	0.241	0.016	5.38e-96
LINC01608	2.83e-46	3.42418	0.106	0.003	1.03e-41
CENPI	1.66e-22	3.42414	0.053	0.002	6e-18
DDX43	1.51e-26	3.42248	0.065	0.003	5.48e-22
ZG16B	1.03e-54	3.42036	0.142	0.011	3.75e-50
NLRP4	1.56e-07	3.42026	0.014	0	0.00567136
NUSAP1	8.22e-209	3.41989	0.484	0.062	2.98e-204
CSPG5	7.61e-08	3.41924	0.016	0.001	0.00276038
SLC35E4	1.02e-21	3.41869	0.056	0.004	3.7e-17
MINA	8.27e-206	3.41845	0.475	0.066	3e-201
GNG4	1.58e-47	3.41752	0.115	0.005	5.74e-43
RP11-306I1.2	2.43e-08	3.4172	0.017	0.001	0.000880073
CTD-3064C13.1	4.93e-07	3.41389	0.013	0	0.0178949
DNAJA4	1.62e-51	3.41294	0.172	0.032	5.87e-47
KCNF1	8.81e-08	3.41252	0.015	0	0.00319427
COL11A2	1.1e-30	3.41159	0.074	0.003	3.99e-26
HGF	3.47e-50	3.41132	0.128	0.009	1.26e-45
SGSM1	7.4e-24	3.40885	0.058	0.003	2.68e-19
SAGE1	6.61e-08	3.40786	0.015	0	0.00239748
HJURP	1.39e-75	3.40639	0.174	0.006	5.04e-71
RP11-15B24.4	8.97e-10	3.40567	0.019	0	3.25e-05
FAM27C	3.05e-39	3.40531	0.098	0.006	1.11e-34
RP11-63A1.1	7.78e-11	3.40487	0.023	0.001	2.82e-06
SDR16C5	1.06e-10	3.40432	0.023	0.001	3.86e-06
RP11-307C19.2	2.78e-07	3.4019	0.014	0	0.0100724
TUBB8	1.56e-07	3.40029	0.014	0	0.00567136
EGFLAM	7.77e-15	3.39718	0.038	0.003	2.82e-10
HOXA9	2.58e-13	3.39716	0.029	0.001	9.37e-09
KIAA1107	1.17e-13	3.39588	0.031	0.001	4.25e-09
RP11-86A5.1	1.17e-06	3.3949	0.012	0	0.0424109
WBP5	1.19e-250	3.39396	0.516	0.049	4.32e-246
CASC5	1.79e-83	3.39138	0.214	0.019	6.5e-79
FRMD1	2.18e-16	3.39079	0.037	0.001	7.9e-12
KCNC2	1.33e-42	3.38973	0.106	0.006	4.84e-38
RP11-462L8.1	6.88e-13	3.38721	0.029	0.001	2.49e-08
FAM83D	5.02e-125	3.38605	0.316	0.036	1.82e-120
SNCG	3.61e-67	3.38511	0.239	0.055	1.31e-62
PNMA5	7.41e-71	3.38173	0.167	0.007	2.69e-66
GCNT3	2.24e-89	3.3815	0.196	0.004	8.12e-85
LINC00960	2.28e-25	3.38071	0.061	0.003	8.27e-21
ANKRD18A	1.78e-07	3.37906	0.015	0.001	0.00645414
RP11-542K23.7	4.96e-08	3.37818	0.015	0	0.00179955
CTD-2118P12.1	6.35e-20	3.37802	0.045	0.001	2.3e-15
PPP2R2C	2.39e-15	3.37457	0.036	0.002	8.67e-11
AF240627.2	2.78e-07	3.36977	0.014	0	0.0100724
AC145343.2	2.75e-19	3.36903	0.053	0.005	9.96e-15
DUSP5	2.48e-69	3.36883	0.197	0.026	8.99e-65
RP1-29C18.9	1.01e-07	3.3681	0.016	0.001	0.00365668
LINC00348	6.03e-40	3.36606	0.102	0.007	2.19e-35
RP11-588H23.3	5.86e-15	3.36563	0.036	0.002	2.13e-10
SBSPON	3.42e-12	3.36146	0.026	0.001	1.24e-07
RHOXF2B	2.82e-09	3.36033	0.018	0	0.000102351
EDN1	1.44e-30	3.36026	0.096	0.014	5.22e-26
RP11-356J5.12	7.82e-55	3.35759	0.152	0.016	2.84e-50
SLC25A36	1.2e-49	3.35277	0.133	0.012	4.37e-45
ASUN	1.84e-130	3.35244	0.345	0.051	6.68e-126
CTC-573N18.1	1.45e-12	3.35197	0.027	0.001	5.24e-08
RETN	1.01e-07	3.35159	0.016	0.001	0.00365875
CTC-508F8.1	8.77e-07	3.34978	0.013	0	0.0318061
FGF14	1.57e-27	3.34956	0.068	0.004	5.69e-23
RP11-382A20.3	6.05e-31	3.34927	0.082	0.007	2.19e-26
LPAR3	3.29e-09	3.3489	0.019	0.001	0.000119374
CDC25C	6.18e-64	3.34675	0.149	0.005	2.24e-59
NXPE3	6.82e-44	3.34414	0.114	0.008	2.47e-39
SCGB2A1	1.2e-11	3.34351	0.026	0.001	4.35e-07
C10orf2	2.57e-31	3.34292	0.084	0.007	9.3e-27
RP11-468E2.4	5.23e-12	3.34235	0.029	0.002	1.9e-07
SMIM10	3.25e-19	3.34187	0.047	0.003	1.18e-14
LINC00346	3.88e-40	3.3407	0.1	0.006	1.41e-35
MSX2	3.35e-10	3.33964	0.022	0.001	1.21e-05
NLRP2	2.21e-27	3.33893	0.067	0.003	8.01e-23
SYCE2	4.19e-22	3.33875	0.052	0.002	1.52e-17
SLC35G2	7.99e-67	3.33744	0.172	0.014	2.9e-62
ZBTB9	1.22e-13	3.33711	0.031	0.001	4.42e-09
COL9A1	7.74e-16	3.3371	0.038	0.002	2.81e-11
RTKN2	1.88e-38	3.33705	0.099	0.007	6.83e-34
XAGE3	1.71e-41	3.33696	0.108	0.008	6.19e-37
EYA4	1.32e-23	3.33587	0.057	0.003	4.78e-19
TNFRSF9	3.14e-16	3.33538	0.047	0.006	1.14e-11
OCA2	1.09e-14	3.33462	0.032	0.001	3.96e-10
RP11-276E17.2	6.61e-08	3.33302	0.015	0	0.00239748
XRCC2	3.33e-36	3.33268	0.088	0.004	1.21e-31
GJC1	3e-13	3.33181	0.035	0.003	1.09e-08
FBXO41	1.44e-07	3.33086	0.017	0.001	0.00522959
XX-CR54.1	4.95e-66	3.32936	0.146	0.002	1.8e-61
CTC-499J9.1	6.67e-09	3.32905	0.017	0	0.000241827
RP11-63N8.3	8.77e-07	3.32832	0.013	0	0.0318061
ALPK3	2.92e-28	3.32783	0.074	0.006	1.06e-23
RP11-614F17.2	6.58e-07	3.32503	0.013	0	0.0238559
UTS2B	1.93e-16	3.32431	0.042	0.003	7e-12
ARL14	8.7e-36	3.32424	0.09	0.005	3.15e-31
C6orf141	2.2e-32	3.32228	0.084	0.006	7.96e-28
LINC01606	4.93e-07	3.32065	0.013	0	0.0178949
KIF25	1.85e-15	3.32045	0.039	0.003	6.72e-11
FOXP4-AS1	1.56e-53	3.3186	0.131	0.007	5.66e-49
ADAMTS12	1.77e-13	3.31777	0.033	0.002	6.44e-09
PRDM13	1.17e-06	3.31565	0.012	0	0.0424109
PRR11	1.76e-71	3.31433	0.17	0.008	6.37e-67
PAQR5	2.3e-53	3.31409	0.135	0.009	8.35e-49
ITGA3	2.57e-20	3.31408	0.059	0.007	9.33e-16
SMARCD3	1.04e-44	3.31405	0.113	0.007	3.77e-40
TMEM74B	5.76e-31	3.31403	0.079	0.005	2.09e-26
RP11-629B11.5	1.04e-07	3.31316	0.019	0.002	0.00376997
PIWIL4	5.82e-09	3.31311	0.019	0.001	0.000211074
BACE2	1.4e-129	3.31223	0.288	0.015	5.06e-125
HIF3A	5.34e-40	3.31131	0.115	0.014	1.94e-35
PDE9A	7.89e-36	3.31091	0.088	0.004	2.86e-31
TSNAX-DISC1	1.17e-06	3.31075	0.012	0	0.0424109
AC114812.8	9.98e-07	3.31001	0.017	0.002	0.0361854
CDKL1	1.08e-16	3.30978	0.041	0.003	3.91e-12
ANKRD18B	6.67e-09	3.30893	0.017	0	0.000241827
CTC-548K16.1	6.8e-11	3.30851	0.022	0	2.47e-06
LINC00654	1.18e-08	3.30787	0.017	0	0.000429026
EEF1G	1.51e-249	3.30509	0.564	0.1	5.48e-245
SPAG6	1.37e-23	3.30498	0.053	0.001	4.96e-19
EREG	7.3e-39	3.30126	0.111	0.013	2.65e-34
CXCL13	2.08e-34	3.30092	0.091	0.007	7.53e-30
RP11-567C2.1	8.77e-07	3.29758	0.013	0	0.0318061
RP11-479G22.8	4.19e-22	3.29728	0.054	0.003	1.52e-17
FAM60A	1.01e-156	3.29567	0.38	0.046	3.66e-152
PRORY	3.73e-08	3.29117	0.016	0	0.00135081
WDR62	4.59e-31	3.2911	0.075	0.003	1.66e-26
HSF2BP	1.83e-17	3.29088	0.045	0.004	6.64e-13
RIMS3	1.83e-08	3.2891	0.018	0.001	0.000664075
ZNF883	2.85e-91	3.28668	0.204	0.006	1.04e-86
RAVER2	2.48e-16	3.2848	0.041	0.003	9.01e-12
RP11-465L10.10	1.02e-08	3.28426	0.018	0.001	0.000369212
ADAMTS6	2.27e-25	3.28337	0.063	0.004	8.25e-21
ARFGEF3	3.08e-59	3.28264	0.146	0.008	1.12e-54
PHLDA2	7.37e-170	3.2781	0.399	0.042	2.67e-165
FBXL13	3.87e-13	3.27798	0.03	0.001	1.4e-08
EGOT	5.52e-13	3.27726	0.034	0.003	2e-08
MKI67	3.43e-112	3.27724	0.278	0.025	1.24e-107
RP11-774D14.1	1.14e-40	3.27664	0.091	0.001	4.15e-36
PRSS21	1.06e-39	3.27581	0.094	0.003	3.86e-35
C3orf14	1.09e-104	3.27537	0.242	0.013	3.95e-100
KLHL35	2.54e-17	3.27221	0.042	0.002	9.22e-13
PPP2R2B	1.31e-30	3.27118	0.078	0.005	4.76e-26
CBWD7	9.48e-35	3.27055	0.09	0.006	3.44e-30
DNAH7	7.78e-09	3.26693	0.019	0.001	0.00028195
CTD-2161F6.2	8.77e-07	3.26568	0.013	0	0.0318061
TPH2	8.81e-08	3.26278	0.015	0	0.00319427
DPEP3	6.58e-07	3.26264	0.013	0	0.0238559
RP3-467N11.1	1.9e-23	3.26196	0.063	0.006	6.9e-19
GNG10	1e-85	3.26139	0.224	0.023	3.64e-81
TAL2	3.26e-17	3.2603	0.041	0.002	1.18e-12
CLCF1	4.49e-34	3.26015	0.094	0.009	1.63e-29
SLC9A2	6.67e-09	3.25844	0.017	0	0.000241827
SYCP2	1.19e-25	3.25827	0.063	0.003	4.32e-21
POU6F2	7.98e-11	3.25699	0.023	0.001	2.9e-06
CDC45	5.04e-70	3.25562	0.163	0.006	1.83e-65
HECW1	2.74e-32	3.2518	0.079	0.004	9.93e-28
SNX15	8.69e-49	3.25176	0.118	0.006	3.15e-44
OXCT1	2.79e-48	3.2497	0.12	0.007	1.01e-43
NDC80	2.22e-77	3.24896	0.209	0.023	8.07e-73
ARHGEF16	5.41e-34	3.24774	0.089	0.007	1.96e-29
NGFRAP1	0	3.2475	0.625	0.091	0
ENKUR	7.81e-19	3.24723	0.046	0.003	2.83e-14
PYCARD-AS1	1.72e-22	3.24697	0.054	0.003	6.23e-18
AC004556.1	7.77e-55	3.24329	0.163	0.023	2.82e-50
RP11-42I10.1	3.24e-09	3.24313	0.019	0.001	0.00011742
CASC15	1.24e-15	3.24298	0.035	0.001	4.5e-11
AARD	1.18e-08	3.24024	0.017	0	0.000429026
ITM2A	6.65e-25	3.23951	0.206	0.105	2.41e-20
CENPK	3.26e-104	3.23902	0.252	0.018	1.18e-99
CTA-243E7.1	1.06e-20	3.23726	0.059	0.007	3.83e-16
BTC	3.93e-23	3.23616	0.055	0.002	1.43e-18
BCYRN1	1.34e-31	3.23304	0.084	0.007	4.84e-27
CENPO	1.33e-35	3.2324	0.094	0.007	4.82e-31
MIR210HG	5.85e-61	3.23192	0.199	0.037	2.12e-56
ZDBF2	3.27e-19	3.23083	0.048	0.003	1.18e-14
CKAP2L	4.31e-70	3.23077	0.173	0.01	1.56e-65
PDX1	3.3e-09	3.23054	0.019	0.001	0.000119646
IGKV1-5	1.83e-19	3.22932	0.047	0.002	6.63e-15
EFS	5.68e-07	3.22848	0.014	0.001	0.0206027
NCR3LG1	7.42e-14	3.22706	0.034	0.002	2.69e-09
CKS2	0	3.22593	0.755	0.254	0
HOXC13	1.17e-06	3.22565	0.012	0	0.0424109
TRNP1	5.77e-52	3.22328	0.138	0.012	2.09e-47
ISL2	1.43e-11	3.22228	0.025	0.001	5.19e-07
ARNTL2	9.88e-57	3.22174	0.146	0.011	3.58e-52
KRT39	5.73e-08	3.22105	0.017	0.001	0.00207914
HOXB6	4.54e-07	3.22064	0.016	0.001	0.0164513
LINC00839	2.16e-32	3.21947	0.078	0.003	7.83e-28
FSIP1	1.35e-13	3.21854	0.033	0.002	4.89e-09
FOSL1	3.06e-23	3.21768	0.06	0.004	1.11e-18
RP11-973H7.4	8.04e-09	3.21468	0.023	0.003	0.000291545
AGPAT4	4.25e-48	3.21375	0.119	0.007	1.54e-43
ANKRD20A1	5.61e-15	3.21241	0.035	0.002	2.03e-10
KCNQ1OT1	2.25e-138	3.21234	0.419	0.099	8.15e-134
LRRN2	1.58e-14	3.21189	0.033	0.001	5.73e-10
AC073115.7	1.38e-08	3.2098	0.018	0.001	0.000499679
UPK3A	2.63e-53	3.20976	0.121	0.003	9.53e-49
TRDMT1	7.14e-36	3.20814	0.092	0.006	2.59e-31
RAB6B	8.1e-51	3.20799	0.127	0.008	2.94e-46
CTB-113D17.1	2.43e-08	3.20743	0.017	0.001	0.000880073
VSIG2	2.92e-28	3.20707	0.078	0.008	1.06e-23
SPINT1	2.54e-63	3.20601	0.159	0.011	9.21e-59
CLDN18	3.39e-11	3.20061	0.024	0.001	1.23e-06
CACNB1	1.97e-08	3.20031	0.019	0.001	0.00071398
CD24	0	3.19906	0.768	0.253	0
RPL10L	9.82e-22	3.19769	0.052	0.002	3.56e-17
SPOCK3	5.85e-28	3.1955	0.067	0.003	2.12e-23
IGKV1-9	8.53e-09	3.19373	0.021	0.002	0.000309355
ANXA2	0	3.19187	0.965	0.493	0
AL592183.1	2.5e-30	3.19113	0.072	0.003	9.05e-26
NEFM	1.08e-11	3.18916	0.025	0.001	3.91e-07
RP11-404P21.3	5.5e-33	3.18916	0.084	0.005	1.99e-28
AC079466.1	2.52e-38	3.18659	0.094	0.005	9.15e-34
CTD-2095E4.5	5.2e-15	3.18534	0.04	0.004	1.89e-10
ADCY5	1.75e-12	3.1847	0.029	0.002	6.35e-08
PITX1	5.14e-28	3.18029	0.064	0.002	1.87e-23
KRT23	3.24e-47	3.17891	0.122	0.009	1.17e-42
RP11-430G17.3	4.5e-07	3.17882	0.016	0.001	0.0163102
MUC13	7.38e-154	3.17717	0.359	0.029	2.68e-149
RP5-862P8.2	9.03e-35	3.17621	0.104	0.014	3.27e-30
C2orf44	1.57e-19	3.17433	0.062	0.01	5.71e-15
NOV	4.59e-10	3.17373	0.027	0.003	1.67e-05
CTC-479C5.12	6.89e-41	3.1719	0.109	0.009	2.5e-36
LMCD1	1.04e-142	3.17113	0.33	0.025	3.76e-138
RP1-37E16.12	1.58e-22	3.16956	0.052	0.002	5.75e-18
SOHLH2	1.65e-44	3.16461	0.106	0.004	5.99e-40
CNTN5	1.42e-10	3.16457	0.023	0.001	5.15e-06
STC2	1.33e-35	3.16261	0.084	0.003	4.83e-31
LATS2-AS1	7.58e-14	3.16247	0.033	0.002	2.75e-09
CDC25B	1.51e-154	3.15809	0.377	0.042	5.46e-150
CAPN10-AS1	1.07e-28	3.15784	0.084	0.01	3.87e-24
BEX1	4.34e-58	3.15708	0.142	0.008	1.57e-53
KCTD17	1.23e-34	3.15559	0.093	0.008	4.47e-30
NPPC	3.21e-07	3.15015	0.015	0.001	0.0116479
SLC2A1	1.69e-91	3.14838	0.223	0.015	6.13e-87
ST6GALNAC4	1.76e-73	3.14731	0.179	0.01	6.39e-69
HTR1D	6.05e-17	3.14415	0.037	0.001	2.19e-12
CTSV	2.38e-100	3.14378	0.228	0.009	8.63e-96
RP11-25H12.1	3.14e-12	3.1427	0.03	0.002	1.14e-07
AC073283.4	7.1e-12	3.14166	0.028	0.002	2.57e-07
ARID3A	7.06e-71	3.14144	0.201	0.025	2.56e-66
P4HA3	2.66e-08	3.14062	0.021	0.002	0.000965296
KIF14	4.68e-52	3.14057	0.132	0.009	1.7e-47
RP11-533E19.5	1.28e-12	3.13947	0.032	0.003	4.65e-08
MDGA2	5.75e-08	3.13751	0.017	0.001	0.00208386
MSMB	2.47e-22	3.13591	0.059	0.005	8.97e-18
FANCI	1.03e-87	3.13546	0.216	0.015	3.72e-83
EPCAM	5.27e-46	3.13488	0.16	0.032	1.91e-41
FANCD2	5.59e-72	3.13478	0.177	0.011	2.03e-67
IGFBP3	1.35e-77	3.13376	0.27	0.062	4.89e-73
ZC3H12A	3.73e-189	3.13292	0.456	0.065	1.35e-184
RP11-401P9.5	2.1e-11	3.13268	0.026	0.001	7.6e-07
LRP8	1.64e-14	3.13227	0.033	0.001	5.95e-10
ATP1B2	2.08e-10	3.12606	0.023	0.001	7.53e-06
WT1	1.86e-09	3.12568	0.02	0.001	6.75e-05
BACH2	5.63e-09	3.12554	0.025	0.003	0.000204131
LDOC1	2.86e-40	3.11986	0.098	0.005	1.04e-35
PIFO	8.02e-23	3.11896	0.053	0.002	2.91e-18
TMEM266	1.71e-12	3.11829	0.029	0.002	6.21e-08
RAB3IL1	2.34e-38	3.1181	0.1	0.007	8.47e-34
RP11-459J23.1	6.51e-10	3.1178	0.022	0.001	2.36e-05
TTLL4	9.89e-72	3.11563	0.209	0.029	3.59e-67
B3GNT5	8.92e-118	3.11476	0.287	0.024	3.23e-113
KIAA1211	6.58e-07	3.11105	0.013	0	0.0238559
BDKRB2	3.7e-09	3.11057	0.022	0.002	0.000134166
SP8	8.27e-09	3.10986	0.02	0.001	0.000300026
TUBA1C	0	3.1066	0.751	0.235	0
LINC01205	1.84e-08	3.10557	0.018	0.001	0.00066634
LDHAL6A	1.56e-07	3.1053	0.014	0	0.00567136
KLHL4	9e-10	3.10375	0.024	0.002	3.26e-05
TPBG	3.42e-28	3.10329	0.072	0.005	1.24e-23
SLC37A1	2.4e-44	3.10137	0.114	0.008	8.69e-40
CENPM	6.05e-149	3.09793	0.351	0.033	2.2e-144
SPIB	1.29e-09	3.09468	0.027	0.004	4.7e-05
RP11-395B7.4	7.9e-07	3.09353	0.015	0.001	0.0286655
MAGEA6	1.77e-286	3.09304	0.592	0.059	6.4e-282
TKT	0	3.09186	0.869	0.484	0
PCSK1N	2.71e-77	3.08751	0.188	0.012	9.83e-73
NEB	5.83e-55	3.08693	0.159	0.02	2.12e-50
GPRC5A	1.29e-07	3.08542	0.02	0.003	0.00466002
RP11-314A20.2	1.8e-13	3.08409	0.035	0.003	6.52e-09
PHF19	6.69e-88	3.08329	0.219	0.017	2.43e-83
AMIGO2	1.09e-38	3.08163	0.102	0.008	3.95e-34
HRASLS2	3.55e-54	3.08014	0.139	0.01	1.29e-49
C17orf51	1.44e-18	3.07855	0.046	0.003	5.21e-14
KIF18A	7.22e-48	3.07769	0.117	0.006	2.62e-43
PRAMEF4	2.63e-08	3.07725	0.019	0.001	0.000955411
CCDC163P	5.21e-21	3.07572	0.057	0.005	1.89e-16
TFPI2	3.6e-18	3.07461	0.063	0.012	1.3e-13
COL4A5	2.11e-29	3.07398	0.074	0.004	7.64e-25
FAP	2.29e-12	3.07345	0.033	0.003	8.31e-08
MYEF2	5.77e-43	3.07224	0.11	0.007	2.09e-38
SEPW1	4.39e-193	3.071	0.522	0.132	1.59e-188
RPL39L	9.94e-146	3.07091	0.351	0.035	3.6e-141
PAK7	3.34e-10	3.07065	0.022	0.001	1.21e-05
MAGEA3	4.9e-291	3.06701	0.619	0.08	1.78e-286
TMEM246	8.32e-53	3.06689	0.125	0.005	3.02e-48
ZNF556	1.61e-22	3.06566	0.062	0.006	5.84e-18
RP1-167O22.1	2.78e-11	3.06558	0.025	0.001	1.01e-06
LINC01320	6.03e-14	3.06495	0.035	0.003	2.19e-09
COX8C	3.5e-42	3.06493	0.1	0.004	1.27e-37
LINC01432	4.93e-07	3.06322	0.013	0	0.0178949
LINC01183	2.09e-09	3.06256	0.022	0.002	7.58e-05
SPAG4	1.41e-89	3.06231	0.318	0.083	5.1e-85
AC093495.4	3.37e-07	3.06132	0.016	0.001	0.0122041
C2orf48	2.4e-07	3.06079	0.015	0.001	0.00871203
ETV5	1.54e-95	3.05902	0.243	0.022	5.6e-91
BEX2	2.07e-116	3.05803	0.282	0.023	7.49e-112
LPCAT1	6.12e-97	3.05676	0.264	0.033	2.22e-92
ARMCX1	2.43e-61	3.05551	0.167	0.017	8.79e-57
LINC00944	4.29e-44	3.05533	0.114	0.008	1.56e-39
RERG	1.64e-31	3.0548	0.079	0.005	5.96e-27
LHFPL2	3.45e-45	3.05314	0.118	0.009	1.25e-40
RP1-315G1.3	9.77e-11	3.05305	0.031	0.004	3.54e-06
PGM2L1	1.2e-40	3.04985	0.12	0.015	4.35e-36
XRCC3	1.01e-24	3.04935	0.064	0.005	3.66e-20
CBX2	1.58e-80	3.049	0.181	0.005	5.75e-76
LRRC4C	5.97e-07	3.04865	0.017	0.002	0.0216632
DLK2	3.35e-23	3.04798	0.062	0.005	1.22e-18
SNHG23	4.21e-19	3.04444	0.077	0.019	1.52e-14
PLA1A	8.21e-137	3.04414	0.336	0.033	2.98e-132
MALL	1.06e-62	3.0417	0.175	0.019	3.83e-58
RP13-631K18.2	8.31e-09	3.03938	0.02	0.001	0.000301342
RP11-126K1.6	8.03e-09	3.03824	0.023	0.003	0.00029111
C1QL1	3.25e-20	3.03757	0.055	0.005	1.18e-15
IL34	6.15e-12	3.03675	0.034	0.004	2.23e-07
EME1	3.42e-31	3.03645	0.079	0.005	1.24e-26
RP5-1198O20.4	1.03e-06	3.03639	0.016	0.002	0.0372442
MMP11	4.3e-32	3.03581	0.085	0.007	1.56e-27
RNF186	5.86e-09	3.03544	0.019	0.001	0.000212398
HOXC9	1.78e-34	3.03304	0.08	0.002	6.47e-30
FAM127B	8.03e-210	3.02998	0.512	0.087	2.91e-205
ANKRD33B	7.68e-08	3.02592	0.016	0.001	0.00278392
LRP1B	6.2e-08	3.02407	0.018	0.001	0.00224695
PARPBP	1.04e-85	3.02378	0.217	0.017	3.76e-81
DPYSL3	1.95e-08	3.02362	0.019	0.001	0.000708549
GPSM2	3.57e-64	3.02237	0.172	0.017	1.29e-59
SMKR1	5.72e-17	3.02139	0.041	0.002	2.08e-12
MAP7D3	5.43e-121	3.02084	0.286	0.019	1.97e-116
AC093673.5	7.59e-83	3.01874	0.219	0.024	2.75e-78
ELF3	0	3.01753	0.759	0.184	0
ATP1B3	1.89e-242	3.01711	0.576	0.118	6.85e-238
BCKDHA	3.6e-63	3.00881	0.185	0.025	1.31e-58
DLX4	1.17e-06	3.00628	0.012	0	0.0424109
FERMT1	7.92e-62	3.00606	0.15	0.007	2.87e-57
RP1-140K8.5	5.54e-36	3.00469	0.102	0.011	2.01e-31
TRIB3	5.64e-156	3.00436	0.467	0.111	2.04e-151
CYP2S1	8.08e-24	3.003	0.062	0.005	2.93e-19
CTD-3222D19.8	3.04e-12	3.00263	0.037	0.005	1.1e-07
TNXB	8.28e-09	3.00025	0.028	0.005	0.000300247
RAB38	2.81e-27	2.99903	0.073	0.006	1.02e-22
EGR2	8.39e-32	2.99773	0.106	0.018	3.04e-27
ZNF860	3.45e-08	2.99556	0.018	0.001	0.00125159
PAGR1	4.1e-123	2.9951	0.319	0.04	1.49e-118
DCLRE1C	4.1e-111	2.99439	0.295	0.037	1.49e-106
TPM2	5.71e-50	2.99309	0.319	0.152	2.07e-45
RP11-422P24.12	1.03e-22	2.99211	0.06	0.005	3.75e-18
MAP1B	3.94e-24	2.99162	0.094	0.022	1.43e-19
SPP1	0	2.99144	0.676	0.119	0
CDC6	1.94e-106	2.99053	0.267	0.024	7.02e-102
TIMP4	2.44e-13	2.99041	0.038	0.005	8.86e-09
RP11-573D15.2	3.45e-09	2.98946	0.024	0.003	0.000125249
RP11-620J15.3	8.23e-108	2.98904	0.296	0.041	2.98e-103
RP4-781K5.6	1.37e-21	2.98856	0.057	0.005	4.97e-17
RP11-440G9.1	3.7e-07	2.98782	0.013	0	0.0134249
RP11-467L13.7	3.08e-63	2.98768	0.21	0.04	1.12e-58
WNK2	1.7e-41	2.98625	0.099	0.004	6.18e-37
TAX1BP3	7.2e-153	2.98358	0.394	0.057	2.61e-148
ARPC1B	0	2.98279	0.855	0.309	0
MAFF	5.64e-139	2.97985	0.397	0.075	2.05e-134
TNC	3.14e-13	2.97931	0.033	0.003	1.14e-08
LINC00200	7.39e-12	2.97903	0.03	0.003	2.68e-07
RP11-108M9.6	1.55e-10	2.97822	0.028	0.003	5.64e-06
FRMD6-AS1	7.45e-23	2.97341	0.066	0.008	2.7e-18
MDFI	2.16e-21	2.97324	0.053	0.003	7.85e-17
PAG1	6.53e-122	2.97187	0.32	0.041	2.37e-117
RP11-400K9.4	8.81e-08	2.97178	0.015	0	0.00319427
ALDH3A1	6.14e-43	2.97049	0.221	0.082	2.23e-38
RP11-670E13.6	9.87e-80	2.97047	0.208	0.02	3.58e-75
RASSF9	1.85e-27	2.97009	0.072	0.006	6.71e-23
LAMB1	8.14e-90	2.96929	0.232	0.023	2.95e-85
RP11-655G22.1	6.61e-08	2.96698	0.015	0	0.00239748
C10orf10	1.84e-154	2.96626	0.471	0.128	6.67e-150
UBE2T	5.29e-182	2.96547	0.457	0.069	1.92e-177
CEP72	9.34e-39	2.96524	0.101	0.007	3.39e-34
S100A9	1.93e-19	2.96446	0.302	0.181	7.01e-15
TEAD2	2.19e-120	2.96435	0.314	0.039	7.92e-116
SRPX	9.33e-13	2.96365	0.035	0.004	3.39e-08
TXLNB	2.11e-09	2.96355	0.022	0.002	7.65e-05
FABP5	3.14e-164	2.96181	0.559	0.201	1.14e-159
AP000569.9	1.01e-07	2.96168	0.016	0.001	0.00365254
IGFBP5	1.97e-16	2.95771	0.063	0.014	7.14e-12
CPNE7	2.25e-13	2.95613	0.034	0.003	8.15e-09
AC005355.2	2.81e-51	2.95535	0.149	0.019	1.02e-46
AEBP1	5.32e-26	2.95254	0.079	0.011	1.93e-21
SAMD5	2.42e-29	2.95253	0.074	0.005	8.77e-25
PCSK5	3.11e-47	2.95155	0.125	0.01	1.13e-42
APITD1-CORT	1.4e-09	2.95041	0.02	0.001	5.08e-05
ASF1B	2.39e-75	2.9496	0.195	0.016	8.67e-71
RP1-27K12.4	1.35e-12	2.94942	0.031	0.002	4.89e-08
DIABLO	9.02e-122	2.94428	0.328	0.046	3.27e-117
TCF19	2.74e-69	2.94401	0.186	0.018	9.93e-65
USP27X	7.61e-33	2.94347	0.085	0.006	2.76e-28
POLD1	5.64e-75	2.94067	0.217	0.029	2.05e-70
TBC1D30	4.08e-17	2.94002	0.051	0.007	1.48e-12
PKN3	9.15e-23	2.93982	0.068	0.009	3.32e-18
RP4-798A10.7	5.75e-17	2.93822	0.045	0.004	2.08e-12
MTL5	5.57e-36	2.93821	0.094	0.007	2.02e-31
BNC2	2.37e-12	2.93637	0.033	0.003	8.6e-08
RP11-89M20.2	4.93e-07	2.93479	0.013	0	0.0178949
AP001626.1	5.85e-09	2.93467	0.019	0.001	0.000212277
SPATA6	2.08e-31	2.93434	0.082	0.006	7.54e-27
FGFR2	1.33e-51	2.9328	0.155	0.021	4.82e-47
FCHO1	4.79e-20	2.9318	0.052	0.004	1.74e-15
FAM157C	9.22e-26	2.93106	0.075	0.009	3.34e-21
EXO1	1.07e-40	2.93044	0.101	0.005	3.87e-36
SELM	0	2.9299	0.738	0.134	0
EFNA5	1.62e-45	2.92932	0.104	0.003	5.86e-41
RASSF6	3.04e-35	2.92747	0.095	0.008	1.1e-30
ARHGAP11B	5.01e-46	2.92605	0.125	0.012	1.82e-41
ERCC6L	1.07e-17	2.92527	0.043	0.002	3.89e-13
FLNC	8.24e-22	2.92431	0.055	0.004	2.99e-17
LINC01510	1.79e-07	2.92227	0.015	0.001	0.00650912
LGALS3BP	6.49e-220	2.92142	0.597	0.173	2.35e-215
MTMR11	2.8e-78	2.92107	0.219	0.027	1.02e-73
ESCO2	1.07e-46	2.91876	0.128	0.013	3.87e-42
GUCY2C	2.74e-17	2.91708	0.045	0.004	9.92e-13
C6orf132	5.27e-15	2.91596	0.039	0.003	1.91e-10
SEMA3E	1.07e-26	2.91387	0.065	0.003	3.9e-22
CLIP2	2.18e-37	2.91277	0.097	0.007	7.9e-33
RP11-473M20.16	1.42e-34	2.91203	0.103	0.013	5.17e-30
EFNA3	1.75e-78	2.91181	0.201	0.017	6.34e-74
SERPINA12	6.38e-20	2.91051	0.076	0.017	2.31e-15
C1orf106	1.15e-19	2.90974	0.05	0.004	4.15e-15
AC004069.2	2.02e-10	2.90882	0.028	0.003	7.32e-06
TMEM159	6.02e-59	2.90678	0.148	0.01	2.18e-54
SLC12A5	1.33e-43	2.90451	0.111	0.007	4.82e-39
N4BP3	1.43e-07	2.90312	0.019	0.002	0.00517989
EPB41L2	2.38e-177	2.90242	0.43	0.054	8.62e-173
RP11-47P18.2	8.77e-07	2.90202	0.013	0	0.0318061
RP11-175O19.4	7.2e-08	2.89604	0.024	0.004	0.00261266
PLBD1	3.88e-104	2.89515	0.273	0.03	1.41e-99
NDRG1	6.1e-195	2.89495	0.631	0.229	2.21e-190
UGDH	0	2.89381	0.916	0.475	0
LINC01106	1.53e-12	2.89376	0.035	0.004	5.55e-08
LL0XNC01-237H1.2	1.06e-06	2.89236	0.015	0.001	0.0383304
CTTN	4.71e-215	2.88986	0.752	0.332	1.71e-210
ANKDD1A	1.02e-15	2.88982	0.039	0.003	3.69e-11
PCNXL2	7.01e-15	2.8894	0.034	0.001	2.54e-10
RP11-413H22.2	2.31e-16	2.88806	0.046	0.005	8.37e-12
HSPA14	2.79e-203	2.88704	0.504	0.086	1.01e-198
KATNA1	2.93e-144	2.88579	0.361	0.04	1.06e-139
BUB1B	1.88e-60	2.88176	0.151	0.009	6.83e-56
C3orf17	3.43e-106	2.88058	0.31	0.051	1.24e-101
WBSCR22	0	2.88015	0.76	0.234	0
ABCG1	1.43e-24	2.87983	0.092	0.02	5.17e-20
TUSC3	1.29e-80	2.87912	0.2	0.014	4.69e-76
TPTEP1	2.1e-22	2.87886	0.072	0.012	7.62e-18
RP11-356C4.5	2.19e-11	2.87737	0.03	0.003	7.96e-07
TMED6	1.43e-28	2.87639	0.075	0.006	5.17e-24
CDH6	7.09e-15	2.87576	0.046	0.007	2.57e-10
SPDEF	6.08e-07	2.87552	0.015	0.001	0.0220568
VWDE	7.12e-11	2.87502	0.026	0.002	2.58e-06
ITPKA	3.18e-29	2.87467	0.086	0.01	1.15e-24
TMEM45A	3.26e-146	2.87394	0.456	0.102	1.18e-141
ART5	6.71e-12	2.87025	0.027	0.001	2.43e-07
AC100830.3	7.59e-07	2.86974	0.014	0.001	0.0275199
HMGA1	7.81e-229	2.86902	0.667	0.257	2.83e-224
RP6-65G23.5	1.39e-22	2.86791	0.055	0.003	5.06e-18
RP11-38L15.2	1.48e-08	2.86775	0.019	0.001	0.000535873
NAA11	5.49e-69	2.86692	0.163	0.007	1.99e-64
MYO6	5.88e-241	2.8668	0.579	0.108	2.13e-236
NBPF15	6.25e-57	2.86596	0.161	0.019	2.26e-52
ASPHD1	9.64e-34	2.86572	0.086	0.005	3.49e-29
CCL20	4e-267	2.86201	0.619	0.127	1.45e-262
IGKV3-11	2.8e-21	2.86119	0.057	0.005	1.02e-16
KCCAT211	3.94e-41	2.8606	0.128	0.019	1.43e-36
ABHD16A	8.19e-111	2.85992	0.302	0.041	2.97e-106
MECOM	2.88e-28	2.85834	0.076	0.007	1.05e-23
LHX4	3.68e-10	2.85637	0.023	0.001	1.34e-05
VNN2	1e-92	2.85559	0.239	0.023	3.62e-88
EPB41L1	1.12e-47	2.85519	0.143	0.019	4.08e-43
COL2A1	2.91e-10	2.85318	0.025	0.002	1.06e-05
ADSL	1.6e-260	2.85188	0.63	0.164	5.79e-256
GGT1	1.46e-112	2.85183	0.309	0.043	5.3e-108
MAPK10	4.05e-12	2.84985	0.029	0.002	1.47e-07
LPCAT4	2.76e-54	2.84931	0.139	0.01	1e-49
RP11-326G21.1	3.43e-07	2.84882	0.017	0.002	0.0124242
TEX101	1.41e-10	2.84741	0.033	0.005	5.12e-06
IL10RB	1.29e-178	2.84736	0.481	0.095	4.66e-174
RP1-239B22.5	1.18e-09	2.84646	0.028	0.004	4.3e-05
CHRDL1	7.9e-10	2.84645	0.021	0.001	2.86e-05
LRRC16A	3.37e-83	2.8463	0.237	0.032	1.22e-78
MCCD1	1.8e-12	2.84563	0.032	0.003	6.52e-08
SNURF	7.57e-14	2.84218	0.033	0.002	2.75e-09
RP11-356I2.1	1.8e-07	2.84112	0.015	0.001	0.00654232
TUBA1B	0	2.84065	0.948	0.662	0
EID3	4.89e-32	2.84039	0.093	0.011	1.77e-27
LINC01532	8.88e-09	2.83974	0.017	0	0.000322099
H3F3C	2.05e-76	2.83957	0.213	0.026	7.44e-72
RP11-490M8.1	1.71e-11	2.83765	0.028	0.002	6.2e-07
SSPN	4.53e-14	2.83421	0.035	0.003	1.64e-09
MX2	1.64e-60	2.83385	0.165	0.017	5.96e-56
PHEX	3.88e-12	2.83344	0.027	0.001	1.41e-07
ZNF724P	2.15e-11	2.83307	0.03	0.003	7.81e-07
RP6-65G23.3	3.2e-38	2.83228	0.103	0.009	1.16e-33
RQCD1	2.3e-207	2.83226	0.503	0.084	8.33e-203
PLCH1	1.53e-08	2.83175	0.02	0.002	0.000553887
MPZ	1.09e-23	2.8315	0.072	0.01	3.97e-19
CH507-9B2.5	8.12e-24	2.824	0.068	0.008	2.95e-19
GLB1	2.46e-130	2.82375	0.603	0.265	8.94e-126
KB-1732A1.1	6.38e-49	2.82276	0.15	0.021	2.31e-44
ZNF790-AS1	9.06e-10	2.82205	0.023	0.002	3.28e-05
TRPM2	1.04e-20	2.81889	0.054	0.004	3.78e-16
WHSC1	1.95e-79	2.81858	0.244	0.041	7.08e-75
CCNE2	3.03e-82	2.81801	0.224	0.025	1.1e-77
CALCA	2.42e-17	2.81738	0.042	0.002	8.78e-13
DUSP18	1.32e-38	2.81736	0.107	0.01	4.77e-34
B3GAT2	1.83e-82	2.81331	0.231	0.03	6.65e-78
SALL2	1.21e-09	2.81304	0.023	0.002	4.38e-05
FZD8	1.13e-08	2.81248	0.019	0.001	0.000410844
AC016723.4	3.61e-12	2.81195	0.035	0.005	1.31e-07
RP11-817J15.3	4.32e-08	2.8107	0.017	0.001	0.00156696
FEN1	2.36e-139	2.80977	0.377	0.059	8.56e-135
TEAD4	2.47e-35	2.80971	0.092	0.007	8.94e-31
C2CD4A	6.33e-08	2.80883	0.019	0.002	0.00229445
MYC	2.81e-182	2.80882	0.556	0.173	1.02e-177
CTD-2371O3.3	3.89e-32	2.80803	0.096	0.012	1.41e-27
AC074391.1	5.51e-12	2.80624	0.032	0.003	2e-07
CTD-2517O10.6	2.81e-11	2.8059	0.031	0.004	1.02e-06
FANCG	4.04e-77	2.80523	0.205	0.02	1.46e-72
RASSF3	1.76e-138	2.79975	0.341	0.037	6.39e-134
TSPAN15	2.21e-39	2.7985	0.116	0.015	8.01e-35
IGF2BP3	3.2e-168	2.79636	0.382	0.028	1.16e-163
RP11-108L7.15	1.92e-07	2.79444	0.017	0.001	0.00696665
HSD3B1	9.28e-15	2.79398	0.052	0.01	3.36e-10
CTB-39G8.2	1.32e-09	2.79386	0.031	0.006	4.78e-05
PDLIM4	9.65e-23	2.79346	0.058	0.004	3.5e-18
KLC3	3.9e-17	2.78862	0.04	0.002	1.42e-12
GABARAP	0	2.7871	0.715	0.174	0
BLM	3.27e-30	2.78646	0.082	0.007	1.19e-25
SKA3	9.46e-68	2.78483	0.174	0.013	3.43e-63
RP11-44N11.2	3.69e-14	2.78179	0.047	0.008	1.34e-09
GSPT2	4.39e-66	2.78005	0.168	0.012	1.59e-61
KLHL7-AS1	1.46e-07	2.77883	0.017	0.001	0.00528934
EFEMP1	5.37e-51	2.77791	0.129	0.008	1.95e-46
SRC	9.29e-50	2.7775	0.127	0.009	3.37e-45
GINS3	1.83e-34	2.77556	0.089	0.006	6.65e-30
IGHV1-3	8.69e-10	2.77532	0.022	0.001	3.15e-05
BIRC3	2.29e-183	2.77009	0.553	0.146	8.32e-179
CCDC64	4.52e-16	2.76943	0.042	0.004	1.64e-11
HKDC1	4.54e-78	2.76934	0.193	0.013	1.65e-73
PALLD	4.87e-169	2.76885	0.394	0.038	1.77e-164
MID1IP1	6.05e-242	2.76573	0.631	0.16	2.19e-237
FAM111B	1.24e-53	2.76545	0.141	0.012	4.49e-49
POMC	3.34e-17	2.7643	0.052	0.007	1.21e-12
PTK7	1.09e-30	2.76145	0.083	0.007	3.94e-26
ORAI2	5.08e-41	2.76062	0.119	0.014	1.84e-36
PRSS23	5.72e-64	2.75822	0.256	0.072	2.08e-59
RSPH14	9.77e-12	2.75667	0.028	0.002	3.54e-07
EPS8L1	4.48e-15	2.75623	0.04	0.004	1.63e-10
AC145212.4	4.03e-08	2.75417	0.027	0.005	0.00146014
RAB27B	5.15e-40	2.75374	0.115	0.013	1.87e-35
AF127936.7	5.65e-07	2.74994	0.014	0.001	0.0204753
DZIP1L	6.72e-11	2.74956	0.025	0.001	2.44e-06
RCC1	7.14e-143	2.74701	0.374	0.051	2.59e-138
RP11-483L5.1	2.74e-10	2.74525	0.028	0.003	9.94e-06
RP11-495P10.1	9.22e-21	2.74404	0.065	0.009	3.34e-16
PPP1R14C	3.22e-07	2.74317	0.015	0.001	0.0116874
RAD51AP1	2.53e-94	2.74192	0.247	0.025	9.19e-90
TBX15	1.61e-58	2.74045	0.157	0.015	5.85e-54
RNASEH2A	1.7e-145	2.73986	0.426	0.095	6.17e-141
ZNF462	5.93e-16	2.73982	0.044	0.005	2.15e-11
C3orf52	1.91e-46	2.73945	0.103	0.001	6.93e-42
NAALAD2	3.76e-18	2.73875	0.045	0.003	1.37e-13
RCAN3	5.67e-85	2.73646	0.217	0.018	2.06e-80
ELMSAN1	1.76e-111	2.73553	0.337	0.063	6.37e-107
ENO1	0	2.73528	0.992	0.778	0
LDHB	4.99e-89	2.73431	0.432	0.192	1.81e-84
PCDH9	4.54e-16	2.73427	0.048	0.006	1.64e-11
MUM1L1	7.82e-19	2.73407	0.041	0.001	2.84e-14
CEP55	1.64e-40	2.73402	0.101	0.006	5.93e-36
GOLM1	4.73e-251	2.73324	0.545	0.054	1.72e-246
KIAA1324L	4.22e-25	2.73235	0.063	0.004	1.53e-20
RP5-1024G6.5	1.59e-20	2.73106	0.056	0.005	5.78e-16
KLF5	2.36e-76	2.73054	0.205	0.02	8.56e-72
CACHD1	3.66e-14	2.73012	0.041	0.005	1.33e-09
TRIM59	1.52e-32	2.72843	0.086	0.007	5.51e-28
MVP	2.35e-251	2.72752	0.616	0.138	8.51e-247
FOXD2-AS1	5.78e-21	2.72713	0.051	0.003	2.1e-16
CAV1	3.26e-129	2.72699	0.46	0.144	1.18e-124
HOXA11-AS	5.71e-07	2.7265	0.014	0.001	0.0207193
KIAA0907	5.02e-168	2.7237	0.471	0.099	1.82e-163
IGLV2-11	2.31e-18	2.72226	0.043	0.002	8.38e-14
PVRL1	2.11e-24	2.7218	0.072	0.009	7.63e-20
GLIS2	5.75e-25	2.72128	0.069	0.007	2.09e-20
C15orf48	5.48e-139	2.72113	0.392	0.069	1.99e-134
MMD	3.32e-140	2.72089	0.388	0.066	1.2e-135
FSD1L	1.59e-35	2.71877	0.102	0.012	5.78e-31
BRDT	3.85e-29	2.71815	0.072	0.004	1.4e-24
RP11-383M4.6	5.24e-10	2.71798	0.025	0.002	1.9e-05
FOLR1	5.91e-28	2.71701	0.072	0.005	2.14e-23
SPON1	1.39e-24	2.71699	0.067	0.006	5.04e-20
RP11-419J16.1	2.78e-07	2.71683	0.014	0	0.0100724
IGF1R	4.11e-18	2.71627	0.05	0.005	1.49e-13
CTA-445C9.14	1.13e-20	2.71455	0.059	0.007	4.1e-16
RP11-328J2.1	1.34e-34	2.71186	0.094	0.008	4.86e-30
CKMT1B	1.38e-23	2.71084	0.053	0.001	5e-19
MB21D1	5.23e-22	2.71006	0.059	0.005	1.9e-17
CPT1C	3.53e-09	2.70941	0.024	0.003	0.000127977
IGLV7-43	1.84e-08	2.70679	0.018	0.001	0.000667854
PKIB	2.16e-130	2.70621	0.328	0.036	7.84e-126
ITGA2B	1.11e-08	2.70548	0.019	0.001	0.000403284
TSSC1	1.84e-125	2.70501	0.379	0.079	6.67e-121
RNFT2	4.32e-18	2.70476	0.042	0.002	1.57e-13
WDHD1	5.32e-39	2.7041	0.103	0.008	1.93e-34
IKBKE	8.62e-33	2.70408	0.086	0.006	3.13e-28
MTHFD2	1.1e-70	2.70405	0.213	0.032	3.99e-66
RP11-572O17.1	4.38e-07	2.70373	0.018	0.002	0.0158743
MCOLN3	1.45e-57	2.70272	0.136	0.005	5.26e-53
ANK3	1.1e-21	2.70029	0.06	0.006	3.98e-17
FRMD6	3.21e-23	2.69948	0.071	0.01	1.16e-18
FBLN2	3.43e-23	2.69867	0.063	0.006	1.24e-18
SERPINB8	1.9e-40	2.69693	0.119	0.015	6.89e-36
HCG9	1.81e-07	2.69427	0.015	0.001	0.00657197
AC005152.3	2.44e-08	2.69325	0.017	0.001	0.000886084
CNKSR1	1.06e-06	2.69055	0.016	0.002	0.0383105
CHEK1	9.43e-83	2.69033	0.215	0.019	3.42e-78
NEK11	1.45e-20	2.68949	0.049	0.002	5.27e-16
NOL12	4.63e-139	2.68902	0.368	0.051	1.68e-134
PRTG	1.06e-06	2.68888	0.016	0.002	0.0384483
AURKA	2.86e-117	2.68829	0.351	0.063	1.04e-112
RP11-803D5.4	4.93e-13	2.68758	0.039	0.006	1.79e-08
GUCY1A3	1.41e-12	2.68725	0.04	0.007	5.1e-08
SULF2	1.23e-41	2.68677	0.127	0.017	4.47e-37
BEX5	9.43e-80	2.68571	0.208	0.018	3.42e-75
PLP2	9.86e-207	2.68497	0.552	0.126	3.58e-202
MARK1	8.74e-09	2.68473	0.021	0.002	0.000316967
LIMK1	3.28e-33	2.68451	0.096	0.011	1.19e-28
PNMA3	7.66e-13	2.68323	0.033	0.003	2.78e-08
LGALS3	1.58e-115	2.68211	0.476	0.167	5.74e-111
SLC25A24	1.21e-69	2.68207	0.188	0.019	4.38e-65
TBCE	2.46e-128	2.68184	0.359	0.059	8.91e-124
EPHA2	7.21e-30	2.68121	0.094	0.014	2.61e-25
POLQ	6.89e-20	2.68106	0.056	0.006	2.5e-15
RP1-34B20.21	4.13e-25	2.68056	0.096	0.021	1.5e-20
MYADM	1.04e-143	2.68004	0.43	0.091	3.78e-139
COCH	4.71e-50	2.67916	0.154	0.023	1.71e-45
PDP1	1.29e-42	2.67885	0.122	0.014	4.68e-38
FSCN1	9.05e-34	2.67578	0.143	0.039	3.28e-29
FAM227A	3.13e-07	2.67468	0.019	0.003	0.011344
SFT2D1	1.17e-217	2.67352	0.591	0.149	4.25e-213
SMYD5	2.74e-65	2.67233	0.179	0.019	9.94e-61
HMGA2	2.41e-38	2.67231	0.092	0.004	8.74e-34
HCRT	2.97e-20	2.67102	0.051	0.003	1.08e-15
RP11-126L15.4	5.03e-11	2.67052	0.025	0.001	1.82e-06
COL19A1	4.42e-17	2.66994	0.041	0.002	1.6e-12
CENPL	4.89e-84	2.66896	0.217	0.019	1.77e-79
MEP1A	1.86e-33	2.66847	0.085	0.005	6.76e-29
RBAK-RBAKDN	3.23e-54	2.66559	0.183	0.034	1.17e-49
RP11-443B7.2	5.5e-12	2.6641	0.029	0.002	1.99e-07
CDCA4	6.03e-98	2.66398	0.26	0.028	2.19e-93
LRP4-AS1	3.11e-12	2.66316	0.03	0.002	1.13e-07
MRPL38	9.02e-110	2.6625	0.308	0.046	3.27e-105
RP11-736N17.11	9.25e-11	2.66168	0.032	0.005	3.35e-06
BORCS8-MEF2B	2.41e-07	2.66019	0.015	0.001	0.00875643
PIK3CD-AS2	1.69e-43	2.65982	0.108	0.006	6.14e-39
FAM231D	5.44e-20	2.65877	0.048	0.002	1.97e-15
ATP8B3	1.06e-17	2.65852	0.049	0.005	3.86e-13
TBPL1	2.4e-228	2.65523	0.55	0.088	8.69e-224
ABC7-481722F1.2	6.37e-08	2.65311	0.019	0.002	0.00230888
WIPF3	5.89e-25	2.64876	0.075	0.01	2.14e-20
APITD1	1.06e-94	2.64623	0.292	0.054	3.84e-90
ROR1	1.86e-09	2.64605	0.02	0.001	6.76e-05
DDIAS	1.73e-33	2.6438	0.09	0.008	6.27e-29
S100A6	2.85e-126	2.64358	0.579	0.305	1.03e-121
ORAOV1	3.08e-47	2.64349	0.191	0.049	1.12e-42
TXNRD1	3.62e-293	2.64105	0.749	0.252	1.31e-288
RP11-242D8.1	7.02e-62	2.63967	0.207	0.04	2.54e-57
NDRG4	1.61e-12	2.63956	0.028	0.001	5.84e-08
NKD2	9.93e-14	2.63897	0.032	0.002	3.6e-09
NOVA1	8.34e-36	2.6388	0.085	0.003	3.03e-31
ASTN1	7.59e-07	2.63645	0.014	0.001	0.0275199
ZNF66	6.51e-10	2.63614	0.022	0.001	2.36e-05
FAM124A	6.9e-10	2.63584	0.023	0.002	2.5e-05
PRRT3-AS1	1.79e-66	2.63543	0.174	0.014	6.48e-62
KCNMB3	4.92e-35	2.63367	0.094	0.008	1.78e-30
ARRB1	2.62e-37	2.63224	0.114	0.016	9.5e-33
CBR3	4.34e-52	2.62808	0.136	0.01	1.57e-47
HAGHL	5.5e-28	2.62618	0.078	0.008	2e-23
AC016549.1	8.57e-29	2.62446	0.096	0.016	3.11e-24
ABCF2	8.51e-132	2.62401	0.388	0.077	3.09e-127
ARHGEF35	3.24e-120	2.62396	0.349	0.061	1.17e-115
CKLF	0	2.62248	0.746	0.233	0
ZNF578	3.37e-10	2.62241	0.029	0.004	1.22e-05
ZFAND2A	1.31e-173	2.62207	0.756	0.422	4.73e-169
ANXA1	7.89e-09	2.62206	0.339	0.282	0.000286033
INTS4P1	7.09e-08	2.62175	0.022	0.003	0.00257232
B3GNT4	1.13e-14	2.62124	0.038	0.003	4.09e-10
ANGPTL2	3.61e-10	2.62068	0.026	0.003	1.31e-05
IFT57	1.57e-144	2.61785	0.353	0.035	5.68e-140
SLC12A2	3.29e-108	2.61643	0.288	0.035	1.19e-103
CRIP1	1.55e-67	2.61608	0.224	0.046	5.63e-63
ITGB6	1.77e-12	2.61539	0.031	0.002	6.42e-08
LINC01358	2.77e-07	2.61491	0.021	0.003	0.010053
TRHDE	2.69e-08	2.61463	0.02	0.002	0.000977111
LINC01589	1.4e-18	2.61382	0.041	0.001	5.07e-14
BORA	4.52e-29	2.60898	0.084	0.009	1.64e-24
AF186192.6	1.31e-15	2.60835	0.037	0.002	4.76e-11
PIK3R2	2.87e-28	2.60825	0.089	0.013	1.04e-23
SOX9	1.55e-112	2.60807	0.329	0.057	5.61e-108
RP11-742B18.1	1.28e-21	2.60598	0.048	0.001	4.65e-17
NEURL1B	1.91e-25	2.60531	0.076	0.01	6.94e-21
TMEM237	1.64e-151	2.60445	0.37	0.036	5.93e-147
MAPRE1	2.18e-229	2.60408	0.61	0.152	7.91e-225
FBXO5	4.23e-71	2.60381	0.195	0.02	1.53e-66
CEP126	4.61e-21	2.60356	0.052	0.003	1.67e-16
SULT1C4	1.05e-10	2.60343	0.033	0.005	3.82e-06
SMTN	6.52e-85	2.60273	0.279	0.056	2.36e-80
RP11-539I5.1	1.05e-15	2.6023	0.04	0.003	3.8e-11
F2RL1	1.71e-53	2.60174	0.172	0.029	6.2e-49
ARHGEF5	1.22e-67	2.60138	0.193	0.024	4.43e-63
MTMR2	9.76e-86	2.60118	0.222	0.02	3.54e-81
GPR19	1.51e-08	2.60082	0.019	0.001	0.000548297
TNFRSF21	5.38e-97	2.59882	0.258	0.028	1.95e-92
WSCD1	1.32e-07	2.59825	0.02	0.003	0.00479586
GRAMD1A	7.23e-144	2.59823	0.407	0.076	2.62e-139
RP11-324I22.4	2.38e-10	2.59649	0.03	0.004	8.62e-06
DMKN	9.61e-85	2.59588	0.229	0.026	3.48e-80
WNT5A-AS1	1.25e-08	2.5954	0.025	0.004	0.000451484
RFC4	7.41e-183	2.59498	0.473	0.075	2.69e-178
RPS6KA1	1.54e-58	2.5949	0.169	0.021	5.58e-54
RP11-525K10.3	1.73e-10	2.59307	0.026	0.002	6.27e-06
FAM3B	1.94e-140	2.59205	0.375	0.054	7.05e-136
FAM234B	6.21e-18	2.59123	0.057	0.009	2.25e-13
QTRTD1	9.08e-74	2.59073	0.22	0.032	3.29e-69
LINC01192	1.01e-06	2.58963	0.014	0.001	0.0367209
LDHA	0	2.5876	0.979	0.783	0
RP11-806H10.4	8e-07	2.58759	0.015	0.001	0.029006
RIMKLA	1.96e-08	2.58693	0.019	0.001	0.000712424
PLK4	2.92e-35	2.58633	0.091	0.006	1.06e-30
RP3-446N13.5	3.49e-27	2.58431	0.078	0.009	1.27e-22
TUBA4B	5.28e-25	2.58372	0.066	0.005	1.92e-20
TCP1	0	2.58311	0.87	0.324	0
GPR37L1	1.1e-07	2.58247	0.017	0.001	0.00398126
WDR76	6.38e-62	2.58222	0.169	0.017	2.32e-57
C11orf85	6.02e-11	2.58174	0.023	0.001	2.18e-06
GSTA3	1.35e-18	2.58072	0.058	0.008	4.91e-14
GAS2L3	4.64e-59	2.57914	0.168	0.019	1.68e-54
TCTEX1D2	3.17e-118	2.57777	0.311	0.039	1.15e-113
RP11-802E16.3	4.3e-08	2.5769	0.025	0.004	0.00156039
RNASEK-C17orf49	3.17e-26	2.57579	0.07	0.006	1.15e-21
MFI2-AS1	6.37e-09	2.57554	0.022	0.002	0.000231156
CXCL1	8.38e-69	2.57419	0.236	0.049	3.04e-64
DUSP9	8.63e-68	2.57364	0.171	0.012	3.13e-63
MARCKSL1	2.36e-262	2.57291	0.689	0.215	8.56e-258
GPRC5B	6.11e-30	2.57191	0.102	0.018	2.22e-25
NCAPG2	8.89e-63	2.57053	0.185	0.025	3.22e-58
ABCB6	1.09e-09	2.57038	0.029	0.005	3.94e-05
SNX7	2.1e-189	2.56973	0.468	0.062	7.63e-185
LRRC42	8.13e-221	2.56751	0.538	0.083	2.95e-216
BAG3	3.9e-164	2.56614	0.476	0.103	1.41e-159
ME1	1.74e-164	2.5653	0.441	0.078	6.3e-160
TMC5	6.72e-42	2.5633	0.102	0.005	2.44e-37
RAB34	5.69e-62	2.56111	0.194	0.031	2.06e-57
AP001505.10	6.64e-11	2.56103	0.03	0.004	2.41e-06
MXD3	2.28e-47	2.56103	0.162	0.03	8.26e-43
RPPH1	6.29e-30	2.56092	0.081	0.007	2.28e-25
HELLS	2.47e-97	2.56078	0.288	0.045	8.97e-93
LRRIQ1	3.66e-24	2.55945	0.056	0.002	1.33e-19
RP11-25K19.1	2.99e-10	2.55945	0.025	0.002	1.08e-05
FAM24B	3.5e-32	2.55931	0.086	0.007	1.27e-27
EPHB6	2.5e-35	2.5591	0.105	0.013	9.06e-31
RAP1GAP	8.83e-66	2.559	0.193	0.026	3.2e-61
CSF1	8.74e-59	2.55893	0.182	0.028	3.17e-54
CTD-3252C9.4	1.73e-73	2.55879	0.27	0.068	6.26e-69
CENPE	8.55e-82	2.55523	0.212	0.019	3.1e-77
CENPH	1.08e-106	2.55206	0.282	0.031	3.92e-102
RP11-196G18.23	7.48e-12	2.55094	0.035	0.005	2.71e-07
ACTG1	0	2.55089	0.965	0.737	0
C17orf53	7.86e-34	2.55029	0.082	0.004	2.85e-29
ZNF23	3.43e-07	2.54962	0.017	0.002	0.0124306
PRUNE2	4.16e-13	2.54943	0.032	0.002	1.51e-08
PSMB10	2.66e-155	2.54933	0.445	0.092	9.65e-151
ZNF804A	4.98e-11	2.54894	0.025	0.001	1.8e-06
EZR	2.47e-269	2.54881	0.659	0.157	8.97e-265
CCDC96	4.29e-07	2.54863	0.015	0.001	0.0155476
UTP11L	2.55e-215	2.54744	0.597	0.167	9.26e-211
RP11-95D17.1	8.04e-16	2.54598	0.049	0.007	2.92e-11
RP11-20I23.6	6.36e-07	2.54416	0.02	0.003	0.0230486
FAM105A	1.41e-40	2.54306	0.134	0.023	5.12e-36
RP11-498C9.15	7.7e-15	2.54293	0.041	0.004	2.79e-10
EHD2	5e-23	2.54211	0.081	0.015	1.81e-18
CCDC144A	4.34e-08	2.5415	0.017	0.001	0.00157497
AREG	5.18e-31	2.54145	0.213	0.093	1.88e-26
CHRNB4	4.75e-08	2.54093	0.019	0.002	0.00172321
RP11-514O12.4	6.54e-09	2.53976	0.022	0.002	0.000237285
CENPN	2.17e-162	2.53816	0.456	0.091	7.88e-158
AC072062.1	3.32e-07	2.53783	0.018	0.002	0.0120528
ZIK1	3.24e-13	2.53711	0.036	0.004	1.18e-08
FAM21A	7.74e-75	2.53461	0.265	0.061	2.81e-70
TMEM144	2.89e-22	2.53282	0.065	0.008	1.05e-17
AKAP12	4.26e-74	2.53067	0.291	0.082	1.54e-69
NIPAL1	3.36e-32	2.5283	0.105	0.017	1.22e-27
CD300LB	1.83e-07	2.52813	0.02	0.003	0.00663915
CDC42EP2	3.82e-45	2.52699	0.135	0.018	1.39e-40
RP11-412D9.4	5.93e-37	2.52418	0.136	0.028	2.15e-32
EVC2	1.55e-09	2.52325	0.021	0.001	5.61e-05
BCO1	8.67e-09	2.52293	0.021	0.002	0.000314299
LIMCH1	1.17e-54	2.52233	0.179	0.031	4.25e-50
RP11-290L1.2	1.62e-10	2.52206	0.041	0.01	5.86e-06
CIB3	5.77e-08	2.52202	0.017	0.001	0.00209332
PFKFB4	1.4e-31	2.52141	0.085	0.007	5.08e-27
EPDR1	4.91e-129	2.5214	0.349	0.047	1.78e-124
SSX5	1.19e-34	2.52123	0.088	0.005	4.32e-30
EIF5A2	2.11e-98	2.51885	0.275	0.037	7.65e-94
EIF4A1	1.92e-302	2.51735	0.745	0.262	6.95e-298
SERPINH1	1.85e-148	2.51662	0.521	0.168	6.72e-144
UBE2S	2.59e-122	2.51645	0.458	0.147	9.38e-118
LRRC8B	2e-46	2.51639	0.128	0.013	7.25e-42
DGCR14	8.45e-66	2.51617	0.201	0.03	3.06e-61
C11orf80	5.36e-33	2.51577	0.102	0.014	1.94e-28
TMPRSS3	2.49e-70	2.51518	0.185	0.016	9.03e-66
MCM3AP-AS1	1.2e-20	2.51458	0.069	0.012	4.34e-16
ORC6	1.47e-76	2.51433	0.198	0.016	5.34e-72
RP13-890H12.2	1.32e-08	2.51372	0.027	0.005	0.000478213
PDK1	2.12e-106	2.51322	0.327	0.062	7.7e-102
RP11-624L4.1	4.13e-08	2.51256	0.027	0.005	0.00149615
MTFP1	1.23e-156	2.5119	0.488	0.128	4.47e-152
POLD4	1.94e-185	2.51187	0.562	0.175	7.05e-181
FILIP1	1.44e-19	2.51156	0.087	0.024	5.21e-15
CTTNBP2	1.93e-11	2.51118	0.033	0.004	7e-07
RFPL4A	9.69e-11	2.51069	0.034	0.006	3.51e-06
ZNF677	1.85e-34	2.50985	0.102	0.013	6.71e-30
S100A11	1.89e-177	2.50868	0.695	0.367	6.85e-173
POLA2	2.34e-56	2.50834	0.169	0.023	8.48e-52
BX004987.4	7.04e-08	2.50591	0.022	0.003	0.00255161
MLLT4-AS1	3.58e-16	2.50482	0.052	0.008	1.3e-11
MSI2	3.77e-186	2.50467	0.444	0.05	1.37e-181
AC023347.1	1.35e-06	2.50444	0.013	0.001	0.0488921
PYGB	1.22e-76	2.50315	0.23	0.034	4.43e-72
HID1	6.9e-25	2.50279	0.068	0.006	2.5e-20
STXBP5-AS1	1.43e-07	2.5014	0.019	0.002	0.00520074
CDH16	1.84e-08	2.50138	0.018	0.001	0.000667475
BACE1-AS	1.64e-13	2.50118	0.039	0.005	5.95e-09
SCPEP1	3.33e-268	2.50015	0.647	0.135	1.21e-263
ELOVL3	8.38e-16	2.49751	0.038	0.002	3.04e-11
PTPN20	8.3e-39	2.49703	0.106	0.01	3.01e-34
CDK2	2.61e-118	2.49598	0.323	0.044	9.45e-114
RP11-839D17.3	3.07e-07	2.4952	0.019	0.003	0.0111486
GALNT14	1.06e-06	2.49488	0.016	0.002	0.0385075
IL4I1	7.57e-25	2.49449	0.079	0.012	2.75e-20
WDR66	6.14e-08	2.49287	0.025	0.005	0.00222732
TUBA4A	4.06e-220	2.49225	0.603	0.16	1.47e-215
RP5-967N21.11	8.55e-08	2.49217	0.019	0.002	0.00310136
CTC-524C5.2	1.5e-61	2.49136	0.2	0.035	5.43e-57
HDAC2	0	2.48989	0.748	0.198	0
SLC16A3	5.93e-75	2.48955	0.225	0.034	2.15e-70
FAM46B	1.38e-08	2.48893	0.018	0.001	0.000501668
YBX3	6.57e-94	2.48827	0.302	0.062	2.38e-89
CDK2AP1	1.72e-51	2.48673	0.157	0.022	6.23e-47
BAK1	6.64e-112	2.48628	0.321	0.05	2.41e-107
RHNO1	5.15e-94	2.48521	0.287	0.049	1.87e-89
GDF15	1.27e-153	2.48492	0.549	0.203	4.61e-149
BHLHE41	1.51e-14	2.4848	0.037	0.003	5.47e-10
TUBG1	2.4e-235	2.48422	0.631	0.188	8.72e-231
CDK20	1.8e-27	2.48384	0.077	0.008	6.53e-23
CTSK	1.97e-10	2.48346	0.035	0.007	7.16e-06
BEX4	7.07e-41	2.4827	0.16	0.039	2.56e-36
UNC93A	2.03e-46	2.48169	0.127	0.012	7.37e-42
AP001258.4	8.55e-13	2.48109	0.043	0.008	3.1e-08
SPAG5	9.05e-91	2.48079	0.264	0.039	3.28e-86
COL16A1	1.94e-16	2.47993	0.042	0.003	7.02e-12
OAS3	8.53e-40	2.47936	0.129	0.021	3.09e-35
DCAF4L1	3.7e-09	2.47913	0.024	0.003	0.000134009
CD19	2.48e-13	2.47893	0.034	0.003	8.99e-09
AC009948.5	2.32e-15	2.47716	0.047	0.007	8.41e-11
PGK1	0	2.47676	0.934	0.611	0
TYRO3	4.86e-39	2.47658	0.098	0.006	1.76e-34
RP11-452I5.2	6.36e-08	2.47606	0.019	0.002	0.00230647
STARD4-AS1	5.34e-14	2.47416	0.043	0.006	1.94e-09
SRI	4.12e-236	2.47267	0.648	0.186	1.5e-231
LINC01194	3.29e-64	2.47094	0.159	0.009	1.19e-59
ANKRD13B	1.53e-09	2.47058	0.026	0.003	5.53e-05
GPC2	6.75e-11	2.4687	0.025	0.001	2.45e-06
INSL6	1.78e-20	2.46817	0.045	0.001	6.45e-16
PAM	4.45e-45	2.46727	0.145	0.024	1.61e-40
TYMS	3.74e-137	2.4666	0.408	0.078	1.36e-132
RP11-317L10.1	1.51e-08	2.46595	0.02	0.002	0.000548658
NRGN	8.06e-18	2.4657	0.047	0.004	2.92e-13
GNAL	1.39e-35	2.4636	0.087	0.004	5.04e-31
SLC28A1	2.3e-51	2.46254	0.161	0.024	8.33e-47
CTBP2	8.33e-35	2.46181	0.115	0.019	3.02e-30
CHI3L1	1.06e-38	2.46156	0.22	0.089	3.86e-34
ADORA2B	1.76e-12	2.46138	0.033	0.003	6.36e-08
SRGAP2B	4.29e-68	2.46137	0.2	0.027	1.56e-63
S100A14	1.99e-92	2.46079	0.282	0.048	7.23e-88
WASF3	1.37e-24	2.46006	0.07	0.007	4.99e-20
GSTP1	3.04e-30	2.45882	0.392	0.287	1.1e-25
MESDC1	9.5e-63	2.45829	0.24	0.06	3.45e-58
PYCR1	2.02e-96	2.45698	0.359	0.106	7.33e-92
RP11-196G18.24	1.16e-12	2.45697	0.037	0.005	4.21e-08
PLAGL1	6.6e-41	2.45643	0.121	0.015	2.4e-36
OIP5	3.52e-92	2.45524	0.231	0.018	1.28e-87
MMP9	1.2e-68	2.45418	0.179	0.015	4.34e-64
RPP25	1.89e-44	2.45106	0.126	0.014	6.86e-40
RP11-245D16.4	3.63e-13	2.45051	0.038	0.005	1.32e-08
KIAA0930	8.78e-75	2.45027	0.246	0.046	3.18e-70
COMMD8	8.53e-229	2.44988	0.573	0.104	3.09e-224
PAFAH1B3	2.89e-262	2.44928	0.635	0.142	1.05e-257
RYR2	1.65e-17	2.44592	0.04	0.001	5.98e-13
KLHL25	2.69e-39	2.44507	0.118	0.015	9.77e-35
LINC00998	2.83e-234	2.44486	0.657	0.204	1.03e-229
ARHGAP28	2.26e-12	2.44436	0.029	0.002	8.21e-08
STK11IP	6.09e-27	2.44394	0.084	0.012	2.21e-22
RP11-81H3.2	3.17e-27	2.44303	0.098	0.019	1.15e-22
RP11-499F3.2	3.11e-15	2.44111	0.036	0.002	1.13e-10
HMGN2	0	2.44107	0.935	0.656	0
PGF	8.42e-31	2.44093	0.103	0.018	3.05e-26
GIT1	2.55e-69	2.4405	0.207	0.029	9.24e-65
IGLV3-1	7.41e-13	2.44005	0.04	0.006	2.69e-08
PSORS1C1	1.5e-17	2.43831	0.043	0.003	5.44e-13
STX3	1.14e-107	2.43761	0.311	0.048	4.13e-103
RP11-273G15.2	1.08e-07	2.43621	0.019	0.002	0.00391902
STK26	6.49e-46	2.43534	0.133	0.015	2.35e-41
VCAN	8.48e-28	2.43094	0.086	0.012	3.08e-23
C7	4.11e-20	2.42927	0.063	0.009	1.49e-15
RAB3C	1.28e-37	2.42883	0.098	0.007	4.64e-33
CNTNAP3	9.65e-12	2.42849	0.031	0.003	3.5e-07
GNPDA2	1.48e-63	2.42717	0.183	0.023	5.36e-59
LA16c-431H6.6	2.45e-26	2.42652	0.097	0.02	8.88e-22
LINC01436	7.03e-29	2.42604	0.071	0.004	2.55e-24
RP11-284F21.10	1.02e-14	2.42583	0.04	0.004	3.71e-10
ZNF714	5.53e-46	2.42138	0.129	0.013	2e-41
CPXM2	8.01e-11	2.42118	0.023	0.001	2.91e-06
SLC22A15	1.01e-18	2.42071	0.05	0.005	3.67e-14
TCEB3	8.35e-150	2.41997	0.465	0.117	3.03e-145
TRIP10	1.19e-81	2.4198	0.24	0.034	4.32e-77
PRUNE	1.9e-52	2.41902	0.185	0.037	6.9e-48
HMGB2	3.22e-196	2.41866	0.714	0.327	1.17e-191
PLXDC2	8.23e-17	2.41841	0.064	0.014	2.98e-12
RP11-841O20.2	1.75e-39	2.41738	0.146	0.031	6.34e-35
RP1-39G22.7	4e-41	2.41702	0.152	0.032	1.45e-36
LDLRAD1	8.13e-19	2.41702	0.056	0.007	2.95e-14
DDIT3	9.36e-276	2.41628	0.761	0.28	3.4e-271
LTV1	2.68e-205	2.41507	0.518	0.085	9.73e-201
ATAD3A	2.38e-104	2.41429	0.329	0.064	8.65e-100
MT3	1.93e-29	2.41382	0.068	0.002	7e-25
RP11-525A16.4	7.35e-31	2.41363	0.079	0.005	2.67e-26
SACS-AS1	3.19e-11	2.41258	0.028	0.002	1.16e-06
SPRED1	8.84e-27	2.41205	0.096	0.019	3.21e-22
RASA4	4.61e-18	2.41195	0.055	0.008	1.67e-13
PMF1-BGLAP	9.05e-14	2.41173	0.043	0.007	3.28e-09
RP11-297D21.4	1.49e-10	2.41063	0.029	0.004	5.4e-06
SHBG	2.99e-47	2.40688	0.163	0.03	1.08e-42
TLE3	5.72e-88	2.40638	0.251	0.032	2.07e-83
DGUOK-AS1	9.48e-11	2.40632	0.025	0.002	3.44e-06
ABHD17C	4.94e-37	2.40593	0.111	0.014	1.79e-32
RP11-109G23.3	3.67e-07	2.40048	0.02	0.003	0.0133241
PLEKHG6	4.75e-20	2.40025	0.061	0.008	1.72e-15
TUFT1	7e-76	2.40015	0.201	0.019	2.54e-71
TK1	1.67e-117	2.40008	0.42	0.125	6.04e-113
FAM183A	1.15e-16	2.39961	0.041	0.003	4.15e-12
RP11-563N4.1	3.88e-09	2.39943	0.027	0.004	0.000140758
ATP5SL	5.42e-151	2.39934	0.447	0.098	1.97e-146
MESDC2	3.71e-290	2.39922	0.718	0.222	1.35e-285
RP11-192H23.6	1.76e-28	2.39758	0.104	0.021	6.39e-24
ZNF703	2.82e-22	2.39584	0.072	0.012	1.02e-17
ZC2HC1A	1.15e-82	2.39178	0.214	0.018	4.15e-78
TANC1	1.24e-32	2.39031	0.119	0.024	4.49e-28
ITGA7	5.74e-15	2.38937	0.045	0.006	2.08e-10
AC009410.1	1.26e-39	2.38804	0.094	0.003	4.56e-35
EDA	3.24e-15	2.38761	0.045	0.006	1.17e-10
FJX1	3.58e-09	2.38729	0.024	0.003	0.000129849
TICRR	2.63e-14	2.38723	0.038	0.004	9.54e-10
MSX1	4.51e-14	2.38707	0.038	0.004	1.64e-09
GPR160	1.65e-27	2.38605	0.085	0.012	5.97e-23
MIR3681HG	8.79e-11	2.38448	0.03	0.004	3.19e-06
DSG2	6.83e-152	2.38388	0.45	0.098	2.48e-147
RP11-268G13.1	3.26e-08	2.38342	0.017	0.001	0.00118367
PSMC3IP	3.95e-55	2.38242	0.151	0.015	1.43e-50
LINC01136	1.25e-10	2.38196	0.027	0.003	4.52e-06
NR1D1	2.76e-99	2.38137	0.295	0.048	1e-94
PTPRR	3.61e-11	2.38007	0.031	0.004	1.31e-06
ASPM	2.67e-90	2.37938	0.271	0.042	9.67e-86
FRY-AS1	1.19e-08	2.37812	0.021	0.002	0.000431007
HES1	1.94e-187	2.37779	0.768	0.417	7.02e-183
TMEM92	1.82e-74	2.37754	0.197	0.018	6.59e-70
HRASLS	7.83e-17	2.3772	0.039	0.002	2.84e-12
CASP2	6.8e-73	2.37683	0.217	0.03	2.47e-68
INF2	1.09e-64	2.37595	0.233	0.051	3.94e-60
PTCH2	1.4e-17	2.3742	0.05	0.006	5.07e-13
KIAA1614-AS1	1.05e-12	2.37408	0.031	0.002	3.8e-08
MEIOC	7.41e-11	2.37365	0.032	0.005	2.69e-06
CCT5	0	2.37343	0.883	0.43	0
DKKL1	8.83e-18	2.37314	0.046	0.004	3.2e-13
GBAS	1.56e-113	2.37263	0.372	0.088	5.64e-109
DUSP6	1.87e-119	2.37157	0.428	0.12	6.78e-115
RELL2	1.33e-27	2.37083	0.086	0.012	4.84e-23
RASL12	8.35e-08	2.37018	0.017	0.001	0.00302931
C19orf33	2.21e-73	2.37014	0.186	0.014	8.03e-69
MAPK13	1.91e-41	2.37008	0.126	0.017	6.94e-37
SLC7A1	7e-31	2.36967	0.085	0.008	2.54e-26
CH17-353B19.1	4.23e-11	2.36912	0.035	0.006	1.53e-06
LCA5	1.27e-10	2.36896	0.026	0.002	4.61e-06
RP11-345J4.5	2.05e-104	2.36873	0.265	0.025	7.44e-100
ACSS1	2.11e-31	2.36852	0.107	0.019	7.65e-27
NUP62CL	3.17e-20	2.36811	0.066	0.011	1.15e-15
RRAGC	3.1e-162	2.36602	0.462	0.097	1.13e-157
NEURL3	2.46e-35	2.36485	0.09	0.006	8.94e-31
C21orf58	3.46e-35	2.36088	0.112	0.017	1.26e-30
AC023590.1	3.12e-23	2.35779	0.081	0.015	1.13e-18
LY6E	1.06e-208	2.35731	0.623	0.218	3.85e-204
C7orf60	2.26e-22	2.35685	0.062	0.006	8.21e-18
PHC1	2.36e-19	2.35503	0.057	0.007	8.57e-15
SOX4	3.46e-293	2.35421	0.681	0.114	1.25e-288
LGALS7B	2.89e-34	2.354	0.081	0.003	1.05e-29
BRE	4.79e-148	2.35361	0.458	0.112	1.74e-143
GTF3C6	0	2.35234	0.842	0.295	0
CERCAM	4.54e-20	2.35183	0.059	0.007	1.64e-15
LINC00152	2.8e-242	2.35156	0.674	0.24	1.02e-237
S1PR2	1.93e-41	2.35151	0.124	0.016	7.01e-37
MIR9-3HG	4.03e-11	2.35087	0.029	0.003	1.46e-06
PEG3	1.1e-21	2.35025	0.086	0.02	3.98e-17
TRIM47	4.79e-143	2.35023	0.419	0.084	1.74e-138
CLDN19	5.45e-11	2.34966	0.026	0.002	1.98e-06
ADAM17	6.87e-138	2.34788	0.418	0.087	2.49e-133
PPP6R1	5.31e-82	2.34773	0.298	0.071	1.93e-77
CDR2L	1.49e-09	2.34594	0.029	0.005	5.4e-05
VWCE	1.57e-42	2.34558	0.184	0.051	5.71e-38
DDR1	5.68e-41	2.34504	0.12	0.014	2.06e-36
RP13-714J12.1	8.01e-11	2.34256	0.023	0.001	2.9e-06
MCM7	7.22e-177	2.34099	0.587	0.195	2.62e-172
CARD6	3.83e-17	2.34096	0.063	0.013	1.39e-12
CXCL3	3.11e-72	2.34077	0.39	0.163	1.13e-67
MSC	2.23e-38	2.34049	0.098	0.006	8.09e-34
RPL36A	0	2.34036	0.913	0.558	0
RP3-325F22.5	1.01e-08	2.34004	0.027	0.005	0.000364589
TCTE3	3.88e-23	2.33921	0.069	0.009	1.41e-18
KB-1615E4.2	3.15e-10	2.33763	0.03	0.004	1.14e-05
ZNF430	9.99e-34	2.33623	0.098	0.011	3.62e-29
FAM133A	2.38e-121	2.33622	0.322	0.037	8.64e-117
AC016768.1	1.45e-08	2.33607	0.031	0.007	0.000524562
HNRNPA1L2	5.82e-123	2.33591	0.427	0.12	2.11e-118
RP5-832C2.5	2.93e-07	2.33449	0.025	0.006	0.0106115
IFRD1	1.62e-231	2.33402	0.656	0.192	5.89e-227
RP5-940J5.9	2.91e-62	2.33326	0.207	0.038	1.06e-57
TMEM182	2.14e-23	2.33321	0.06	0.004	7.78e-19
RP13-516M14.4	5.59e-09	2.33172	0.033	0.007	0.000202796
UPK1A	3.48e-16	2.33126	0.039	0.002	1.26e-11
CCDC109B	8.72e-29	2.33089	0.097	0.017	3.16e-24
PIK3CG	2.84e-13	2.33057	0.037	0.004	1.03e-08
RP11-708J19.1	3.97e-21	2.33037	0.074	0.014	1.44e-16
PLCXD1	1.47e-60	2.33004	0.19	0.03	5.32e-56
RP11-545I5.3	9.68e-10	2.32884	0.029	0.004	3.51e-05
AXDND1	2.73e-08	2.32853	0.02	0.002	0.000990025
RIT1	1.63e-146	2.32838	0.454	0.1	5.91e-142
CH507-9B2.3	6.34e-31	2.32745	0.091	0.011	2.3e-26
RP11-254F7.2	5.77e-33	2.32721	0.102	0.014	2.09e-28
AK1	4.65e-229	2.32703	0.644	0.206	1.69e-224
FAM89A	1.9e-73	2.32691	0.222	0.034	6.88e-69
GTPBP4	6.6e-240	2.32507	0.672	0.204	2.39e-235
MED10	7.99e-295	2.325	0.744	0.232	2.9e-290
KB-1460A1.5	3.03e-18	2.3233	0.065	0.013	1.1e-13
XKR9	8.85e-19	2.32208	0.062	0.01	3.21e-14
NRM	4.8e-71	2.32193	0.211	0.029	1.74e-66
PPT1	2.52e-220	2.32047	0.646	0.2	9.13e-216
AACS	1.62e-48	2.3195	0.139	0.016	5.86e-44
MFI2	5.87e-20	2.31859	0.048	0.002	2.13e-15
LINC01556	5.06e-11	2.31804	0.025	0.001	1.84e-06
C8orf88	1.5e-15	2.31778	0.045	0.006	5.45e-11
SLC18B1	2.23e-110	2.31697	0.318	0.05	8.07e-106
PLEKHA4	2.02e-66	2.31589	0.187	0.021	7.33e-62
IFI27L2	2.43e-226	2.31585	0.56	0.095	8.82e-222
[truncated: 5,175 more rows]

## Sheet: Table S2
Table S2: Scissor+ Macrophages VS Scissor- Macrophages (Differentially expressed genes)
SYMBOL	p_val	avg_log2FC	pct.1	pct.2	p_val_adj
TM4SF19	2.25e-15	7.29417	0.221	0	8.17e-11
GAL3ST4	1.4e-15	6.81797	0.224	0	5.07e-11
TMEM45A	3.86e-13	6.31865	0.189	0	1.4e-08
NRIP3	5.59e-11	6.05951	0.157	0	2.03e-06
DLGAP5	5.08e-10	6.05554	0.142	0	1.84e-05
GTSE1	1.36e-10	6.05103	0.151	0	4.92e-06
FAM111B	1.88e-09	6.0057	0.134	0	6.83e-05
KIFC1	3.78e-12	5.9402	0.174	0	1.37e-07
SPP1	2.71e-61	5.88464	0.817	0.148	9.82e-57
SLAMF9	5.14e-14	5.87169	0.218	0.008	1.86e-09
SKA3	5.87e-08	5.57393	0.11	0	0.00212955
LPAR5	6e-12	5.54397	0.18	0.004	2.18e-07
CDCA3	7.88e-10	5.5356	0.14	0	2.86e-05
PAGE5	5.87e-08	5.50763	0.11	0	0.00212955
KIF23	1.06e-08	5.43297	0.122	0	0.000384883
MT1H	5.33e-16	5.32077	0.282	0.024	1.93e-11
CCL7	1.29e-08	5.26923	0.131	0.004	0.000467976
CHI3L1	1.34e-09	5.24841	0.154	0.008	4.85e-05
CKAP2L	6.9e-09	5.20949	0.125	0	0.000250239
ASPM	2.83e-09	5.20807	0.148	0.008	0.000102569
LPL	2.57e-18	5.19214	0.279	0.008	9.34e-14
HJURP	2.09e-07	5.13178	0.102	0	0.00759531
PAEP	3.19e-07	5.00225	0.099	0	0.0115807
NUF2	5.21e-10	4.96015	0.151	0.004	1.89e-05
MMP9	5.2e-30	4.95734	0.517	0.072	1.89e-25
TROAP	3.19e-07	4.88153	0.099	0	0.0115807
MELK	8.07e-10	4.85592	0.148	0.004	2.93e-05
NCAPG	8.31e-11	4.81203	0.172	0.008	3.01e-06
UHRF1	3.99e-08	4.77046	0.122	0.004	0.00144517
TOP2A	3.17e-15	4.69896	0.279	0.032	1.15e-10
RRM2	6.95e-13	4.66896	0.218	0.016	2.52e-08
CCNB2	1.15e-11	4.60753	0.177	0.004	4.18e-07
SKA1	1.37e-07	4.59408	0.105	0	0.00497639
ANLN	7.34e-09	4.55902	0.142	0.008	0.000266048
PKMYT1	1.25e-06	4.55567	0.099	0.004	0.0452648
SERPINE1	7.25e-14	4.54884	0.233	0.016	2.63e-09
AKR1B10	5.86e-13	4.54007	0.206	0.008	2.12e-08
UBE2C	8.35e-18	4.53406	0.294	0.02	3.03e-13
CKB	3.04e-09	4.50023	0.148	0.008	0.000110186
NCAPH	8.36e-10	4.4952	0.157	0.008	3.03e-05
TCF19	1.23e-09	4.45986	0.154	0.008	4.46e-05
MKI67	1.86e-15	4.45818	0.256	0.016	6.74e-11
SPAG5	3.46e-09	4.40785	0.14	0.004	0.000125618
EMP1	1.53e-22	4.38549	0.358	0.02	5.55e-18
ASF1B	4.53e-08	4.38219	0.122	0.004	0.00164242
GSDME	1.27e-08	4.38165	0.131	0.004	0.000462285
CDK1	1.16e-15	4.32757	0.265	0.02	4.22e-11
MET	3.49e-08	4.32271	0.14	0.012	0.00126525
C12orf49	5.48e-10	4.32077	0.16	0.008	1.99e-05
CEP55	1.98e-14	4.16898	0.241	0.016	7.16e-10
BIRC5	5.2e-14	4.15503	0.235	0.016	1.88e-09
TPX2	3.25e-13	4.12941	0.209	0.008	1.18e-08
HSD3B7	4.8e-14	4.12396	0.235	0.016	1.74e-09
KIF2C	4.44e-08	4.12105	0.131	0.008	0.00160875
SHCBP1	1.35e-12	4.10392	0.201	0.008	4.9e-08
SLC2A5	4.05e-17	4.09068	0.256	0.004	1.47e-12
AK4	2.78e-08	4.0376	0.142	0.012	0.00100789
SPC25	1.28e-08	4.02563	0.14	0.008	0.000464226
CCNE2	2.53e-07	4.01248	0.11	0.004	0.00917944
CDC20	1.16e-10	4.01078	0.172	0.008	4.21e-06
DHDH	1.32e-06	3.99725	0.099	0.004	0.047765
CCNB1	2.03e-13	3.98827	0.221	0.012	7.35e-09
PRC1	2.71e-10	3.97682	0.157	0.004	9.84e-06
GPR84	9.95e-10	3.95675	0.157	0.008	3.61e-05
PLK1	1.34e-06	3.94678	0.099	0.004	0.0486275
NQO1	5.01e-19	3.92959	0.32	0.024	1.82e-14
ENO2	6.88e-08	3.92629	0.128	0.008	0.00249559
MAD2L1	7.16e-12	3.91131	0.218	0.024	2.59e-07
HK2	1.2e-15	3.8735	0.267	0.02	4.35e-11
KIF14	1.33e-06	3.87216	0.099	0.004	0.0483384
MYBL2	2.39e-09	3.85547	0.142	0.004	8.67e-05
CCNA2	7.08e-08	3.85323	0.128	0.008	0.00256923
BUB1	3.1e-08	3.73374	0.134	0.008	0.00112411
PARPBP	8.77e-09	3.69374	0.134	0.004	0.000318088
ANGPTL8	2.19e-09	3.65062	0.16	0.012	7.95e-05
KIAA0101	2.42e-10	3.63978	0.183	0.016	8.77e-06
MMP12	2.34e-14	3.61761	0.267	0.028	8.47e-10
MAPK13	7.05e-10	3.5691	0.16	0.008	2.56e-05
CDCA5	1.72e-07	3.56168	0.113	0.004	0.00624767
TNFRSF12A	6.33e-13	3.54802	0.221	0.016	2.3e-08
CDKN3	3.84e-12	3.54564	0.218	0.02	1.39e-07
HMMR	8.08e-11	3.51307	0.174	0.008	2.93e-06
ESCO2	8.95e-10	3.45388	0.174	0.016	3.25e-05
RAD51AP1	4.99e-18	3.43081	0.317	0.028	1.81e-13
CENPF	4.05e-14	3.42934	0.253	0.024	1.47e-09
DIAPH3	4.28e-07	3.42513	0.116	0.008	0.0155359
AIFM2	3.38e-08	3.40917	0.134	0.008	0.001227
CD36	6.95e-14	3.40045	0.433	0.176	2.52e-09
SLC39A13	5.84e-07	3.38654	0.122	0.012	0.0211914
NCAPG2	1.88e-07	3.36461	0.122	0.008	0.00682872
RACGAP1	1.53e-11	3.31173	0.186	0.008	5.54e-07
CTSL	1.84e-63	3.29197	0.927	0.396	6.66e-59
SAC3D1	3.4e-08	3.28421	0.134	0.008	0.00123418
CDT1	1.16e-07	3.26967	0.116	0.004	0.00419716
MATK	3.29e-10	3.25274	0.174	0.012	1.19e-05
CTNS	1.89e-07	3.20926	0.122	0.008	0.00686809
TBC1D2	2.68e-09	3.20262	0.16	0.012	9.73e-05
CD109	1.57e-17	3.1991	0.314	0.028	5.68e-13
TUBB2A	2.66e-11	3.19648	0.212	0.024	9.64e-07
IL1RN	3.54e-23	3.18148	0.471	0.088	1.28e-18
SLC2A1	4.17e-09	3.17384	0.195	0.032	0.000151041
ATP6V0D2	7.63e-08	3.16097	0.119	0.004	0.00276612
CCL20	1.76e-13	3.14005	0.297	0.056	6.36e-09
FANCI	8.24e-08	3.13927	0.128	0.008	0.00298737
SLC39A8	1.44e-13	3.13498	0.276	0.04	5.22e-09
FOXM1	6.22e-07	3.12868	0.105	0.004	0.0225443
MASTL	7.28e-07	3.11787	0.128	0.016	0.0264056
HS3ST1	1.79e-09	3.11646	0.163	0.012	6.48e-05
ITGA5	1.59e-10	3.10859	0.209	0.028	5.75e-06
TREM2	4.44e-42	3.08847	0.703	0.124	1.61e-37
KLHL7	6.62e-09	3.06629	0.154	0.012	0.000240137
DHFR	3.11e-11	3.05409	0.227	0.032	1.13e-06
COLEC12	4.74e-24	3.05024	0.381	0.02	1.72e-19
GSKIP	1.04e-10	3.0174	0.198	0.02	3.76e-06
CENPK	1.61e-09	3.00998	0.186	0.024	5.84e-05
ZWINT	2.02e-13	3.00702	0.247	0.024	7.34e-09
GINS2	8.2e-09	3.00354	0.151	0.012	0.000297262
B3GNT7	4.24e-09	2.99193	0.166	0.016	0.000153866
MDK	1.16e-10	2.98971	0.238	0.044	4.2e-06
AURKB	4.13e-08	2.98473	0.157	0.02	0.00149894
LDHA	1.18e-55	2.96866	0.919	0.404	4.28e-51
FABP5	2.04e-46	2.96238	0.924	0.524	7.41e-42
FEN1	9.64e-10	2.95358	0.183	0.02	3.5e-05
FABP3	1.99e-23	2.94959	0.43	0.052	7.23e-19
SAV1	9.34e-07	2.94716	0.119	0.012	0.0338863
PRIM1	2.14e-08	2.94713	0.145	0.012	0.000775335
MMP19	3.04e-18	2.94661	0.343	0.04	1.1e-13
B4GALT5	6.83e-09	2.93245	0.177	0.024	0.000247609
NDC80	8.73e-08	2.91499	0.128	0.008	0.00316514
SERINC2	3.84e-11	2.89826	0.212	0.024	1.39e-06
SLC11A1	2.04e-18	2.89217	0.346	0.04	7.39e-14
CTSD	7.03e-73	2.85438	0.98	0.604	2.55e-68
CENPM	1.18e-10	2.8343	0.218	0.032	4.28e-06
KIF11	1.16e-07	2.82843	0.157	0.024	0.00419151
SEC24A	3.52e-07	2.81819	0.148	0.024	0.012771
ALDOA	6.31e-19	2.81443	0.52	0.24	2.29e-14
CRYBB1	1.33e-06	2.79696	0.116	0.012	0.0482714
GCLM	4.08e-09	2.77038	0.189	0.028	0.000148003
IFI27	9.83e-12	2.7673	0.465	0.212	3.56e-07
TK1	8.01e-18	2.76606	0.331	0.04	2.91e-13
CCL2	1.47e-12	2.76096	0.27	0.048	5.35e-08
PLA2G15	3.58e-19	2.76031	0.36	0.044	1.3e-14
MT1G	1.13e-19	2.7357	0.506	0.14	4.12e-15
ADCY3	1.14e-08	2.72893	0.151	0.012	0.000413332
SPINK1	1.11e-11	2.72216	0.256	0.04	4.01e-07
HPGDS	3.72e-12	2.72152	0.244	0.032	1.35e-07
HMOX1	1.13e-25	2.71943	0.73	0.292	4.11e-21
OSM	1.19e-10	2.71504	0.221	0.032	4.32e-06
TYMS	5.91e-15	2.69163	0.259	0.02	2.14e-10
UBE2T	6e-07	2.6886	0.131	0.016	0.02174
VAT1	2.17e-27	2.68278	0.532	0.088	7.87e-23
SPHK1	9.43e-09	2.67443	0.16	0.016	0.000341888
IRAK1	4.64e-12	2.66877	0.262	0.044	1.68e-07
NUSAP1	3.04e-12	2.66411	0.276	0.052	1.1e-07
HMGB3	3.76e-14	2.6635	0.331	0.068	1.36e-09
AMPD3	1.01e-09	2.65044	0.201	0.028	3.68e-05
TMEM38B	3.66e-13	2.64647	0.267	0.036	1.33e-08
SLC48A1	3.28e-10	2.63747	0.206	0.028	1.19e-05
ADAM9	1.08e-26	2.63709	0.549	0.104	3.92e-22
SLC5A3	3.06e-10	2.63701	0.221	0.036	1.11e-05
METTL13	8.35e-07	2.62736	0.128	0.016	0.0302717
MCM4	9.08e-09	2.6188	0.169	0.02	0.000329386
TRIM47	2.02e-08	2.61448	0.163	0.02	0.000731135
WDR34	1.39e-07	2.61413	0.134	0.012	0.00504381
TLNRD1	2.45e-08	2.61084	0.137	0.008	0.000887139
TTYH3	3.78e-27	2.59618	0.512	0.072	1.37e-22
CALU	2.81e-24	2.57917	0.529	0.12	1.02e-19
CTSB	2.11e-64	2.578	0.983	0.82	7.67e-60
CLEC5A	1.56e-09	2.56688	0.195	0.028	5.66e-05
PHLDA1	5.52e-16	2.54156	0.381	0.084	2e-11
HELLS	1.95e-08	2.5385	0.163	0.02	0.000708188
BAG3	2.47e-15	2.52192	0.375	0.084	8.96e-11
SCD	1.59e-24	2.48324	0.515	0.092	5.77e-20
ATP6V1A	1.09e-27	2.47883	0.581	0.124	3.94e-23
MAPK6	4.44e-17	2.47807	0.346	0.052	1.61e-12
CCDC58	1e-07	2.47513	0.166	0.028	0.00364375
HOXB7	7.31e-07	2.47292	0.113	0.008	0.0265052
NCLN	1.01e-09	2.47059	0.198	0.028	3.67e-05
ESYT1	3.42e-12	2.45923	0.259	0.04	1.24e-07
SEPW1	8.35e-15	2.44449	0.36	0.08	3.03e-10
MFHAS1	6.44e-08	2.43836	0.148	0.016	0.00233585
C3orf14	1.48e-11	2.4313	0.195	0.012	5.38e-07
TRMT5	1.99e-07	2.42331	0.122	0.008	0.00723241
BCAT1	3.34e-30	2.42258	0.567	0.08	1.21e-25
ERO1A	2.2e-21	2.42165	0.544	0.156	7.98e-17
PLEKHM2	1.68e-12	2.41765	0.259	0.036	6.11e-08
MRC2	7.09e-07	2.41604	0.131	0.016	0.0257088
PCNA	1.33e-15	2.40902	0.422	0.12	4.81e-11
TSPAN13	4.15e-07	2.408	0.134	0.016	0.0150333
GPNMB	1.38e-50	2.40636	0.924	0.392	5.01e-46
SLC39A11	2.48e-08	2.39365	0.177	0.028	0.000899093
CD9	6.58e-36	2.37991	0.765	0.272	2.39e-31
TXNRD1	1.35e-19	2.37562	0.448	0.092	4.9e-15
TMEM251	3.34e-19	2.37073	0.401	0.064	1.21e-14
PGAM1	3.41e-20	2.36639	0.541	0.18	1.24e-15
RASGRP3	3.72e-18	2.36622	0.326	0.028	1.35e-13
SLC16A3	3.42e-29	2.36619	0.61	0.124	1.24e-24
ECM1	5.83e-10	2.35883	0.18	0.016	2.11e-05
RRAGD	3.79e-16	2.35392	0.343	0.052	1.37e-11
MT1M	3.28e-08	2.34603	0.209	0.048	0.00118878
SPRED1	1.99e-14	2.3386	0.32	0.056	7.22e-10
WBP5	1.9e-12	2.32193	0.311	0.072	6.89e-08
TMEM144	9.21e-09	2.32054	0.186	0.028	0.000334092
SLC36A1	4.25e-07	2.31865	0.125	0.012	0.0154242
RAB42	1.51e-11	2.31357	0.212	0.02	5.48e-07
CD28	1.51e-07	2.3127	0.192	0.044	0.00546697
DSCR3	4.49e-07	2.31189	0.125	0.012	0.0162918
G0S2	4.89e-24	2.30173	0.564	0.164	1.77e-19
ZFAND2A	2.13e-16	2.29935	0.468	0.144	7.72e-12
SERPINH1	4.8e-12	2.29889	0.285	0.056	1.74e-07
MITF	3.09e-17	2.2923	0.404	0.08	1.12e-12
FAM129B	1.04e-06	2.28918	0.128	0.016	0.0376935
IL10RB	1.2e-11	2.28328	0.285	0.06	4.33e-07
MT1F	1.37e-14	2.28228	0.323	0.056	4.96e-10
TLE3	5.81e-09	2.2783	0.198	0.032	0.000210695
DBF4	2.54e-09	2.27523	0.186	0.024	9.23e-05
RMDN3	2.46e-13	2.27409	0.276	0.04	8.94e-09
ISG15	5.19e-22	2.27373	0.718	0.316	1.88e-17
CLSPN	6.77e-09	2.27286	0.172	0.02	0.000245634
MCM2	2.87e-07	2.2714	0.151	0.024	0.0104249
GMFB	1.51e-18	2.26249	0.392	0.064	5.48e-14
BCL2L1	7.03e-14	2.25954	0.302	0.048	2.55e-09
SLC38A7	1.11e-08	2.25201	0.183	0.028	0.000403592
TUBG1	2.65e-11	2.24448	0.233	0.032	9.61e-07
GALM	1.34e-17	2.24318	0.422	0.096	4.87e-13
SFXN3	1.07e-10	2.24238	0.238	0.04	3.88e-06
CD276	8.12e-16	2.23982	0.311	0.036	2.94e-11
C4orf27	8.59e-07	2.23859	0.16	0.032	0.0311363
TUBB	8.74e-36	2.23515	0.869	0.472	3.17e-31
TUBA1C	2.36e-28	2.23508	0.669	0.208	8.56e-24
MPP1	7.34e-31	2.23417	0.651	0.164	2.66e-26
ETV5	6.26e-11	2.22869	0.256	0.048	2.27e-06
GM2A	3.76e-23	2.22739	0.599	0.196	1.36e-18
TEX261	4.2e-08	2.22682	0.18	0.032	0.00152451
FCGBP	1.92e-07	2.22481	0.154	0.024	0.00695972
LGMN	7.7e-38	2.21978	0.878	0.424	2.79e-33
CENPW	3.66e-14	2.21157	0.302	0.048	1.33e-09
RRM1	3.17e-11	2.21082	0.262	0.048	1.15e-06
GALE	6.03e-11	2.1989	0.262	0.052	2.19e-06
FNDC3B	9.44e-19	2.19863	0.453	0.104	3.42e-14
CORO1C	3.16e-31	2.19845	0.651	0.136	1.15e-26
OAS3	1.93e-09	2.19845	0.224	0.044	6.99e-05
CCDC34	5.88e-08	2.19044	0.172	0.028	0.00213316
RAB7B	9.56e-13	2.1894	0.262	0.036	3.47e-08
NGFRAP1	3.03e-11	2.18593	0.285	0.064	1.1e-06
RGCC	4.27e-15	2.17999	0.515	0.192	1.55e-10
CSTB	3.26e-46	2.16969	0.974	0.844	1.18e-41
CENPN	2.02e-08	2.16805	0.172	0.024	0.000731192
ACP2	2.92e-21	2.16577	0.488	0.104	1.06e-16
AURKA	3.65e-08	2.14837	0.174	0.028	0.00132529
ANXA2	7.75e-51	2.14659	0.956	0.648	2.81e-46
KPNA2	9.95e-15	2.13051	0.43	0.128	3.61e-10
BNIP3	2.1e-12	2.12815	0.419	0.144	7.6e-08
TNS1	6.82e-11	2.12568	0.221	0.028	2.47e-06
OLR1	1.76e-12	2.12229	0.265	0.04	6.38e-08
NUPR1	1.57e-18	2.12059	0.619	0.228	5.69e-14
CAPG	8.3e-48	2.11553	0.881	0.384	3.01e-43
SLC43A3	8.47e-24	2.112	0.532	0.108	3.07e-19
PRDX1	4.02e-58	2.10813	0.971	0.572	1.46e-53
PLAU	1.31e-13	2.10197	0.352	0.08	4.76e-09
LRP12	1.14e-06	2.09691	0.119	0.012	0.0414008
PTTG1	7.34e-12	2.09651	0.358	0.108	2.66e-07
PLK3	1.36e-11	2.09579	0.259	0.044	4.93e-07
BHLHE41	1.23e-07	2.08424	0.16	0.024	0.00446304
TREM1	5.92e-10	2.06105	0.253	0.056	2.15e-05
P4HA2	1.19e-06	2.05796	0.119	0.012	0.0429924
MCM3	1.38e-10	2.05352	0.238	0.04	5e-06
CKS2	9.76e-23	2.05091	0.619	0.188	3.54e-18
PLIN2	5.46e-23	2.04526	0.86	0.624	1.98e-18
TUBB4B	8.65e-22	2.04506	0.529	0.132	3.14e-17
C15orf48	1.1e-25	2.04387	0.657	0.204	3.98e-21
GEM	2.81e-07	2.03778	0.183	0.04	0.0101721
MSR1	4.86e-33	2.03579	0.823	0.384	1.76e-28
CTSA	1.29e-36	2.03137	0.814	0.312	4.69e-32
PAPSS1	5.1e-21	2.02956	0.488	0.1	1.85e-16
MMP2	6.76e-07	2.02839	0.131	0.016	0.024527
DRAM1	1.32e-18	2.02371	0.404	0.064	4.8e-14
SLC1A4	3.12e-09	2.01905	0.195	0.028	0.000113265
MGLL	7.76e-16	2.01625	0.456	0.14	2.82e-11
GBE1	4.31e-11	2.01378	0.253	0.044	1.56e-06
SQRDL	2.63e-12	2.01173	0.314	0.072	9.54e-08
HAUS2	1.75e-11	2.01114	0.282	0.056	6.35e-07
ANKH	9.39e-10	2.00311	0.288	0.08	3.4e-05
ZC3H12A	9.28e-10	2.0011	0.224	0.04	3.36e-05
EZH2	3.17e-07	1.99562	0.16	0.028	0.011482
MAPKAPK3	1.34e-13	1.99046	0.299	0.048	4.86e-09
LGALS1	2.9e-43	1.98976	0.988	0.828	1.05e-38
LINC01272	2.46e-13	1.98604	0.343	0.08	8.9e-09
GZF1	4.09e-07	1.98385	0.166	0.032	0.0148417
RAB3IL1	6.52e-09	1.98326	0.172	0.02	0.00023658
PTGR1	1.99e-13	1.98101	0.36	0.084	7.23e-09
DTYMK	1.1e-10	1.98064	0.288	0.072	3.98e-06
ESYT2	1.03e-09	1.97947	0.244	0.052	3.74e-05
LMNA	7.67e-25	1.9785	0.596	0.152	2.78e-20
IL4I1	2.13e-15	1.97788	0.366	0.072	7.73e-11
LARP4	6.49e-11	1.97235	0.262	0.052	2.35e-06
METTL7B	3.33e-07	1.97102	0.166	0.032	0.012065
YKT6	7.2e-09	1.971	0.203	0.036	0.000260925
ADSL	3.8e-07	1.97074	0.166	0.032	0.0137673
APOL2	4.03e-07	1.97039	0.198	0.052	0.0145996
PDXK	1.41e-22	1.96964	0.541	0.12	5.1e-18
EIF4G1	1.03e-17	1.96329	0.445	0.1	3.75e-13
SLC35A2	7.86e-07	1.95966	0.16	0.032	0.0285098
PIM1	8.41e-08	1.95904	0.183	0.036	0.00305076
SDC4	8.33e-11	1.95876	0.282	0.064	3.02e-06
MTFP1	1.02e-06	1.95462	0.137	0.02	0.0369428
NCEH1	1.12e-16	1.9531	0.395	0.08	4.05e-12
PLAUR	6.16e-33	1.95272	0.808	0.3	2.23e-28
CXXC5	2.65e-09	1.93253	0.253	0.064	9.6e-05
PCYT1A	1.02e-08	1.92976	0.233	0.056	0.000369776
CD300C	1.52e-08	1.92798	0.189	0.032	0.000552947
NLN	2.05e-09	1.92504	0.227	0.044	7.45e-05
CHST15	1.32e-09	1.92377	0.206	0.032	4.78e-05
RNASE1	1.84e-27	1.91987	0.721	0.272	6.66e-23
SOAT1	1.43e-19	1.91929	0.541	0.164	5.18e-15
LHFPL2	2e-18	1.91714	0.404	0.064	7.26e-14
HSPD1	1.88e-25	1.91087	0.828	0.464	6.81e-21
CHEK1	5.99e-07	1.90994	0.113	0.008	0.0217222
ATP6V1B2	3.28e-30	1.90965	0.744	0.252	1.19e-25
UBR7	9.35e-09	1.90736	0.186	0.028	0.000339221
STMN1	3.94e-17	1.905	0.709	0.4	1.43e-12
CENPE	3.88e-07	1.90085	0.18	0.04	0.014063
KIAA2013	3e-08	1.90025	0.224	0.056	0.00108834
HBEGF	1.74e-09	1.90022	0.285	0.08	6.31e-05
PLEKHO2	2.16e-16	1.89971	0.401	0.08	7.85e-12
UBA6	9.06e-12	1.89966	0.311	0.072	3.29e-07
PGK1	1.95e-31	1.89449	0.858	0.476	7.08e-27
DDX60L	2.02e-13	1.88826	0.311	0.056	7.33e-09
DNAJC9	6.24e-14	1.88754	0.32	0.06	2.26e-09
SCARB2	2.01e-25	1.882	0.686	0.252	7.28e-21
LAMP1	1.81e-26	1.87581	0.73	0.296	6.55e-22
EAF1	4.04e-07	1.87313	0.212	0.06	0.0146375
GSR	1.08e-07	1.87215	0.209	0.052	0.00393114
GMNN	2.14e-13	1.87017	0.305	0.056	7.78e-09
SMPD1	2.92e-09	1.86513	0.195	0.028	0.000105942
FKBP4	9.58e-14	1.86433	0.381	0.096	3.47e-09
BRCA2	1.13e-07	1.86033	0.198	0.044	0.00409434
CMKLR1	2.23e-08	1.85934	0.253	0.072	0.000808278
PKM	4.56e-44	1.85885	0.939	0.52	1.65e-39
CLIC4	1.11e-11	1.85738	0.358	0.108	4.01e-07
PSMD11	5.18e-18	1.85719	0.488	0.128	1.88e-13
ITGAM	2.87e-13	1.85344	0.363	0.092	1.04e-08
PI4K2A	2.94e-08	1.85185	0.195	0.036	0.00106787
FMNL2	4.41e-16	1.8511	0.43	0.108	1.6e-11
NPL	3.79e-30	1.84759	0.733	0.208	1.37e-25
CKAP2	5.69e-10	1.84606	0.279	0.068	2.06e-05
HMGN2	2.5e-19	1.84557	0.715	0.352	9.08e-15
TCN2	1.28e-13	1.84542	0.407	0.12	4.63e-09
NFKBIE	4.08e-11	1.84367	0.256	0.044	1.48e-06
SLC7A8	4.67e-12	1.84048	0.299	0.06	1.69e-07
DDX41	4.44e-10	1.83708	0.288	0.076	1.61e-05
CTSZ	1.56e-29	1.8352	0.904	0.696	5.67e-25
PNP	2.91e-10	1.83271	0.253	0.052	1.05e-05
DDX1	2.34e-11	1.83006	0.337	0.092	8.5e-07
NRP2	4.66e-18	1.82962	0.419	0.084	1.69e-13
TCEB1	7.7e-15	1.82467	0.442	0.136	2.79e-10
PSMG1	1.26e-09	1.82367	0.221	0.04	4.57e-05
CBFB	7.17e-13	1.82343	0.346	0.084	2.6e-08
ALYREF	1.18e-07	1.8177	0.16	0.024	0.00426556
RPP25	2.09e-07	1.81702	0.172	0.032	0.00758016
HK3	2.1e-08	1.81665	0.201	0.04	0.00076259
GPN1	4.27e-08	1.81098	0.218	0.052	0.00154724
PAPSS2	1.44e-09	1.80852	0.23	0.044	5.21e-05
PXDC1	1.66e-07	1.8076	0.186	0.04	0.00601361
UMPS	1.07e-06	1.80699	0.151	0.028	0.0387529
SUCNR1	4.21e-10	1.79905	0.238	0.044	1.53e-05
IL17RA	8.81e-10	1.79842	0.241	0.048	3.2e-05
GNS	2.04e-21	1.79594	0.628	0.216	7.41e-17
PTPN9	1.31e-06	1.79532	0.172	0.04	0.0473688
CDK4	8.2e-17	1.79394	0.416	0.092	2.97e-12
TFRC	3.8e-11	1.79359	0.334	0.096	1.38e-06
SNX24	6.84e-11	1.79215	0.247	0.04	2.48e-06
ERRFI1	4.29e-08	1.78806	0.238	0.064	0.00155417
TNS3	1.55e-10	1.7831	0.311	0.084	5.61e-06
RAB1B	1.33e-10	1.77944	0.302	0.076	4.83e-06
ANKRD37	1.48e-07	1.77485	0.241	0.072	0.00535889
TIMP2	4.83e-24	1.76688	0.666	0.24	1.75e-19
MYO5A	1.52e-13	1.76637	0.407	0.12	5.51e-09
LMNB1	7.63e-09	1.76523	0.238	0.056	0.000276603
FAM213B	1.09e-06	1.76458	0.137	0.02	0.039627
MT1E	1.58e-09	1.76207	0.459	0.196	5.73e-05
TUBA1B	1.2e-36	1.76122	0.956	0.736	4.37e-32
ATF5	6.17e-13	1.75739	0.407	0.124	2.24e-08
VIM	7.98e-54	1.75315	0.988	0.812	2.89e-49
IFIT3	1.36e-07	1.75078	0.221	0.06	0.0049431
RRP7A	9.52e-15	1.75044	0.392	0.092	3.45e-10
ARL6IP1	4.01e-29	1.74846	0.852	0.404	1.46e-24
RRP1	9.71e-09	1.74775	0.195	0.032	0.000352216
PSMD2	1.99e-16	1.74714	0.465	0.124	7.2e-12
SLFN11	1.07e-11	1.7449	0.291	0.06	3.9e-07
GPCPD1	1.32e-10	1.74439	0.302	0.076	4.8e-06
SLC16A10	9.17e-10	1.74006	0.233	0.044	3.33e-05
SLC2A3	3.47e-12	1.73652	0.485	0.208	1.26e-07
YIPF2	2.02e-08	1.73518	0.201	0.04	0.000730747
FAM98A	2.24e-07	1.73349	0.163	0.028	0.00813396
HSPA5	2.73e-31	1.7309	0.904	0.504	9.91e-27
DMXL2	9.8e-13	1.7299	0.358	0.088	3.55e-08
SOD2	3.05e-33	1.72899	0.837	0.332	1.1e-28
MIR4435-2HG	9.37e-09	1.72891	0.23	0.052	0.00033971
GDF15	7.38e-10	1.72875	0.259	0.064	2.68e-05
SMIM25	2.24e-07	1.72482	0.174	0.036	0.00812241
RRAGC	4.51e-13	1.722	0.311	0.056	1.63e-08
CEBPA	3.96e-07	1.72076	0.262	0.096	0.0143604
ELL2	3.17e-14	1.71876	0.413	0.112	1.15e-09
SLC26A11	1e-06	1.71844	0.137	0.02	0.0363908
TFDP1	1.01e-10	1.70806	0.297	0.072	3.65e-06
PSAP	8.09e-34	1.70758	0.971	0.94	2.93e-29
MT1X	1.99e-12	1.70625	0.628	0.3	7.23e-08
HIST1H4C	1.59e-07	1.70298	0.515	0.284	0.00577135
VCAN	8.29e-07	1.70294	0.186	0.048	0.0300529
ATP2A2	2.55e-16	1.70087	0.474	0.132	9.23e-12
FAM20C	4.57e-08	1.70063	0.235	0.064	0.00165679
MRO	1.13e-06	1.70043	0.137	0.02	0.040834
RTN3	1.1e-19	1.69965	0.645	0.256	3.99e-15
USP36	2.25e-08	1.69731	0.224	0.052	0.000815897
PLA2G7	1.24e-12	1.6971	0.573	0.276	4.49e-08
CCR1	1.89e-16	1.69549	0.459	0.12	6.85e-12
SLC17A9	1.17e-06	1.69178	0.128	0.016	0.0424703
C12orf4	9.35e-10	1.68823	0.233	0.044	3.39e-05
GFPT1	5.82e-08	1.68612	0.195	0.04	0.00211093
NRP1	1.28e-18	1.68051	0.59	0.204	4.63e-14
ENO1	1.53e-44	1.67854	0.951	0.712	5.56e-40
SMC2	1.21e-13	1.67705	0.366	0.088	4.38e-09
CXCL3	1.2e-07	1.67696	0.358	0.164	0.00435968
ZNF622	9.83e-13	1.67423	0.366	0.096	3.56e-08
KRT8	8.18e-09	1.67245	0.34	0.12	0.000296804
ADM	9.24e-14	1.67136	0.549	0.24	3.35e-09
IGF2R	6.6e-11	1.66739	0.314	0.084	2.39e-06
PSMD9	3.21e-07	1.6666	0.209	0.056	0.0116308
PAK1IP1	3.74e-10	1.66509	0.227	0.036	1.35e-05
PIGK	8.2e-10	1.66425	0.235	0.044	2.97e-05
SMS	9.1e-25	1.66165	0.735	0.296	3.3e-20
RARRES1	1.09e-08	1.66026	0.227	0.052	0.000393709
MFSD5	3.05e-07	1.65986	0.145	0.02	0.0110757
CYP27A1	9.64e-08	1.65789	0.299	0.108	0.00349492
NPC1	1.37e-06	1.65487	0.186	0.048	0.0495081
HSPH1	2.51e-19	1.65026	0.718	0.324	9.09e-15
EPDR1	7.67e-07	1.64904	0.122	0.012	0.0278208
IL1B	4.46e-08	1.6489	0.375	0.168	0.0016176
SLC30A5	1.05e-06	1.6489	0.151	0.028	0.0380264
TUBA1A	4.02e-17	1.64842	0.532	0.176	1.46e-12
DNAJB11	2.82e-15	1.64832	0.43	0.112	1.02e-10
PLEKHB2	1.07e-17	1.64766	0.59	0.216	3.87e-13
SCARB1	6.66e-08	1.63868	0.221	0.056	0.00241338
PLEC	2.25e-08	1.63639	0.224	0.052	0.000815896
RANGAP1	1.03e-06	1.63017	0.174	0.04	0.0372873
SLC17A5	1.64e-11	1.62985	0.279	0.052	5.96e-07
IMPAD1	9.26e-10	1.62927	0.267	0.064	3.36e-05
RPA3	9.48e-18	1.62752	0.523	0.156	3.44e-13
RHEB	6.3e-24	1.62669	0.698	0.268	2.28e-19
P2RX4	2.76e-12	1.62559	0.41	0.132	1e-07
HSP90AA1	7.78e-34	1.62099	0.977	0.836	2.82e-29
SIGLEC9	1.39e-09	1.62032	0.27	0.068	5.03e-05
GSS	1.93e-11	1.62004	0.253	0.04	7.01e-07
CPNE2	8.83e-07	1.6183	0.169	0.036	0.0320274
FCGR3A	2.15e-31	1.61818	0.823	0.296	7.78e-27
CREB3	1.64e-09	1.61525	0.305	0.092	5.94e-05
FARSB	2.72e-09	1.61011	0.227	0.044	9.87e-05
SLC35F6	1.64e-11	1.60177	0.294	0.064	5.96e-07
VPS26A	1.34e-17	1.60158	0.573	0.192	4.86e-13
SOCS3	2.44e-13	1.60008	0.375	0.096	8.86e-09
KPNA3	6.12e-09	1.59621	0.279	0.08	0.000221953
RNF34	8.27e-08	1.59547	0.186	0.036	0.00299925
SAR1A	1.79e-18	1.59521	0.535	0.144	6.49e-14
PDIA4	2.5e-22	1.59191	0.677	0.252	9.06e-18
TUBB6	1.59e-10	1.59034	0.206	0.024	5.76e-06
ZSWIM6	1.96e-07	1.5883	0.215	0.056	0.00711856
TRIP6	4.59e-08	1.58737	0.212	0.048	0.00166619
CADM1	2.26e-07	1.58429	0.192	0.044	0.00817856
PLOD3	2.11e-10	1.58266	0.262	0.056	7.67e-06
IFI6	2.11e-14	1.58155	0.66	0.312	7.67e-10
FUCA1	5.17e-11	1.58087	0.491	0.212	1.87e-06
CD82	1.89e-11	1.58045	0.297	0.064	6.87e-07
EEPD1	6.47e-08	1.57994	0.14	0.012	0.00234617
BZW1	1.14e-17	1.57907	0.642	0.256	4.14e-13
TMEM106C	9.19e-10	1.57724	0.285	0.076	3.33e-05
CKS1B	7.35e-13	1.57608	0.416	0.128	2.67e-08
TPD52L2	1.27e-20	1.57522	0.491	0.096	4.61e-16
PRPS1	3.87e-09	1.57475	0.241	0.052	0.00014051
ATP6V1C1	7.33e-20	1.57072	0.552	0.148	2.66e-15
MGAT5	6.18e-07	1.56885	0.14	0.02	0.0224222
SLC38A6	2.12e-18	1.56631	0.509	0.132	7.7e-14
PLTP	4.76e-20	1.56539	0.619	0.208	1.73e-15
VRK1	1.18e-07	1.56514	0.189	0.04	0.00427462
SQSTM1	3.09e-17	1.56124	0.753	0.408	1.12e-12
EFTUD2	1.75e-08	1.56094	0.262	0.072	0.00063522
CALR	1.02e-31	1.55779	0.898	0.544	3.71e-27
DUSP6	1.24e-07	1.55718	0.262	0.084	0.00449548
TEX30	1.02e-06	1.55271	0.16	0.032	0.0371058
AP1S1	3.97e-11	1.54935	0.334	0.092	1.44e-06
MFSD12	1.92e-12	1.5477	0.343	0.084	6.98e-08
GLMP	8.79e-15	1.54635	0.462	0.14	3.19e-10
CHMP1A	1.26e-10	1.5459	0.27	0.056	4.56e-06
EHD4	4.98e-12	1.54579	0.366	0.1	1.81e-07
GLUL	3.24e-34	1.54336	0.953	0.688	1.17e-29
SRRT	4.65e-08	1.54165	0.224	0.056	0.00168722
BCL2A1	7.9e-16	1.54156	0.578	0.236	2.87e-11
ICAM1	7.79e-14	1.53594	0.535	0.216	2.83e-09
PSMD14	5.22e-21	1.53377	0.57	0.156	1.89e-16
CYFIP1	3.14e-15	1.53121	0.535	0.196	1.14e-10
LRP1	8.52e-14	1.52897	0.506	0.192	3.09e-09
TDP2	3.63e-14	1.52685	0.462	0.148	1.32e-09
GPATCH4	4.78e-08	1.52664	0.198	0.04	0.00173398
SGTB	2.14e-07	1.52548	0.206	0.052	0.00776675
ABCA1	2.86e-14	1.52426	0.488	0.168	1.04e-09
ABHD2	5.07e-13	1.52288	0.372	0.092	1.84e-08
PSMA6	4.17e-08	1.51881	0.25	0.072	0.0015127
PLOD1	6.49e-08	1.51393	0.262	0.08	0.00235401
SDC3	2.16e-10	1.51113	0.337	0.1	7.83e-06
PDIA6	1.48e-26	1.51032	0.826	0.484	5.35e-22
RALGDS	1.31e-06	1.51028	0.172	0.04	0.0475767
C16orf72	7.78e-07	1.50463	0.227	0.072	0.028221
C6orf89	6.26e-08	1.50394	0.241	0.068	0.00226881
MRAS	6.86e-08	1.50349	0.203	0.044	0.00248651
SLC2A8	8.25e-09	1.50289	0.218	0.044	0.000299128
NR1H3	9.16e-11	1.49931	0.34	0.104	3.32e-06
FLNA	1.58e-13	1.49757	0.459	0.156	5.72e-09
P4HB	9.52e-25	1.49749	0.811	0.4	3.45e-20
HPCAL1	9.08e-10	1.49724	0.323	0.1	3.29e-05
PSMD1	1.59e-14	1.49707	0.48	0.156	5.76e-10
SDS	1.06e-12	1.49648	0.538	0.244	3.86e-08
LIMS1	1.57e-25	1.49646	0.808	0.392	5.69e-21
MCM7	3.69e-09	1.49628	0.253	0.06	0.000133887
CREB3L2	6.01e-11	1.4945	0.297	0.068	2.18e-06
CYB5B	1.56e-09	1.49179	0.314	0.096	5.64e-05
ORC3	1.21e-08	1.48884	0.206	0.04	0.000440392
H2AFZ	4.08e-14	1.48847	0.82	0.584	1.48e-09
PON2	3.59e-07	1.48844	0.285	0.108	0.0130007
ABL2	1.54e-09	1.48772	0.291	0.08	5.57e-05
APC	5.68e-07	1.4849	0.206	0.056	0.0205879
CLPTM1	1.51e-11	1.48178	0.34	0.088	5.48e-07
TLR4	4e-11	1.48146	0.363	0.108	1.45e-06
RAB1A	9.66e-20	1.48027	0.645	0.236	3.5e-15
G6PD	1.34e-07	1.47721	0.291	0.1	0.00486025
DCAF12	6.93e-07	1.47719	0.23	0.072	0.0251432
CCT5	1.38e-19	1.47622	0.657	0.236	5.01e-15
STAB1	2.06e-07	1.47593	0.456	0.252	0.00748694
ACTN1	1.46e-15	1.47318	0.494	0.16	5.29e-11
PPIF	5.36e-11	1.4712	0.387	0.124	1.94e-06
SBNO1	4.84e-07	1.46748	0.201	0.052	0.0175392
SGPL1	5.26e-12	1.46714	0.337	0.084	1.91e-07
FARP1	2.42e-09	1.46664	0.256	0.06	8.77e-05
HYOU1	4.17e-08	1.46568	0.23	0.056	0.00151207
CD84	3.12e-19	1.46308	0.637	0.26	1.13e-14
SMC6	5.02e-09	1.46162	0.253	0.064	0.00018213
SMPDL3A	3.08e-09	1.4557	0.302	0.092	0.000111723
BCAP29	4.27e-15	1.44897	0.445	0.12	1.55e-10
SEC61G	3.26e-17	1.44837	0.791	0.512	1.18e-12
CD81	1.44e-15	1.44812	0.686	0.388	5.23e-11
VCP	2.13e-15	1.44738	0.532	0.188	7.71e-11
IBTK	1.7e-08	1.44589	0.273	0.08	0.00061591
SIGLEC1	1.15e-08	1.4448	0.294	0.092	0.000416339
EXOC5	2.34e-09	1.44404	0.299	0.088	8.47e-05
ADORA3	6.28e-11	1.44223	0.337	0.092	2.28e-06
SIRPA	3.08e-15	1.44148	0.547	0.2	1.12e-10
FNIP2	2.95e-18	1.43988	0.558	0.168	1.07e-13
MAPRE1	1.3e-22	1.43784	0.686	0.216	4.71e-18
ACTL6A	4.94e-11	1.4365	0.259	0.048	1.79e-06
C7orf73	8.25e-08	1.43538	0.267	0.088	0.00299248
CD68	6.98e-22	1.43389	0.875	0.5	2.53e-17
SNX9	3.61e-12	1.43353	0.401	0.124	1.31e-07
ATL3	7.19e-09	1.43275	0.299	0.092	0.000260655
PHF19	9.69e-07	1.43181	0.201	0.056	0.0351409
ANXA5	1.67e-40	1.42966	0.948	0.684	6.04e-36
SMC4	2.12e-10	1.42924	0.39	0.14	7.69e-06
ANP32E	8.07e-11	1.42775	0.436	0.168	2.93e-06
ME2	6.25e-14	1.42763	0.555	0.232	2.27e-09
GALC	7.55e-10	1.42721	0.25	0.052	2.74e-05
GAPDH	1.33e-32	1.42644	0.997	0.96	4.84e-28
TMEM199	7.69e-08	1.42552	0.241	0.068	0.0027901
P4HA1	1.77e-18	1.42529	0.544	0.152	6.42e-14
SLC31A1	4.85e-12	1.42518	0.369	0.104	1.76e-07
AP2A2	6.24e-11	1.42255	0.395	0.132	2.26e-06
DOPEY2	1.19e-07	1.42222	0.192	0.04	0.00432106
B3GNT2	1.07e-09	1.42025	0.288	0.076	3.86e-05
2024-09-11	5.04e-13	1.41648	0.416	0.124	1.83e-08
ODC1	7.4e-07	1.41529	0.189	0.048	0.0268503
NME1	2.08e-15	1.41475	0.515	0.172	7.54e-11
C20orf24	6.14e-11	1.41246	0.387	0.128	2.23e-06
XPO6	1.11e-07	1.40835	0.218	0.056	0.0040381
CDV3	7.06e-13	1.40769	0.477	0.168	2.56e-08
RECQL	7.26e-13	1.40631	0.416	0.124	2.63e-08
DLST	4.07e-07	1.40393	0.195	0.048	0.0147451
APLP2	2.05e-25	1.4039	0.846	0.496	7.45e-21
CMSS1	1.1e-07	1.40271	0.221	0.056	0.0039712
GLA	2.09e-13	1.40229	0.497	0.184	7.59e-09
PAICS	4.34e-09	1.40022	0.308	0.1	0.000157272
RBMS1	2.29e-14	1.39855	0.503	0.168	8.31e-10
PIK3AP1	3.64e-13	1.39453	0.509	0.196	1.32e-08
TBC1D9B	5.96e-09	1.39108	0.267	0.072	0.000216173
PGD	6.53e-14	1.39076	0.506	0.18	2.37e-09
MTCH2	8.8e-15	1.38906	0.558	0.216	3.19e-10
CCRL2	1.83e-09	1.3883	0.387	0.144	6.63e-05
SCCPDH	1.36e-12	1.38771	0.422	0.132	4.92e-08
YWHAQ	2.22e-19	1.38704	0.651	0.244	8.06e-15
ITGB5	1.79e-08	1.38568	0.291	0.092	0.000648847
MYADM	1.99e-09	1.38292	0.331	0.108	7.22e-05
LINC00152	3.78e-10	1.38221	0.305	0.084	1.37e-05
AP1B1	2.17e-13	1.38144	0.503	0.184	7.87e-09
2024-09-15	1.12e-11	1.37975	0.398	0.128	4.07e-07
TSC22D1	4.72e-11	1.37853	0.439	0.168	1.71e-06
LIPA	1.18e-25	1.37723	0.881	0.524	4.28e-21
CARHSP1	2.58e-11	1.37694	0.349	0.096	9.36e-07
RGS16	1.25e-06	1.37564	0.142	0.024	0.0453333
PTPRO	7.71e-07	1.3755	0.186	0.044	0.0279538
SNAPC1	6.05e-07	1.37516	0.227	0.068	0.0219401
CXCL8	2.3e-09	1.37488	0.561	0.3	8.36e-05
CSE1L	5.8e-10	1.37409	0.311	0.088	2.1e-05
STIP1	2.34e-15	1.37319	0.503	0.156	8.48e-11
HSPA8	5e-18	1.37231	0.881	0.68	1.81e-13
ATP5O	1.28e-09	1.37222	0.427	0.192	4.65e-05
MTMR6	1.66e-09	1.37051	0.279	0.072	6e-05
NDC1	5.19e-07	1.36916	0.148	0.024	0.0188133
MARCKS	4.68e-23	1.36728	0.881	0.528	1.7e-18
APH1A	1.18e-16	1.36672	0.578	0.196	4.28e-12
CPSF6	3.05e-07	1.36608	0.256	0.084	0.011055
SAMM50	9.91e-08	1.36577	0.215	0.052	0.0035929
AKIRIN1	1.16e-07	1.36438	0.276	0.092	0.00421755
LASP1	1.37e-10	1.36151	0.375	0.12	4.95e-06
EGR1	2.53e-11	1.36083	0.48	0.196	9.16e-07
ARL8A	3e-10	1.36034	0.39	0.136	1.09e-05
NRIP1	5.21e-08	1.36001	0.279	0.092	0.00188829
CCDC109B	1.04e-08	1.35997	0.186	0.028	0.000377328
SRM	1.04e-08	1.3593	0.262	0.068	0.000375574
ATP5G3	4.02e-10	1.35735	0.442	0.204	1.46e-05
ARMT1	8.72e-10	1.35593	0.262	0.056	3.16e-05
G3BP1	1.42e-13	1.35172	0.523	0.2	5.14e-09
RDH11	4.46e-12	1.34995	0.387	0.112	1.62e-07
NAA50	1.19e-16	1.34945	0.512	0.152	4.32e-12
ANXA1	3.05e-17	1.34665	0.89	0.628	1.11e-12
IDH1	2.25e-20	1.34595	0.66	0.224	8.17e-16
HS2ST1	3.89e-08	1.34314	0.201	0.04	0.00141029
ETF1	5.46e-13	1.34117	0.442	0.136	1.98e-08
MT2A	1.18e-13	1.33931	0.89	0.684	4.27e-09
CYB561A3	7.01e-07	1.33913	0.218	0.064	0.0254221
FTL	6.44e-37	1.33878	1	1	2.34e-32
AGPAT2	2.03e-10	1.33863	0.328	0.092	7.36e-06
TMBIM1	3.06e-12	1.33431	0.419	0.136	1.11e-07
MFSD1	6.83e-19	1.33166	0.788	0.456	2.48e-14
MMP14	5.44e-13	1.33013	0.34	0.072	1.97e-08
MAN1B1	1.6e-07	1.32999	0.198	0.044	0.00580356
GNB4	1.54e-12	1.32996	0.515	0.208	5.59e-08
NUDT5	1.96e-13	1.32175	0.43	0.124	7.1e-09
TRPV2	5.48e-11	1.31928	0.294	0.064	1.99e-06
ADAP2	1.17e-13	1.3192	0.547	0.224	4.25e-09
FAM3C	7.04e-08	1.31726	0.238	0.064	0.00255156
USP14	7.93e-10	1.31669	0.387	0.14	2.88e-05
UPP1	1.92e-12	1.31439	0.526	0.22	6.95e-08
ARF4	1.65e-16	1.31389	0.581	0.216	5.99e-12
KCNAB2	6.57e-10	1.31296	0.305	0.084	2.38e-05
AHCY	9.58e-11	1.3125	0.372	0.12	3.48e-06
ARHGAP10	2.91e-07	1.3119	0.276	0.096	0.0105697
HMOX2	1.85e-09	1.31159	0.267	0.068	6.7e-05
IMPDH1	3.49e-07	1.30612	0.198	0.048	0.0126588
MAP2K3	1.23e-07	1.30503	0.253	0.076	0.00445638
SLC11A2	6.14e-10	1.30186	0.279	0.068	2.23e-05
KIF20B	1.41e-08	1.30013	0.276	0.08	0.000512056
ATP6V1H	1.41e-12	1.29994	0.424	0.136	5.1e-08
CDS2	5.86e-09	1.29964	0.279	0.076	0.000212401
SDF2	1.05e-06	1.29949	0.253	0.092	0.0382482
CALM3	1.61e-22	1.29946	0.826	0.464	5.85e-18
NUDT21	8.06e-12	1.29646	0.39	0.116	2.92e-07
TPM4	2.39e-19	1.29427	0.814	0.488	8.65e-15
EMP3	6.14e-22	1.29371	0.869	0.548	2.23e-17
SDSL	6.54e-12	1.29144	0.355	0.096	2.37e-07
SLC37A2	2.19e-08	1.29032	0.265	0.076	0.0007926
TMBIM6	3.21e-39	1.29021	0.956	0.72	1.17e-34
TPI1	2.86e-26	1.28999	0.953	0.812	1.04e-21
FAM46A	1.09e-06	1.28926	0.314	0.128	0.0395951
XRCC4	1.24e-07	1.288	0.227	0.06	0.00449682
FAM50A	1.55e-12	1.28748	0.453	0.152	5.63e-08
YWHAH	1.7e-20	1.28731	0.73	0.316	6.16e-16
DNASE2	8.21e-09	1.28728	0.369	0.14	0.000297571
CHORDC1	1.52e-11	1.28397	0.39	0.116	5.5e-07
MMD	4.14e-09	1.28295	0.343	0.112	0.000150224
MRPL1	5.09e-09	1.28058	0.253	0.064	0.000184556
RCAN1	2.14e-07	1.27739	0.288	0.104	0.00775206
SNRNP25	5.84e-08	1.27511	0.326	0.124	0.00211664
FAH	6.65e-10	1.27403	0.355	0.112	2.41e-05
ALCAM	1.96e-11	1.27372	0.491	0.208	7.12e-07
CDC27	4.65e-09	1.27289	0.267	0.072	0.000168561
TRIM69	1.03e-08	1.27238	0.265	0.072	0.000374671
USP1	4.07e-07	1.27217	0.288	0.108	0.0147616
GPI	4.3e-13	1.27111	0.529	0.204	1.56e-08
FAR1	5.18e-08	1.27055	0.235	0.06	0.00187716
CA2	8.37e-09	1.26688	0.358	0.136	0.000303594
S100A11	2.12e-38	1.2665	0.983	0.904	7.69e-34
ST3GAL6	8.93e-08	1.26646	0.282	0.096	0.0032365
ALDH3B1	6.45e-08	1.26589	0.273	0.084	0.0023398
PARP1	7.68e-10	1.26391	0.462	0.208	2.78e-05
SEC23B	7.54e-10	1.26355	0.305	0.084	2.73e-05
TFPT	4.41e-12	1.26153	0.392	0.116	1.6e-07
ATP6AP2	2.04e-20	1.25742	0.785	0.456	7.38e-16
NEK6	1.48e-09	1.25601	0.358	0.12	5.38e-05
VPS25	1.72e-09	1.25595	0.308	0.092	6.22e-05
ACSL4	1.99e-12	1.25566	0.448	0.144	7.23e-08
SLC39A1	1.6e-14	1.25554	0.43	0.112	5.8e-10
EPB41L2	5.24e-11	1.2542	0.503	0.236	1.9e-06
DUSP2	3.4e-08	1.25296	0.401	0.176	0.00123386
RABEP1	1.9e-09	1.25282	0.311	0.092	6.9e-05
GALNT6	6.05e-07	1.25229	0.166	0.032	0.0219491
BLZF1	2.11e-07	1.24799	0.198	0.044	0.00763651
FAM107B	2.4e-08	1.2464	0.288	0.088	0.000868851
TMEM50B	2.95e-07	1.24368	0.253	0.08	0.0107145
UBAC1	1.08e-08	1.24334	0.285	0.084	0.000389896
CACYBP	2.68e-16	1.24181	0.706	0.356	9.73e-12
DST	8.68e-07	1.23998	0.381	0.188	0.0314724
TGFBR1	6.37e-10	1.23658	0.314	0.088	2.31e-05
ANXA4	2.07e-14	1.23637	0.538	0.192	7.51e-10
HAT1	1.46e-09	1.23554	0.343	0.112	5.29e-05
ACSL5	1.05e-07	1.23132	0.244	0.068	0.00382349
INSIG2	1.49e-07	1.22955	0.256	0.08	0.00541897
TAOK1	2.26e-07	1.22941	0.291	0.104	0.00820338
NRAS	5.19e-11	1.22771	0.363	0.108	1.88e-06
FCHO2	1.8e-09	1.22547	0.43	0.184	6.53e-05
COX20	6.92e-16	1.22415	0.581	0.208	2.51e-11
MGAT4A	6.36e-12	1.22264	0.419	0.128	2.31e-07
PFKP	3.95e-07	1.2216	0.198	0.048	0.0143394
ARL8B	9.06e-17	1.22062	0.584	0.204	3.28e-12
RAB21	1.09e-09	1.21832	0.358	0.12	3.97e-05
YTHDF3	5.54e-08	1.21774	0.305	0.108	0.00200724
S100A9	1.68e-29	1.21561	0.674	0.232	6.09e-25
DYNLT3	7.54e-11	1.21549	0.334	0.092	2.73e-06
SNX8	7.44e-08	1.21411	0.282	0.092	0.00269653
ORMDL2	1.69e-14	1.21367	0.462	0.14	6.14e-10
UGCG	6.13e-08	1.2134	0.346	0.136	0.0022238
CNDP2	8.16e-18	1.21322	0.616	0.232	2.96e-13
SPIN1	4.03e-07	1.21206	0.244	0.076	0.01461
NFKBIA	7.36e-12	1.21204	0.927	0.8	2.67e-07
BHLHE40	3.81e-10	1.20971	0.48	0.212	1.38e-05
SGPP1	6.23e-07	1.20796	0.25	0.084	0.0225941
PSMC3	4.05e-16	1.20784	0.552	0.188	1.47e-11
USO1	1.09e-09	1.20697	0.372	0.136	3.94e-05
TOMM5	4.31e-07	1.20627	0.23	0.068	0.0156195
MORF4L2	7.68e-15	1.20622	0.61	0.232	2.79e-10
MRPL13	4.43e-14	1.20546	0.532	0.188	1.61e-09
TCF12	6.44e-08	1.20503	0.358	0.144	0.00233471
GGA2	3.76e-10	1.20459	0.352	0.112	1.36e-05
PCK2	2.01e-09	1.20412	0.259	0.06	7.28e-05
SEC61A1	2.24e-12	1.2034	0.392	0.116	8.13e-08
TM2D2	3.35e-09	1.20233	0.317	0.096	0.000121327
ATP1A1	1.72e-15	1.20127	0.578	0.212	6.24e-11
SRSF1	1.09e-07	1.19833	0.331	0.128	0.00394873
FCGR1A	9.53e-13	1.19769	0.439	0.136	3.46e-08
AGPS	7.58e-10	1.19607	0.297	0.08	2.75e-05
CCT2	6.1e-11	1.19533	0.5	0.208	2.21e-06
PPP1R15A	4.29e-11	1.19471	0.674	0.372	1.55e-06
HAVCR2	1.48e-13	1.19369	0.573	0.244	5.37e-09
GOLT1B	5e-13	1.19358	0.384	0.1	1.81e-08
SLC15A3	2.2e-11	1.1925	0.5	0.208	7.99e-07
C6orf62	5.03e-13	1.19145	0.517	0.192	1.82e-08
SLC44A1	7.06e-07	1.18923	0.238	0.076	0.0256043
RPN1	1.2e-14	1.18887	0.674	0.316	4.35e-10
RPP30	1.51e-09	1.18781	0.323	0.096	5.48e-05
CD164	3.41e-21	1.1838	0.843	0.52	1.24e-16
BSG	8.36e-21	1.18117	0.776	0.364	3.03e-16
GBA	1.53e-10	1.18097	0.305	0.076	5.54e-06
CPSF2	5.48e-07	1.18001	0.253	0.084	0.0198623
BRI3	2.45e-13	1.17939	0.718	0.436	8.87e-09
MESDC2	1.82e-09	1.177	0.265	0.064	6.6e-05
SAMD9L	3e-08	1.17633	0.39	0.164	0.00108856
RPN2	6.87e-15	1.17456	0.701	0.384	2.49e-10
ACAT2	3.29e-07	1.17429	0.256	0.084	0.0119278
EFR3A	6.89e-09	1.17304	0.36	0.132	0.00024988
ATP5F1	2.17e-09	1.17231	0.404	0.16	7.85e-05
WDR1	2.1e-16	1.17137	0.672	0.264	7.62e-12
ATP13A3	7.18e-12	1.1708	0.375	0.104	2.6e-07
RASGEF1B	1.71e-13	1.16913	0.445	0.136	6.21e-09
PPT1	5.81e-21	1.16863	0.852	0.528	2.11e-16
AGFG1	4.25e-08	1.16813	0.244	0.064	0.00154203
RAN	1.21e-17	1.16644	0.826	0.56	4.4e-13
LILRB4	4.5e-17	1.16528	0.625	0.244	1.63e-12
CASP3	3.34e-08	1.16388	0.256	0.068	0.00121143
PITPNA	5.7e-09	1.16373	0.238	0.052	0.000206871
PEPD	8.49e-12	1.16137	0.52	0.216	3.08e-07
TWF1	8.99e-08	1.16078	0.259	0.08	0.00325999
MESD	1.11e-07	1.15696	0.299	0.108	0.00402684
CAMK1	5e-09	1.15632	0.32	0.1	0.00018115
2024-09-02	2.06e-13	1.1562	0.66	0.324	7.48e-09
HADHB	1.53e-12	1.15516	0.593	0.26	5.53e-08
AP2B1	2.53e-11	1.15399	0.384	0.112	9.18e-07
PITHD1	9.48e-10	1.15243	0.337	0.108	3.44e-05
MX1	1.17e-07	1.1495	0.32	0.124	0.00424616
KCTD20	9.68e-07	1.14875	0.285	0.108	0.0350874
RPA1	3.37e-08	1.14641	0.25	0.068	0.00122069
HMGB2	4.93e-08	1.14611	0.663	0.436	0.00178708
ABHD12	3.22e-12	1.14602	0.509	0.2	1.17e-07
APOO	6.22e-07	1.1453	0.201	0.052	0.0225591
ZNF331	1.11e-13	1.14491	0.523	0.2	4.02e-09
LACC1	1.34e-07	1.1439	0.235	0.064	0.00484159
NUP58	1.33e-06	1.14107	0.25	0.088	0.0481336
NHLRC3	1.18e-08	1.13943	0.267	0.072	0.000429266
RNPEPL1	3.55e-07	1.13802	0.206	0.052	0.0128838
CLTC	6.86e-14	1.138	0.628	0.268	2.49e-09
PPP2CB	5.06e-07	1.13765	0.279	0.1	0.0183634
LGALS3	2.63e-22	1.13679	0.91	0.676	9.55e-18
DNAJA1	2.38e-14	1.13666	0.814	0.504	8.61e-10
CISD2	9.22e-13	1.13569	0.599	0.26	3.34e-08
CTNNA1	2.54e-11	1.13512	0.512	0.22	9.23e-07
MAF	6.04e-09	1.135	0.544	0.284	0.000218852
MAGT1	1.65e-09	1.13445	0.407	0.16	5.98e-05
WDR82	7.96e-07	1.13342	0.279	0.104	0.0288588
NAPA	4.2e-07	1.1322	0.288	0.104	0.0152146
EMC10	9.41e-12	1.13162	0.422	0.136	3.41e-07
VEGFB	1.71e-08	1.13122	0.276	0.08	0.000620544
LGALS3BP	1.6e-13	1.12723	0.584	0.248	5.81e-09
RNF187	1.05e-06	1.12402	0.221	0.068	0.0381447
SLC52A2	1.05e-08	1.12274	0.241	0.056	0.000380896
LPCAT1	4.46e-09	1.11959	0.244	0.056	0.000161894
SEC22B	4.74e-07	1.1189	0.265	0.092	0.0171758
SLC6A6	1.59e-07	1.11784	0.247	0.072	0.00577398
ACO2	2.76e-11	1.11695	0.36	0.1	1e-06
PSME3	1.62e-08	1.11446	0.308	0.1	0.000587928
NAGA	4.22e-12	1.11416	0.471	0.168	1.53e-07
GPR137B	1.76e-09	1.11358	0.352	0.116	6.38e-05
OTOA	5.33e-10	1.11333	0.349	0.104	1.93e-05
CD63	2.56e-33	1.11323	0.977	0.844	9.29e-29
LAPTM5	4.33e-35	1.1129	0.977	0.852	1.57e-30
ABHD3	1.16e-08	1.11269	0.302	0.092	0.00042103
SSRP1	6.81e-08	1.11217	0.334	0.124	0.00246915
POLR2H	1.31e-07	1.1116	0.285	0.096	0.0047528
SAE1	5.77e-08	1.11069	0.285	0.092	0.00209208
FBXW5	1.09e-06	1.10985	0.291	0.112	0.039588
ASPH	8.78e-12	1.1097	0.462	0.164	3.18e-07
CAND1	3.03e-08	1.10965	0.273	0.08	0.00110033
TMED5	3.13e-14	1.10582	0.535	0.188	1.13e-09
TCP1	1.6e-12	1.10559	0.544	0.22	5.79e-08
ARHGDIA	2.68e-16	1.10516	0.73	0.36	9.7e-12
CAPZA1	2.32e-17	1.10508	0.765	0.38	8.42e-13
RAB10	1.11e-14	1.10399	0.718	0.372	4.02e-10
GNPDA1	1.52e-14	1.10336	0.547	0.188	5.52e-10
STOML2	1.02e-08	1.1033	0.39	0.156	0.000370349
MANF	2e-11	1.10164	0.512	0.208	7.25e-07
ACP5	4.05e-07	1.10129	0.657	0.416	0.0146921
SLBP	7.76e-09	1.10111	0.422	0.176	0.000281304
MTR	8.53e-07	1.10104	0.177	0.04	0.0309199
EIF4A3	4.91e-14	1.099	0.663	0.332	1.78e-09
ACBD3	1.95e-08	1.09748	0.358	0.136	0.000708811
FPR3	5.01e-12	1.0967	0.57	0.248	1.82e-07
CD151	1.47e-11	1.09583	0.552	0.24	5.33e-07
SMIM15	1.24e-11	1.0952	0.442	0.152	4.51e-07
ITGAV	2.56e-09	1.0949	0.288	0.076	9.29e-05
RANBP1	1.75e-09	1.08826	0.547	0.284	6.33e-05
COPB2	7.18e-11	1.08809	0.422	0.148	2.6e-06
GTF3C6	1.32e-14	1.08767	0.616	0.256	4.78e-10
PLXND1	2.19e-09	1.08697	0.358	0.12	7.93e-05
ATP5C1	1.2e-08	1.0866	0.41	0.172	0.000433414
MDFIC	3.64e-08	1.08573	0.326	0.112	0.00131878
PLXNC1	4.24e-09	1.08553	0.366	0.136	0.000153867
STT3B	2.71e-09	1.0843	0.372	0.136	9.82e-05
ATP2C1	5.35e-09	1.08404	0.305	0.096	0.000193913
S100A6	2.53e-17	1.08079	0.916	0.704	9.17e-13
TIMM17A	5.07e-11	1.08061	0.468	0.18	1.84e-06
MGST3	6.12e-20	1.08029	0.779	0.408	2.22e-15
CAB39	5.72e-09	1.07924	0.413	0.172	0.000207384
GLOD4	3.38e-08	1.079	0.358	0.14	0.00122617
CHMP1B	2.2e-09	1.07815	0.584	0.308	7.97e-05
POMP	8.88e-21	1.07797	0.93	0.712	3.22e-16
FOSL2	4.99e-10	1.07663	0.427	0.168	1.81e-05
CTBP1	3.37e-07	1.07263	0.285	0.1	0.0122364
SDCBP	6.59e-27	1.07251	0.959	0.692	2.39e-22
TTC1	3.92e-12	1.07086	0.483	0.172	1.42e-07
PRDX4	1.27e-16	1.07086	0.555	0.176	4.61e-12
CNIH4	1.49e-10	1.07074	0.48	0.2	5.41e-06
PDZD11	3.1e-12	1.07016	0.392	0.112	1.13e-07
TMIGD3	4.47e-07	1.07005	0.25	0.08	0.0161981
MRPL17	1.82e-08	1.06954	0.346	0.124	0.000659756
STX4	5.17e-12	1.06923	0.491	0.188	1.87e-07
GARS	7.06e-11	1.06852	0.36	0.104	2.56e-06
ZDHHC6	1.04e-06	1.06823	0.227	0.068	0.0378208
GGA1	3.54e-08	1.06704	0.323	0.112	0.00128199
POP7	1.2e-06	1.06671	0.23	0.072	0.0435191
SMC1A	8.54e-08	1.06669	0.369	0.152	0.00309857
CAP1	1.74e-21	1.06639	0.892	0.596	6.33e-17
BCAP31	1.14e-16	1.06552	0.802	0.484	4.14e-12
GDE1	1.08e-07	1.0653	0.27	0.084	0.00391241
ID2	9.61e-13	1.06489	0.846	0.584	3.49e-08
AHSA1	2.64e-09	1.06424	0.439	0.184	9.59e-05
LSM5	4.74e-11	1.06392	0.561	0.268	1.72e-06
DNAJA4	5.7e-07	1.06367	0.247	0.08	0.0206726
AP3D1	5.85e-09	1.06216	0.314	0.096	0.000212307
DAB2	7.57e-17	1.06186	0.776	0.384	2.74e-12
BCAS2	4.08e-12	1.0615	0.465	0.168	1.48e-07
POP4	2.15e-07	1.06078	0.273	0.092	0.00777988
ITGB1BP1	4.1e-08	1.05856	0.384	0.152	0.00148636
ZMPSTE24	1.27e-07	1.05758	0.314	0.116	0.00459677
FERMT3	5.74e-14	1.05706	0.613	0.264	2.08e-09
MYO1C	8.31e-07	1.05204	0.192	0.048	0.0301439
RHOQ	9.9e-09	1.05026	0.416	0.168	0.000359004
PTTG1IP	5.7e-10	1.04985	0.593	0.324	2.07e-05
CCL3	3.74e-13	1.0491	0.753	0.472	1.35e-08
ATP5B	8.64e-09	1.04729	0.416	0.192	0.000313333
ACSL1	5.23e-12	1.04708	0.494	0.18	1.9e-07
BLOC1S2	2.63e-12	1.04687	0.544	0.224	9.54e-08
STAU1	8.2e-10	1.04678	0.43	0.164	2.97e-05
RAP2B	8.45e-14	1.04639	0.587	0.232	3.06e-09
SLC25A19	6.75e-09	1.04617	0.238	0.052	0.000244657
CRIPT	2.46e-08	1.04553	0.32	0.108	0.00089178
PIGT	1.52e-12	1.04339	0.456	0.148	5.51e-08
ZFHX3	1.03e-06	1.04229	0.326	0.136	0.0373762
LRRC59	7.68e-15	1.04149	0.436	0.108	2.78e-10
TALDO1	6.87e-13	1.03781	0.762	0.46	2.49e-08
TMX2	1.43e-07	1.03673	0.326	0.124	0.00517772
STAC3	1.32e-07	1.03511	0.206	0.048	0.00480339
ABI1	4.14e-12	1.03399	0.549	0.228	1.5e-07
DHRS3	1.46e-10	1.03306	0.433	0.156	5.29e-06
LINC00998	4.86e-07	1.03301	0.326	0.132	0.0176303
TMEM140	3.04e-07	1.03226	0.265	0.088	0.0110077
TWISTNB	7.82e-11	1.03154	0.355	0.104	2.83e-06
PARVB	4.84e-09	1.03069	0.352	0.12	0.000175591
PNPLA8	2.71e-08	1.02842	0.36	0.136	0.000983534
SCPEP1	1.97e-11	1.02508	0.599	0.3	7.13e-07
CREG1	5.73e-14	1.02426	0.791	0.528	2.08e-09
PMP22	2.94e-11	1.02229	0.459	0.172	1.07e-06
ENG	2.45e-07	1.02103	0.326	0.124	0.00888209
PLBD2	7.07e-09	1.02087	0.337	0.112	0.000256512
PCMT1	1.55e-12	1.02049	0.538	0.216	5.62e-08
RANBP2	5.82e-09	1.02045	0.416	0.168	0.000211079
CANX	7.94e-17	1.01988	0.843	0.556	2.88e-12
EIF4A1	2.97e-07	1.01715	0.416	0.196	0.0107611
NFKB1	1.95e-10	1.01639	0.439	0.168	7.08e-06
USP16	1.37e-09	1.01532	0.404	0.152	4.98e-05
GNPTAB	1.07e-08	1.01474	0.419	0.176	0.000389784
GAS2L3	6.81e-07	1.01166	0.209	0.056	0.0246812
MFAP1	8.65e-07	1.01068	0.209	0.056	0.0313634
NCK1	5.64e-07	1.00825	0.305	0.116	0.0204435
PLEKHA2	4.74e-09	1.00798	0.352	0.12	0.000171952
C5AR1	2.87e-14	1.00745	0.625	0.264	1.04e-09
HSP90B1	1.02e-18	1.00716	0.922	0.744	3.71e-14
PARP9	5.93e-11	1.00693	0.349	0.096	2.15e-06
HSPA9	1.15e-13	1.00382	0.602	0.26	4.16e-09
SCAMP3	1.08e-09	1.00303	0.346	0.112	3.92e-05
HCFC1R1	1.17e-09	1.00303	0.459	0.192	4.24e-05
PBDC1	2.39e-10	1.00058	0.416	0.152	8.68e-06
CXCR4	2.21e-16	-1.0027	0.741	0.848	8e-12
RPL9	3.4e-35	-1.00633	0.951	0.984	1.23e-30
GMFG	6.4e-13	-1.02532	0.718	0.796	2.32e-08
RPL13A	2.42e-41	-1.02724	0.971	0.996	8.79e-37
RBP4	1.46e-07	-1.02854	0.561	0.768	0.0052823
CARD16	2.21e-07	-1.03626	0.587	0.648	0.00802485
RPS3	2.14e-37	-1.04787	0.956	0.996	7.75e-33
ATP5F1E	1.84e-11	-1.06276	0.451	0.648	6.68e-07
RPS20	9.51e-43	-1.07509	0.962	0.996	3.45e-38
RPL24	3.04e-30	-1.07556	0.916	0.96	1.1e-25
RPL18A	6.59e-40	-1.07678	0.959	1	2.39e-35
RPS21	1.83e-31	-1.08089	0.924	0.972	6.63e-27
RPS14	1.49e-48	-1.08976	0.985	1	5.42e-44
RPL38	5.26e-40	-1.0926	0.942	0.984	1.91e-35
TPT1	8.14e-34	-1.09322	0.991	1	2.95e-29
RPL15	1.45e-45	-1.09355	0.974	0.996	5.27e-41
RPL7A	2.7e-31	-1.09719	0.91	0.952	9.78e-27
MT-RNR1	2.29e-11	-1.10183	0.453	0.652	8.29e-07
HIGD2A	1.97e-08	-1.10331	0.645	0.664	0.000714859
GSTP1	1.2e-12	-1.10583	0.872	0.904	4.35e-08
MS4A6A	3.04e-15	-1.10599	0.75	0.844	1.1e-10
RGS10	6.84e-14	-1.11215	0.695	0.768	2.48e-09
RPL34	7.57e-39	-1.11595	0.983	1	2.75e-34
RPL35A	3.47e-41	-1.11938	0.959	0.996	1.26e-36
RPS27A	1.11e-41	-1.12513	0.956	0.996	4.02e-37
IL18	3.52e-07	-1.13103	0.474	0.568	0.0127753
RPL14	5e-39	-1.15567	0.953	0.992	1.81e-34
RPL19	1.51e-47	-1.15941	0.968	0.996	5.47e-43
RPS12	5.74e-40	-1.1621	0.968	0.988	2.08e-35
HLA-DQA1	1.84e-31	-1.16417	0.811	0.964	6.68e-27
ETS2	1.17e-06	-1.17508	0.491	0.572	0.0423179
CPVL	2.23e-17	-1.20706	0.669	0.788	8.08e-13
ELOB	5.42e-08	-1.21862	0.366	0.54	0.0019643
RPL18	1.81e-44	-1.21925	0.942	0.988	6.56e-40
CD74	4.12e-42	-1.22524	0.977	1	1.49e-37
RPS29	2.3e-55	-1.22736	0.983	1	8.33e-51
CD302	9.79e-08	-1.23786	0.36	0.512	0.00355066
RPL11	5.79e-55	-1.24285	0.985	0.996	2.1e-50
RPS19	8.49e-55	-1.24856	0.98	1	3.08e-50
HLA-DMB	2.79e-26	-1.24903	0.663	0.884	1.01e-21
RPS25	2e-46	-1.25148	0.927	0.988	7.24e-42
RPS3A	1.35e-48	-1.25282	0.965	0.992	4.88e-44
HLA-DMA	1.2e-35	-1.26751	0.837	0.956	4.33e-31
IFITM3	2.83e-23	-1.27858	0.898	0.92	1.03e-18
EVI2B	1.29e-10	-1.29454	0.526	0.644	4.69e-06
EIF3F	2.46e-08	-1.31906	0.422	0.54	0.000892399
RPLP2	8.19e-52	-1.31995	0.988	1	2.97e-47
ZFAS1	5.76e-11	-1.32249	0.573	0.668	2.09e-06
RPL5	2.8e-30	-1.33616	0.945	0.948	1.02e-25
RPS13	7.08e-56	-1.36789	0.971	0.996	2.57e-51
EEF1B2	2.74e-22	-1.38645	0.823	0.86	9.92e-18
PYCARD	1.16e-14	-1.41289	0.576	0.72	4.22e-10
RPL27A	1.73e-68	-1.41295	0.968	0.996	6.27e-64
RPS23	3.94e-61	-1.41831	0.98	1	1.43e-56
RPS11	5.34e-52	-1.42316	0.951	0.988	1.93e-47
RPS2	3.59e-49	-1.43072	0.904	0.968	1.3e-44
IGHG4	1.37e-12	-1.44552	0.337	0.572	4.96e-08
RPS16	4.1e-56	-1.46621	0.948	0.988	1.49e-51
PABPC1	1.57e-27	-1.492	0.913	0.916	5.7e-23
HLA-DRA	1.33e-58	-1.50116	0.98	1	4.82e-54
CEBPD	3.65e-18	-1.52334	0.581	0.796	1.32e-13
RNASE6	9.69e-20	-1.52763	0.674	0.784	3.52e-15
RPS27	8.17e-73	-1.53225	0.985	0.996	2.96e-68
RPL23A	4.25e-60	-1.53421	0.951	0.992	1.54e-55
HLA-DPA1	2.49e-55	-1.58148	0.901	0.98	9.02e-51
RPL23	6.34e-53	-1.60509	0.959	0.98	2.3e-48
RPL37	7.03e-54	-1.62129	0.953	0.988	2.55e-49
CSTA	8.19e-09	-1.65654	0.436	0.556	0.000297088
APOC3	1.62e-16	-1.6821	0.599	0.832	5.86e-12
CYTIP	6.33e-09	-1.69036	0.352	0.488	0.000229447
ATP5MG	3.57e-16	-1.70412	0.416	0.628	1.29e-11
RPL30	7.34e-70	-1.71723	0.936	0.996	2.66e-65
RPL31	1.69e-62	-1.79747	0.959	0.996	6.14e-58
RACK1	7.12e-16	-1.81596	0.436	0.624	2.58e-11
TSC22D3	7.98e-29	-1.81702	0.61	0.832	2.89e-24
GGTA1P	1.53e-07	-1.82515	0.238	0.396	0.00556541
P2RY13	3.77e-08	-1.86433	0.09	0.248	0.00136852
IGFBP7	5.98e-13	-1.86934	0.23	0.468	2.17e-08
STK17B	1.4e-10	-1.87286	0.259	0.452	5.08e-06
ATP5MC2	2.35e-16	-1.88536	0.422	0.608	8.52e-12
LST1	5.35e-42	-1.89032	0.733	0.924	1.94e-37
TAT	3.06e-08	-1.92687	0.116	0.276	0.0011098
SMAP2	8.04e-22	-1.93544	0.413	0.672	2.92e-17
NAPSB	5.75e-07	-1.95968	0.078	0.216	0.0208404
AOAH	5.45e-14	-1.96045	0.247	0.476	1.98e-09
CST3	4.8e-47	-2.00489	0.939	0.972	1.74e-42
GAS5	6.72e-09	-2.02826	0.18	0.36	0.000243641
RPL13	8.42e-77	-2.05331	0.924	0.992	3.05e-72
TXNIP	2.48e-33	-2.06199	0.721	0.86	9e-29
SNHG6	1.93e-12	-2.08406	0.244	0.456	6.99e-08
CFP	2.55e-12	-2.12731	0.087	0.3	9.26e-08
IL1R2	6.91e-07	-2.13098	0.137	0.28	0.0250672
LRRC75A-AS1	2.19e-13	-2.14953	0.267	0.484	7.94e-09
ALKBH7	8.7e-10	-2.15209	0.282	0.452	3.15e-05
APOH	2.82e-15	-2.15318	0.523	0.716	1.02e-10
HLA-DPB1	1.91e-68	-2.15962	0.913	0.976	6.92e-64
IGHM	2.74e-10	-2.16992	0.128	0.324	9.94e-06
PID1	1.34e-09	-2.20205	0.122	0.304	4.85e-05
LYZ	6.2e-31	-2.21118	0.887	0.972	2.25e-26
AC007969.1	2.13e-10	-2.32605	0.119	0.308	7.73e-06
FLT3	8.01e-09	-2.33945	0.023	0.152	0.000290383
AC116533.1	7.89e-07	-2.37001	0.081	0.208	0.028605
RGS18	1.26e-11	-2.39356	0.169	0.376	4.56e-07
IGLC2	2.01e-14	-2.40047	0.323	0.556	7.28e-10
RPL9P9	7.23e-18	-2.40354	0.256	0.512	2.62e-13
NOP53	3.9e-15	-2.4354	0.172	0.416	1.41e-10
PLD4	1.37e-10	-2.43864	0.105	0.296	4.98e-06
C12orf45	1.2e-09	-2.45611	0.299	0.448	4.34e-05
ACTA2	1.11e-08	-2.46869	0.073	0.228	0.000403371
AC016739.1	1.8e-07	-2.48393	0.067	0.2	0.00654241
CYP2E1	7.46e-17	-2.56031	0.061	0.316	2.71e-12
VSIR	4.95e-15	-2.57201	0.201	0.444	1.79e-10
SLC38A1	1.74e-08	-2.59239	0.049	0.192	0.000632559
RPL41P5	3.39e-10	-2.61547	0.119	0.3	1.23e-05
RPL15P3	1.06e-08	-2.62423	0.078	0.232	0.000382658
CLEC4E	6.81e-09	-2.66265	0.113	0.28	0.00024703
SPARCL1	4.78e-08	-2.66863	0.023	0.14	0.00173473
RPS3AP6	2.3e-08	-2.69429	0.07	0.216	0.000833158
IGKC	1.37e-25	-2.73215	0.599	0.772	4.98e-21
RPS2P46	2.18e-08	-2.73739	0.058	0.2	0.000790469
RPL21P28	3.06e-11	-2.75868	0.087	0.276	1.11e-06
IFITM2	7.43e-31	-2.75941	0.637	0.8	2.69e-26
AP001324.1	2.12e-08	-2.85361	0.049	0.188	0.000768001
RPL23AP2	1.53e-07	-2.86909	0.052	0.18	0.00555602
IGHG1	1.28e-14	-2.93174	0.27	0.508	4.66e-10
HPD	2.53e-10	-2.94994	0.073	0.252	9.16e-06
RPL13AP25	1.12e-07	-2.95936	0.041	0.164	0.00406495
DNASE1L3	1.63e-17	-2.96476	0.067	0.332	5.9e-13
HLA-DQB2	5.3e-16	-3.00274	0.105	0.356	1.92e-11
AC005912.1	3.35e-12	-3.07219	0.067	0.26	1.22e-07
RPL13AP5	6.39e-11	-3.10485	0.064	0.24	2.32e-06
NLRP1	7.12e-07	-3.12173	0.038	0.148	0.0258198
AFF3	9.06e-08	-3.13674	0.023	0.136	0.00328501
IGHG3	3.35e-21	-3.14454	0.212	0.516	1.21e-16
RPL39P3	1.11e-11	-3.18794	0.073	0.26	4.04e-07
RPL23AP42	3.82e-16	-3.28791	0.099	0.344	1.39e-11
RPL13P12	3.16e-20	-3.30101	0.128	0.42	1.15e-15
CST7	1.7e-09	-3.31034	0.108	0.276	6.18e-05
AL138785.1	4.23e-09	-3.31175	0.023	0.152	0.000153452
PLAC8	2.5e-08	-3.33881	0.061	0.204	0.000906319
RPS3AP26	2.44e-13	-3.41487	0.061	0.264	8.84e-09
EEF1B2P6	1.52e-08	-3.47265	0.032	0.16	0.000550693
JAML	8.96e-32	-3.49741	0.195	0.588	3.25e-27
AL138899.1	5.66e-08	-3.50978	0.029	0.148	0.00205407
CYP3A4	8.91e-08	-3.52322	0.026	0.14	0.00323259
RPL18AP3	1.31e-22	-3.57656	0.119	0.432	4.76e-18
SNHG5	1e-26	-3.59976	0.195	0.54	3.63e-22
SULT2A1	8.32e-07	-3.92158	0.029	0.132	0.0301646
P2RY14	5.91e-09	-3.97109	0.015	0.132	0.000214178
RPS13P2	2.49e-12	-4.04007	0.02	0.184	9.03e-08
HLA-DRB6	5.58e-43	-4.05529	0.174	0.652	2.03e-38
IGLC3	2.09e-11	-4.08513	0.047	0.224	7.57e-07
HLA-DQA2	1.18e-51	-4.25271	0.23	0.744	4.27e-47
MTCO1P40	1.08e-06	-4.31594	0.003	0.076	0.0390672
CD1B	3.51e-09	-4.41267	0.032	0.168	0.000127108
CD1C	5.81e-28	-4.4384	0.058	0.416	2.11e-23
WFDC21P	5.64e-07	-4.48196	0.015	0.108	0.0204575
EEF1B2P3	1.04e-07	-4.48653	0.006	0.096	0.00378042
LGALS2	8.47e-42	-4.4994	0.11	0.596	3.07e-37
HLA-DPB2	1.05e-07	-4.74853	0.006	0.096	0.00380889
PPP1R14A	7.1e-08	-5.06757	0.012	0.112	0.00257394
CLEC10A	3.07e-44	-5.10734	0.081	0.58	1.11e-39
CD1E	8.41e-26	-5.16984	0.038	0.36	3.05e-21
AC092809.2	8.35e-16	-5.63176	0.017	0.216	3.03e-11
CLEC4F	2.15e-10	-6.97086	0	0.112	7.79e-06
FCER1A	8.31e-25	-7.24581	0.026	0.328	3.01e-20

## Sheet: Table S3
Table S3: Scissor+ Fibroblasts VS Scissor- Fibroblasts (Differentially expressed genes)
SYMBOL	p_val	avg_log2FC	pct.1	pct.2	p_val_adj
SERPINE1	1.24e-14	7.62442	0.711	0.019	4.51e-10
TNFAIP6	3.27e-09	6.14846	0.478	0	0.000118689
ATP5F1	2.84e-12	6.12572	0.622	0.019	1.03e-07
NTM	4.82e-08	5.85453	0.422	0	0.00174615
SDC4	1.35e-07	5.68449	0.4	0	0.00488088
CCL3L3	9.74e-07	5.61074	0.356	0	0.0353187
ADAMTS2	4.82e-08	5.48378	0.422	0	0.00174615
SELT	2.34e-11	5.41557	0.589	0.019	8.49e-07
UBE2C	9.29e-09	5.19009	0.489	0.019	0.000336963
LINC00152	2.19e-14	5.16578	0.733	0.056	7.92e-10
FAM127B	5.26e-09	5.13821	0.489	0.019	0.000190901
LUM	8.68e-19	5.10904	0.889	0.037	3.15e-14
ATP5B	2.12e-15	5.0658	0.756	0.037	7.69e-11
LOXL2	1.44e-13	5.04967	0.711	0.074	5.23e-09
MEST	1.3e-07	5.00656	0.433	0.019	0.00470744
HSPA6	2.77e-07	4.91609	0.6	0.167	0.0100426
SLC16A3	8.31e-07	4.87881	0.389	0.019	0.0301488
ALDOA	1.49e-18	4.86221	0.867	0.074	5.39e-14
ZFAND2A	1.37e-10	4.82344	0.644	0.093	4.95e-06
C7orf73	8.99e-10	4.81083	0.533	0.019	3.26e-05
RCN3	6.96e-11	4.48467	0.611	0.056	2.52e-06
NQO1	1.08e-08	4.4546	0.5	0.037	0.000392553
CES1	1.57e-09	4.29112	0.544	0.037	5.69e-05
FAP	1.19e-06	4.25919	0.389	0.019	0.0431525
CCDC80	4.81e-10	4.17721	0.589	0.037	1.75e-05
KPNA2	1.81e-08	4.17514	0.522	0.056	0.000656551
CTGF	4.29e-10	4.11391	0.744	0.241	1.55e-05
SPP1	1.76e-12	4.04789	0.767	0.185	6.39e-08
SPON2	2.14e-09	4.0006	0.611	0.13	7.77e-05
POSTN	2.16e-11	3.97674	0.656	0.056	7.82e-07
CTHRC1	2.44e-10	3.97254	0.622	0.074	8.84e-06
COL5A1	7.41e-11	3.95752	0.622	0.056	2.69e-06
GPC3	6.09e-10	3.93899	0.611	0.074	2.21e-05
C11orf31	4.94e-11	3.88358	0.633	0.056	1.79e-06
MMP14	1.14e-11	3.81658	0.689	0.093	4.12e-07
KDELR3	3e-07	3.7827	0.422	0.019	0.0108951
CYR61	2.44e-08	3.76815	0.656	0.185	0.000884979
HN1	4.79e-07	3.75041	0.433	0.037	0.017365
EGFL7	5.65e-07	3.70067	0.411	0.019	0.0204743
SNAI2	2.98e-09	3.57923	0.522	0.019	0.000108214
HSPA5	1.06e-16	3.55144	0.944	0.556	3.86e-12
STMN1	3.69e-08	3.51421	0.611	0.148	0.00133963
SERPINH1	8.07e-16	3.48952	0.889	0.37	2.93e-11
CKS2	1.31e-11	3.39048	0.689	0.093	4.74e-07
COL1A1	4.19e-18	3.38969	0.944	0.333	1.52e-13
MESDC2	2.76e-09	3.31834	0.544	0.037	0.000100091
HSPH1	2.57e-09	3.30686	0.778	0.333	9.31e-05
PLIN2	6.65e-12	3.2864	0.867	0.333	2.41e-07
ATP5A1	2.59e-10	3.27109	0.633	0.074	9.38e-06
GGT5	1.21e-08	3.2622	0.589	0.093	0.000439128
C14orf166	7.3e-11	3.26047	0.644	0.056	2.65e-06
NGFRAP1	3.32e-12	3.2374	0.733	0.111	1.2e-07
EIF4A1	3.78e-13	3.23694	0.767	0.111	1.37e-08
EGR1	8.99e-13	3.21991	0.767	0.111	3.26e-08
S100A16	1.95e-07	3.19997	0.533	0.111	0.00705736
PLIN3	1.38e-07	3.16526	0.511	0.074	0.00501898
UGDH	1.97e-07	3.13674	0.511	0.093	0.00715704
COL6A3	8.02e-17	3.10858	0.867	0.111	2.91e-12
KLF10	5.77e-08	3.103	0.533	0.074	0.00209172
PVRL2	1.97e-07	3.10227	0.489	0.056	0.00714015
ATP5E	1.25e-13	3.06551	0.8	0.148	4.52e-09
SLC3A2	2.7e-09	3.06049	0.689	0.167	9.77e-05
PLOD2	8.91e-08	3.05906	0.556	0.111	0.00322949
THBS2	1.58e-09	3.04827	0.622	0.074	5.74e-05
DNAJA1	3.6e-14	3.04406	0.933	0.481	1.3e-09
CACYBP	7.47e-12	2.99473	0.8	0.241	2.71e-07
ECM1	5.92e-09	2.96622	0.567	0.056	0.000214597
EIF3L	2.13e-10	2.96515	0.667	0.093	7.71e-06
GNB2L1	3.97e-15	2.95314	0.867	0.148	1.44e-10
EFEMP2	1.13e-07	2.94061	0.578	0.13	0.00411539
HES1	1.51e-08	2.93642	0.722	0.241	0.000547719
HSPA8	3.7e-16	2.91714	0.967	0.63	1.34e-11
RPS17	3.61e-15	2.90659	0.9	0.407	1.31e-10
WBP5	2.69e-11	2.90648	0.744	0.13	9.76e-07
CXCL8	5.17e-07	2.89043	0.467	0.056	0.018744
MIF	1.15e-08	2.88815	0.789	0.537	0.000418312
TGFBI	3.7e-09	2.88777	0.711	0.259	0.000134276
C14orf2	4.25e-11	2.86231	0.711	0.13	1.54e-06
ATP5D	1.64e-07	2.83101	0.522	0.074	0.00596357
HSPA1B	3.33e-09	2.81171	0.878	0.685	0.000120724
TUBB4B	4.43e-08	2.80396	0.656	0.204	0.00160554
THY1	8.42e-12	2.80017	0.833	0.37	3.05e-07
BNIP3	1.9e-07	2.79305	0.6	0.167	0.0068834
DNAJB4	4.46e-08	2.77704	0.711	0.259	0.00161772
COL6A1	2.32e-10	2.75736	0.811	0.315	8.41e-06
ATP5C1	3.02e-10	2.75467	0.667	0.093	1.09e-05
IFI6	2.18e-08	2.75321	0.7	0.204	0.000792285
GEM	1.13e-07	2.73784	0.711	0.315	0.0040937
STIP1	4.71e-07	2.72453	0.611	0.185	0.017077
CKB	7.04e-07	2.71656	0.544	0.13	0.0255332
ATP5J	7.18e-10	2.70996	0.667	0.111	2.6e-05
DNAJB1	1.86e-11	2.6968	0.878	0.481	6.73e-07
TIMP1	2.01e-12	2.68367	0.956	0.963	7.28e-08
ATP5G3	7.42e-10	2.67142	0.678	0.13	2.69e-05
HSPD1	1.09e-10	2.64482	0.889	0.463	3.94e-06
SMS	3.19e-08	2.64121	0.611	0.167	0.0011559
CLEC11A	8.54e-08	2.61137	0.667	0.241	0.00309861
PCOLCE	1.64e-09	2.60874	0.711	0.204	5.95e-05
TCEB1	5.58e-10	2.60286	0.656	0.093	2.02e-05
S100A10	5.78e-09	2.58718	0.822	0.519	0.000209575
EMP1	1.31e-08	2.58411	0.644	0.148	0.000473947
VCAN	4.49e-07	2.56163	0.533	0.093	0.016288
PTRF	3.94e-08	2.55084	0.589	0.093	0.00142886
ATP5J2	1.37e-09	2.5483	0.678	0.13	4.98e-05
COL1A2	1.98e-14	2.54111	0.922	0.704	7.19e-10
P4HA1	4.21e-08	2.53298	0.6	0.13	0.00152633
VIMP	4.48e-08	2.50176	0.578	0.093	0.00162408
RTFDC1	4.27e-07	2.49608	0.478	0.056	0.0154945
ASPN	1.28e-08	2.49527	0.667	0.167	0.000463946
PPP1R15A	3.57e-07	2.4841	0.756	0.426	0.0129379
PLAT	5.2e-09	2.47724	0.7	0.167	0.000188456
TCEB2	3.28e-13	2.47221	0.8	0.093	1.19e-08
ENO1	5.13e-17	2.47061	0.978	0.611	1.86e-12
ATP5G2	1.19e-11	2.46238	0.778	0.13	4.3e-07
MEG3	1.99e-11	2.45257	0.667	0.056	7.23e-07
SHFM1	1.6e-11	2.44948	0.756	0.13	5.81e-07
FSTL1	1.14e-11	2.44641	0.833	0.259	4.12e-07
SERTAD1	3.03e-07	2.43525	0.511	0.074	0.0109834
HSPA1A	2e-08	2.40826	0.922	0.833	0.000725959
YWHAH	9.64e-07	2.40214	0.622	0.296	0.0349484
ATP5O	1.43e-08	2.39527	0.611	0.093	0.000519704
ARL6IP4	1.47e-08	2.39289	0.6	0.093	0.000533692
SELK	2.2e-08	2.38339	0.611	0.093	0.000797133
HERPUD1	6.71e-10	2.37982	0.867	0.463	2.43e-05
MT1X	1.24e-08	2.3797	0.744	0.241	0.000448795
GLTSCR2	4.33e-07	2.36901	0.511	0.074	0.0157183
COL3A1	6.97e-14	2.36482	0.922	0.611	2.53e-09
PKM	6.11e-12	2.3618	0.867	0.556	2.21e-07
ATP5L	8.35e-12	2.33795	0.789	0.13	3.03e-07
ARF4	3.74e-11	2.33406	0.844	0.519	1.36e-06
MDK	2.81e-09	2.33081	0.7	0.167	0.000101977
HNRNPF	8.48e-08	2.33057	0.7	0.278	0.00307651
PLOD1	1.61e-07	2.32156	0.644	0.204	0.00585352
ATP5H	8.15e-09	2.30904	0.589	0.074	0.000295561
TMED2	1.15e-10	2.27768	0.8	0.481	4.15e-06
LINC00493	1.71e-07	2.25758	0.567	0.093	0.00621495
RPL36A	5.43e-11	2.23463	0.822	0.278	1.97e-06
CTNNB1	1.48e-07	2.22452	0.7	0.222	0.00535218
H2AFZ	1.62e-08	2.19785	0.822	0.648	0.000586337
PGAM1	7.04e-08	2.19772	0.7	0.407	0.00255274
TUBA1A	9.29e-08	2.19152	0.8	0.519	0.00336834
TUBB	3.84e-12	2.19066	0.933	0.704	1.39e-07
TCP1	4.23e-09	2.17988	0.767	0.259	0.000153472
MORF4L2	7.87e-11	2.15139	0.822	0.352	2.85e-06
F2R	1.22e-06	2.13825	0.678	0.315	0.0441003
ARL6IP1	1.37e-06	2.11906	0.733	0.407	0.049547
MYEOV2	7.18e-08	2.10751	0.578	0.093	0.00260196
IER3IP1	8.24e-07	2.09106	0.578	0.148	0.0298808
ATP5I	1.85e-09	2.08569	0.722	0.148	6.7e-05
P4HB	3.62e-09	2.07594	0.789	0.444	0.00013122
TUBA1B	3.57e-07	2.0582	0.956	0.815	0.0129581
LRRC59	1.41e-07	2.0576	0.622	0.167	0.00512241
SEPW1	6.12e-09	2.05591	0.689	0.13	0.000221883
UBC	1.51e-12	2.01719	0.967	0.944	5.49e-08
KDELR2	6.61e-08	2.01365	0.778	0.481	0.00239644
HSP90AA1	2.43e-13	1.99599	0.989	0.926	8.81e-09
USMG5	1.4e-09	1.99529	0.744	0.148	5.06e-05
MANF	1.36e-06	1.98406	0.6	0.204	0.0494979
HMGN2	1.22e-08	1.97769	0.822	0.426	0.000440691
ILF2	1.3e-06	1.94048	0.644	0.222	0.0469935
HSP90AB1	4.22e-14	1.91126	1	0.87	1.53e-09
AC090498.1	3.89e-10	1.90981	0.8	0.37	1.41e-05
2024-09-15	6.48e-08	1.89398	0.589	0.093	0.00234847
TCEAL8	4.13e-07	1.8797	0.689	0.259	0.0149814
DCN	5.51e-07	1.8792	0.889	0.685	0.0199869
WSB1	6.81e-07	1.87724	0.667	0.204	0.024677
LDHA	2.49e-11	1.84618	0.9	0.815	9.02e-07
COL6A2	6.09e-09	1.8375	0.878	0.593	0.000220779
HSPE1	3.58e-09	1.82484	0.922	0.593	0.0001299
H3F3A	5.03e-11	1.82377	0.856	0.5	1.82e-06
DUSP1	6.78e-08	1.81887	0.8	0.389	0.00245718
JUNB	1.77e-08	1.8154	0.8	0.389	0.000640706
LHFP	4.77e-07	1.7753	0.578	0.111	0.0172986
NBEAL1	2.36e-09	1.75648	0.767	0.241	8.56e-05
RPL41	7.71e-12	1.75484	0.989	1	2.79e-07
CALU	1.11e-08	1.73673	0.822	0.593	0.000404241
TMED9	6.53e-07	1.71264	0.756	0.389	0.023684
RPL17	8.87e-09	1.71209	0.711	0.167	0.000321528
YBX1	2.54e-09	1.70348	0.911	0.741	9.2e-05
LGALS3BP	5.16e-08	1.69332	0.878	0.574	0.00186962
PGK1	5.43e-07	1.65283	0.8	0.5	0.0197057
FN1	1.99e-08	1.62523	0.978	0.907	0.000723393
ARHGDIA	4.05e-07	1.62053	0.778	0.407	0.0147036
PDIA6	1.32e-08	1.57973	0.844	0.537	0.000479196
EEF2	2.4e-12	1.57193	0.978	0.759	8.72e-08
OSTC	4.22e-09	1.55154	0.889	0.537	0.000153153
KRTCAP2	3.74e-07	1.53228	0.6	0.111	0.013565
LMAN2	2.3e-07	1.45203	0.789	0.407	0.00834125
NEAT1	9.98e-07	1.44929	0.9	0.574	0.0361763
ANXA5	1.36e-10	1.4088	0.933	0.704	4.94e-06
CNN3	2.47e-10	1.40206	0.944	0.741	8.94e-06
SELM	5.04e-10	1.39678	0.756	0.13	1.83e-05
FKBP1A	1.62e-07	1.39601	0.856	0.611	0.00588145
SPCS2	2.13e-07	1.39546	0.844	0.556	0.00772943
BGN	1.04e-06	1.3815	0.911	0.852	0.0378893
SEC61G	9.92e-09	1.36481	0.9	0.685	0.000359581
RPL39	1.84e-08	1.35837	0.967	0.963	0.000666184
LAPTM4A	3.27e-11	1.35615	0.978	0.889	1.18e-06
BSG	1.3e-07	1.31131	0.889	0.759	0.00472805
FOSB	6.47e-10	1.2897	0.656	0.074	2.35e-05
PSAP	2.63e-08	1.24478	0.9	0.759	0.000954665
RPS18	1.29e-12	1.18579	1	1	4.67e-08
TMSB10	4.33e-11	1.17309	1	1	1.57e-06
MALAT1	4.33e-11	1.15891	1	1	1.57e-06
RPS26	2.52e-08	1.12376	0.9	0.889	0.00091351
ITGB1	8.7e-08	1.11411	0.911	0.907	0.00315361
RPL10A	3.94e-09	1.11069	0.978	0.944	0.000142904
FTL	2.29e-10	1.09396	1	1	8.31e-06
TPI1	4.44e-10	1.08905	0.978	0.907	1.61e-05
H3F3B	4.01e-10	1.06445	1	0.981	1.45e-05
RPL26	3.66e-07	1.04345	0.944	1	0.0132548
MT-ND4L	1.25e-08	-1.01821	0.733	0.981	0.00045253
TSC22D1	2.12e-07	-1.12803	0.667	0.926	0.00769525
COX6C	8.71e-08	-1.13827	0.833	0.981	0.00315995
KTN1	8.82e-07	-1.16499	0.567	0.852	0.0319767
MYL6	1.49e-10	-1.17253	0.989	1	5.4e-06
MFGE8	4.22e-09	-1.36203	0.756	0.963	0.000152988
GNAS	1.48e-07	-1.40786	0.622	0.852	0.00537604
MT-CO1	2.15e-13	-1.44697	1	1	7.8e-09
RGS5	7.8e-09	-1.48429	0.611	0.944	0.000282945
MT-ND5	1.26e-12	-1.48486	0.778	0.981	4.58e-08
MT-ATP6	7.01e-14	-1.51038	0.978	1	2.54e-09
PTP4A3	4.77e-07	-1.5383	0.244	0.667	0.0172986
FRZB	3.99e-08	-1.57129	0.4	0.852	0.0014476
NDUFA4	3.59e-09	-1.59707	0.889	1	0.000130252
MT-CO3	1.58e-15	-1.60648	1	1	5.73e-11
MT-CYB	1.23e-16	-1.71846	0.978	1	4.47e-12
MEF2C	1.71e-08	-1.72903	0.5	0.87	0.000619652
TINAGL1	3.4e-07	-1.74592	0.278	0.685	0.0123122
PGF	1.42e-07	-1.74987	0.244	0.685	0.00516691
TLN1	1.34e-08	-1.76641	0.467	0.852	0.000486858
MGST3	2.76e-10	-1.7799	0.733	0.981	1e-05
ALB	1.26e-09	-1.81254	0.322	0.907	4.56e-05
DSTN	1.2e-10	-1.84858	0.922	1	4.34e-06
KLF9	7.18e-07	-1.86997	0.311	0.685	0.0260268
HCFC1R1	6.71e-07	-1.89283	0.611	0.796	0.0243352
MT-ND1	1.66e-17	-1.89408	0.944	1	6.02e-13
GJA4	1.02e-08	-1.90744	0.278	0.778	0.000369305
FAM162B	1.05e-06	-1.92784	0.144	0.519	0.0381349
CDKN1B	5e-08	-1.9497	0.311	0.704	0.00181453
CRIP2	3.99e-09	-1.95879	0.633	0.852	0.000144641
IQGAP1	1.2e-09	-1.97209	0.422	0.815	4.34e-05
EPAS1	4.45e-09	-1.99828	0.378	0.815	0.000161341
TAGLN	5.18e-11	-2.01515	0.856	1	1.88e-06
PPP1R14A	7.71e-10	-2.03557	0.622	0.889	2.79e-05
MYLK	1.99e-08	-2.07142	0.667	0.889	0.000721971
ACTA2	3.55e-10	-2.0755	0.867	0.981	1.29e-05
ATP2B4	5.53e-07	-2.11289	0.244	0.611	0.0200528
PDLIM5	2.5e-08	-2.11454	0.433	0.759	0.000905448
MYL9	2.73e-13	-2.12446	0.844	0.963	9.91e-09
SUCLG1	1.89e-07	-2.16146	0.389	0.704	0.00684509
LBH	4.5e-08	-2.18643	0.5	0.796	0.00163189
RTRAF	4.3e-09	-2.20307	0.111	0.593	0.000156054
EDNRB	3.94e-09	-2.21445	0.156	0.648	0.00014271
APOC3	1.69e-12	-2.25268	0.322	0.907	6.12e-08
IFITM2	8.2e-17	-2.25629	0.856	1	2.97e-12
RTL8C	9.38e-09	-2.26791	0.089	0.537	0.000340216
CYTOR	9.28e-11	-2.34265	0.1	0.63	3.37e-06
CD46	2.13e-09	-2.34895	0.311	0.722	7.72e-05
SYNPO2	7.27e-07	-2.37047	0.211	0.574	0.0263535
SMOC2	5.78e-07	-2.39116	0.144	0.519	0.0209718
ATP5F1B	3.51e-13	-2.40405	0.111	0.741	1.27e-08
CAP2	7.35e-09	-2.4066	0.089	0.519	0.00026669
SOD3	1.06e-11	-2.46057	0.378	0.852	3.84e-07
RPL13P12	4.79e-08	-2.53642	0.089	0.5	0.00173779
PLAC9	2.72e-12	-2.53668	0.544	0.889	9.88e-08
COL14A1	3.36e-10	-2.54136	0.311	0.759	1.22e-05
GPX3	3.98e-17	-2.54555	0.389	0.981	1.44e-12
MRVI1	6.21e-08	-2.55463	0.089	0.481	0.0022532
ARHGAP10	1.37e-06	-2.57438	0.178	0.519	0.0496009
ELOC	7.95e-07	-2.58682	0.089	0.444	0.0288389
SELENOS	2.93e-07	-2.59799	0.067	0.426	0.0106112
MT-ATP8	2.99e-12	-2.60619	0.211	0.759	1.08e-07
SNHG6	1.39e-09	-2.6149	0.078	0.537	5.04e-05
YPEL3	5.58e-07	-2.67694	0.122	0.481	0.0202177
APOH	3.72e-08	-2.68174	0.289	0.704	0.00134927
DEPP1	2.07e-11	-2.70712	0.078	0.574	7.52e-07
PDK4	1.43e-07	-2.71454	0.244	0.611	0.00517004
ATP5PD	9.1e-13	-2.71557	0.1	0.704	3.3e-08
A2M	2.91e-15	-2.73539	0.611	0.944	1.05e-10
SEM1	6.15e-12	-2.73564	0.111	0.685	2.23e-07
ATP5MF	7.78e-15	-2.74303	0.1	0.759	2.82e-10
SELENOK	8.54e-09	-2.74976	0.111	0.556	0.000309821
MAPRE2	1.7e-11	-2.77525	0.267	0.741	6.16e-07
ELOB	2.96e-16	-2.78814	0.111	0.833	1.07e-11
MCAM	5.72e-16	-2.79388	0.256	0.889	2.07e-11
CAVIN1	7.31e-14	-2.79881	0.111	0.741	2.65e-09
JAG1	5.82e-15	-2.79969	0.422	0.907	2.11e-10
SELENOF	1.02e-07	-2.80012	0.089	0.481	0.00368388
TXNIP	4.55e-13	-2.80465	0.456	0.889	1.65e-08
CAVIN3	2.77e-12	-2.84512	0.1	0.667	1.01e-07
ATP5F1C	7e-13	-2.84735	0.111	0.704	2.54e-08
CSRP2	3.12e-11	-2.87073	0.522	0.833	1.13e-06
MEF2D	5.83e-07	-2.89327	0.144	0.5	0.021131
RCAN2	2.93e-10	-2.89922	0.156	0.648	1.06e-05
FABP4	7.28e-10	-2.90153	0.111	0.556	2.64e-05
OR51E1	2.38e-07	-2.90304	0.044	0.389	0.00861483
RPL18AP3	3.89e-08	-2.92287	0.089	0.481	0.00141132
ATP5IF1	3.8e-13	-2.92612	0.1	0.704	1.38e-08
FILIP1	1.56e-10	-2.94144	0.144	0.648	5.64e-06
LRRC75A-AS1	1.03e-11	-2.94697	0.089	0.63	3.73e-07
SMIM26	8.26e-08	-3.00008	0.089	0.463	0.00299533
SELENOP	1.2e-10	-3.00185	0.078	0.574	4.33e-06
SPARCL1	3.45e-20	-3.02211	0.233	0.963	1.25e-15
FAM129A	2.36e-08	-3.03518	0.178	0.574	0.000854529
COPS9	4.35e-10	-3.03928	0.1	0.574	1.58e-05
ATP5MD	2.67e-15	-3.05352	0.111	0.796	9.67e-11
ATP5ME	3.22e-13	-3.13982	0.089	0.685	1.17e-08
ATP5MPL	8.44e-12	-3.14437	0.1	0.648	3.06e-07
APOLD1	1.83e-14	-3.14925	0.078	0.704	6.65e-10
ATP5PF	1.72e-15	-3.15766	0.111	0.778	6.24e-11
RACK1	4.97e-17	-3.17179	0.111	0.833	1.8e-12
METTL26	1.2e-07	-3.19045	0.067	0.426	0.00436126
ATP5F1E	3.21e-18	-3.19562	0.1	0.852	1.16e-13
MTATP6P1	1.76e-18	-3.21247	0.111	0.852	6.37e-14
CD74	8.18e-12	-3.23213	0.644	0.944	2.97e-07
GUCY1B1	1.54e-12	-3.23995	0.078	0.63	5.57e-08
NOP53	1.22e-08	-3.26032	0.067	0.463	0.000441652
2024-09-04	7.86e-18	-3.26706	0.378	0.944	2.85e-13
ATP5F1A	8.71e-13	-3.27576	0.1	0.667	3.16e-08
SYNGR2	3.31e-09	-3.29573	0.167	0.593	0.000120091
ATP5MC3	1.65e-15	-3.3183	0.1	0.759	5.97e-11
SORBS2	6.04e-09	-3.35516	0.133	0.556	0.000219152
CAMK2G	2.02e-07	-3.37905	0.089	0.444	0.00732912
EFHD1	8.25e-11	-3.38485	0.1	0.593	2.99e-06
BEX3	4.3e-12	-3.39601	0.1	0.648	1.56e-07
SERPINC1	1.35e-07	-3.40351	0.111	0.481	0.00488088
SNHG5	8.74e-13	-3.41019	0.078	0.63	3.17e-08
ATP5PB	2.2e-10	-3.41495	0.089	0.556	7.97e-06
COX4I2	5.25e-12	-3.42658	0.167	0.704	1.91e-07
ATP5MG	6.46e-18	-3.42936	0.1	0.833	2.34e-13
S100A4	1.96e-16	-3.43246	0.533	0.944	7.09e-12
LMOD1	1.56e-15	-3.4411	0.122	0.778	5.65e-11
GAS5	1.87e-08	-3.44425	0.089	0.481	0.000679868
HRG	5.31e-09	-3.46071	0.089	0.5	0.000192483
SELENOT	6.7e-08	-3.47764	0.067	0.426	0.00242838
NBDY	6.73e-07	-3.47859	0.078	0.407	0.0243943
SELENOW	1.68e-18	-3.48928	0.111	0.852	6.11e-14
ATP5F1D	7.58e-14	-3.50574	0.089	0.704	2.75e-09
NAXE	6.3e-08	-3.53129	0.078	0.444	0.00228308
LGI4	1.19e-09	-3.57345	0.056	0.481	4.31e-05
NIPSNAP2	7.98e-07	-3.58895	0.056	0.37	0.0289275
GPR4	2.94e-07	-3.66358	0.044	0.37	0.010656
ATP5PO	1.19e-14	-3.66763	0.089	0.704	4.33e-10
SETD2	2.33e-07	-3.67615	0.1	0.444	0.00845366
MT-RNR1	1.38e-19	-3.67632	0.111	0.852	5.01e-15
SLIT3	1.18e-16	-3.68373	0.067	0.741	4.28e-12
REX1BD	1.87e-07	-3.70648	0.056	0.389	0.00678558
CD53	2.4e-07	-3.73908	0.044	0.37	0.00869612
C1QTNF1	1.26e-09	-3.76924	0.1	0.537	4.56e-05
EVI2B	5.36e-07	-3.80633	0.022	0.315	0.0194212
INPP4B	9.43e-13	-3.83881	0.056	0.593	3.42e-08
PTPRC	2.8e-08	-3.86094	0.044	0.407	0.00101716
TBX2-AS1	8.83e-10	-3.86331	0.067	0.5	3.2e-05
ATP5MC2	9.52e-19	-3.90013	0.111	0.833	3.45e-14
LHFPL6	4.54e-16	-3.90379	0.078	0.722	1.65e-11
MT-RNR2	2.65e-20	-3.97334	0.111	0.852	9.6e-16
IGHM	1.57e-10	-3.97674	0.078	0.537	5.69e-06
MYH11	1.75e-20	-4.00615	0.089	0.852	6.33e-16
GUCY1A1	5.32e-12	-4.04359	0.067	0.574	1.93e-07
SMIM30	2.6e-07	-4.06774	0.056	0.389	0.0094377
AC005912.1	1.72e-07	-4.10971	0.033	0.352	0.00623596
RPL9P9	2.99e-18	-4.11797	0.078	0.778	1.08e-13
SNHG17	5.4e-07	-4.15599	0.033	0.333	0.0195766
SELENOM	3.23e-16	-4.17716	0.1	0.759	1.17e-11
RPL23AP42	4.27e-11	-4.22399	0.056	0.519	1.55e-06
KCNAB1	9.84e-11	-4.26896	0.022	0.463	3.57e-06
NRIP2	4e-10	-4.31024	0.033	0.463	1.45e-05
RPL23AP2	4.9e-08	-4.3357	0.044	0.389	0.00177751
SLC8A1	1.76e-07	-4.33683	0.044	0.37	0.00639402
RPL41P5	3.24e-12	-4.39316	0.056	0.556	1.18e-07
RPL3P4	1.64e-09	-4.40313	0.044	0.444	5.95e-05
IGLC3	1.12e-06	-4.4189	0.044	0.352	0.0406566
IL7R	4.81e-07	-4.46039	0.078	0.407	0.0174295
AC007969.1	1.53e-08	-4.59205	0.033	0.389	0.000554709
MT-TL1	7.86e-07	-4.61036	0.011	0.278	0.0284919
TCIM	6.3e-10	-4.684	0.044	0.463	2.29e-05
HRC	1.15e-07	-4.71621	0.011	0.315	0.00418419
RPL21P28	1.22e-09	-4.75349	0.044	0.444	4.42e-05
AL590867.2	3.32e-07	-4.87489	0.022	0.315	0.0120386
KCNA5	1.61e-11	-5.02226	0.011	0.463	5.84e-07
AC104083.1	7.56e-07	-5.03041	0.011	0.278	0.0274073
MAP3K20	1.02e-16	-5.1535	0.078	0.722	3.69e-12
MT-TV	4.59e-09	-5.2408	0.033	0.407	0.000166624
MT1L	5.92e-10	-5.35152	0.022	0.426	2.15e-05
FCMR	1.22e-06	-5.41182	0	0.241	0.0443401
CASQ2	5.5e-16	-5.571	0.022	0.63	1.99e-11
LCP1	1.41e-08	-5.73677	0.022	0.37	0.000510946
PCED1B-AS1	7.27e-07	-5.74911	0.011	0.278	0.0263626
ADIRF	1.42e-23	-5.88791	0.244	0.963	5.15e-19
IL2RG	3.12e-10	-6.43639	0.011	0.407	1.13e-05
IGHG1	8.25e-10	-6.49049	0.3	0.741	2.99e-05
IGKC	4.3e-18	-6.5208	0.578	0.963	1.56e-13
ATP1A2	6.91e-11	-6.6391	0	0.407	2.51e-06
IGHG3	2.47e-15	-6.9634	0.156	0.759	8.95e-11
NKG7	2.45e-12	-7.24115	0.033	0.519	8.89e-08
IGHG4	3.27e-17	-7.61685	0.1	0.778	1.19e-12
IGLC2	1.22e-12	-8.41166	0.167	0.685	4.42e-08
RERGL	5.34e-14	-8.5596	0	0.519	1.94e-09

## Sheet: Table S4
Table S4: Scissor+ Endothelial cells VS Scissor- Endothelial cells (Differentially expressed genes)
SYMBOL	p_val	avg_log2FC	pct.1	pct.2	p_val_adj
MKI67	4.52e-13	8.4929	0.57	0.014	1.64e-08
ASPM	1.2e-08	7.34231	0.38	0	0.000436721
BIRC5	1.9e-11	7.21919	0.494	0	6.9e-07
CDK1	1.2e-08	7.06404	0.38	0	0.000436721
TOP2A	1.68e-12	7.00108	0.57	0.029	6.09e-08
KNL1	3.22e-07	6.62554	0.316	0	0.011664
RRM2	8.85e-08	6.59878	0.342	0	0.00321016
CENPE	1.56e-07	6.52368	0.354	0.014	0.00567399
CEP55	6.09e-09	6.50052	0.392	0	0.000220941
NUSAP1	9.3e-11	6.45086	0.506	0.029	3.37e-06
HMMR	2.36e-08	6.42761	0.367	0	0.000856076
KIF2C	8.85e-08	6.38997	0.342	0	0.00321016
TK1	5.55e-11	6.25399	0.494	0.014	2.01e-06
CCNB1	1.95e-08	6.18508	0.392	0.014	0.00070829
MAD2L1	1.77e-10	6.15202	0.456	0	6.43e-06
NCAPG	3.22e-07	6.11641	0.316	0	0.011664
ANLN	4.59e-08	6.10153	0.354	0	0.00166443
UBE2C	4.54e-08	5.97172	0.38	0.014	0.0016468
CENPF	1.07e-09	5.96506	0.468	0.029	3.89e-05
KIF23	3.22e-07	5.9487	0.316	0	0.011664
GTSE1	1.69e-07	5.94386	0.329	0	0.00614278
KIF20A	1.13e-06	5.93366	0.291	0	0.0411167
CCNA2	1.13e-06	5.92587	0.291	0	0.0411167
FOXM1	3.22e-07	5.81971	0.316	0	0.011664
CDKN3	3.9e-08	5.75453	0.38	0.014	0.00141521
KIF11	1.13e-06	5.71048	0.291	0	0.0411167
UBE2T	6.06e-07	5.65594	0.304	0	0.0219807
TPX2	3.38e-09	5.54071	0.43	0.014	0.000122508
RAD51AP1	1.13e-06	5.48586	0.291	0	0.0411167
TBC1D4	7.97e-08	5.38004	0.367	0.014	0.00288923
RANGAP1	1.1e-06	5.07084	0.316	0.014	0.0397398
LMNB1	6.36e-11	4.88869	0.519	0.029	2.31e-06
DLGAP5	3.97e-07	4.8102	0.342	0.014	0.0144061
PTTG1	9.88e-10	4.65856	0.506	0.057	3.58e-05
TYMS	1.06e-10	4.54342	0.544	0.057	3.83e-06
RFLNB	1.93e-11	4.52795	0.544	0.029	6.99e-07
BEX1	6.46e-07	4.50441	0.354	0.029	0.0234319
CCDC71L	1.11e-07	4.4007	0.367	0.014	0.0040163
JPT1	1.07e-10	4.36186	0.557	0.071	3.88e-06
LYVE1	1.61e-15	4.25129	0.785	0.157	5.85e-11
SERPINE1	3.92e-07	4.05978	0.443	0.086	0.0142144
PCLAF	6.28e-07	4.03353	0.38	0.043	0.0227713
CD274	8.85e-07	4.01783	0.329	0.014	0.0320966
OIT3	6.17e-17	3.83171	0.835	0.2	2.24e-12
RPP25	1.35e-07	3.81766	0.405	0.043	0.00488721
OLFM1	4.9e-09	3.78394	0.494	0.057	0.000177846
CENPK	1.06e-06	3.76861	0.367	0.043	0.0384713
F2RL3	3.18e-07	3.69621	0.418	0.057	0.0115372
PXDN	7.98e-14	3.60713	0.709	0.114	2.89e-09
DNAJC9	1.63e-07	3.51595	0.367	0.014	0.0059012
CKAP2	3.55e-09	3.46635	0.557	0.1	0.000128677
NID1	3.42e-21	3.39622	0.949	0.286	1.24e-16
LARP1	5.07e-09	3.37718	0.519	0.086	0.000183685
DYSF	1.9e-11	3.34578	0.646	0.114	6.9e-07
DUSP5	1.24e-10	3.34431	0.62	0.129	4.51e-06
CNOT8	3.45e-07	3.30211	0.43	0.071	0.0125107
FSCN1	2.45e-18	3.297	0.899	0.157	8.9e-14
HNRNPAB	1.76e-13	3.28272	0.747	0.157	6.38e-09
BAALC	4.46e-09	3.24132	0.506	0.057	0.000161781
TFPI2	8.92e-11	3.22293	0.684	0.171	3.23e-06
TUBA1B	7.92e-16	3.20269	0.949	0.714	2.87e-11
TCIM	3.93e-18	3.16	0.911	0.271	1.43e-13
STAB2	1.52e-07	3.14492	0.494	0.1	0.00552447
USP33	1.37e-06	3.13164	0.392	0.071	0.0495543
MDM2	4.48e-08	3.11571	0.494	0.086	0.00162472
ADAMTS4	8.37e-11	3.10099	0.646	0.114	3.04e-06
ZWINT	6.45e-09	3.06959	0.43	0.014	0.000233998
C11orf96	4.42e-08	3.00125	0.544	0.129	0.00160316
TRAF7	3.73e-07	2.99733	0.418	0.057	0.0135233
COL21A1	3.89e-07	2.98623	0.506	0.143	0.0141122
PSMD10	1.76e-07	2.94977	0.468	0.086	0.00639109
SMC4	3.52e-09	2.94585	0.633	0.171	0.000127688
CKAP5	3.26e-09	2.94167	0.557	0.086	0.000118171
TPGS2	4.7e-07	2.93714	0.43	0.071	0.0170585
ERLIN1	4.14e-07	2.9347	0.418	0.057	0.0150277
ST3GAL4	5.54e-07	2.93129	0.456	0.1	0.0201036
APLNR	1.36e-13	2.90918	0.747	0.129	4.93e-09
AMOTL1	4.11e-07	2.90264	0.456	0.086	0.0148901
CUL3	2e-07	2.87219	0.418	0.043	0.00724247
CAVIN2	7.63e-17	2.85947	0.924	0.357	2.77e-12
COL4A2	5.05e-21	2.84717	1	0.429	1.83e-16
THRAP3	4.49e-11	2.83776	0.684	0.157	1.63e-06
PDE4B	3.02e-12	2.77524	0.722	0.157	1.1e-07
PPM1F	3.28e-07	2.77213	0.494	0.114	0.0118948
HOMER3	2.62e-07	2.7536	0.418	0.043	0.00949936
AKAP12	1.59e-14	2.74515	0.924	0.486	5.76e-10
TUBA1C	2.35e-08	2.74278	0.57	0.143	0.000852883
TFAM	1.42e-07	2.71902	0.481	0.086	0.00515944
GALNT1	3.92e-11	2.70831	0.709	0.186	1.42e-06
PIEZO2	9.63e-09	2.66474	0.595	0.157	0.000349207
SRM	1.16e-06	2.64939	0.468	0.114	0.0421093
LBR	3.33e-08	2.63399	0.608	0.186	0.00120592
KIF20B	2.17e-07	2.62825	0.418	0.043	0.00785855
PRCP	3.31e-16	2.6246	0.924	0.529	1.2e-11
PLXND1	2.46e-11	2.60757	0.785	0.229	8.92e-07
AKAP17A	6.67e-08	2.60245	0.532	0.114	0.00241724
MMP14	1.64e-08	2.59968	0.595	0.157	0.00059471
LAMC1	9.86e-07	2.55792	0.544	0.186	0.035758
CD36	4e-13	2.55222	0.873	0.457	1.45e-08
GNG12	9.71e-08	2.53501	0.519	0.129	0.00352095
AFAP1L1	4.81e-08	2.52367	0.582	0.143	0.00174244
CTBP2	5.75e-08	2.50131	0.506	0.086	0.00208622
ILF3	5.21e-09	2.494	0.633	0.186	0.000189084
MYO10	5.83e-08	2.48976	0.544	0.129	0.00211354
MARCKS	1.27e-16	2.48702	0.949	0.386	4.62e-12
ITPRIP	1.27e-11	2.47452	0.797	0.286	4.59e-07
CMTM3	1.98e-09	2.47352	0.658	0.2	7.19e-05
PCDH17	9.39e-10	2.4668	0.658	0.157	3.4e-05
MAP4K4	6.59e-07	2.44363	0.57	0.2	0.0238906
MRC1	3.79e-13	2.44195	0.848	0.286	1.37e-08
ITGA9	3.62e-07	2.44083	0.519	0.129	0.0131389
IKBIP	4.56e-11	2.43418	0.696	0.143	1.65e-06
COL4A1	7.56e-20	2.42069	1	0.614	2.74e-15
ZFR	1.56e-08	2.40103	0.595	0.143	0.000566373
MCAM	4.56e-10	2.34602	0.823	0.343	1.65e-05
HDGF	2.35e-08	2.33783	0.62	0.2	0.000851625
NES	4.13e-08	2.33078	0.582	0.129	0.00149938
PIM3	8.9e-08	2.32831	0.595	0.171	0.0032269
TUBB	2.69e-11	2.32633	0.848	0.557	9.77e-07
UBE2S	9.61e-07	2.31086	0.506	0.129	0.0348337
CCDC50	1.45e-11	2.306	0.835	0.314	5.25e-07
CLEC1B	1.1e-10	2.30541	0.734	0.186	4e-06
SMC2	3.75e-07	2.30285	0.532	0.129	0.0136074
SF3B2	5.63e-09	2.30253	0.684	0.257	0.000204075
EIF4EBP1	5.24e-09	2.28786	0.633	0.157	0.00019016
SERPINH1	9.93e-14	2.27466	0.886	0.3	3.6e-09
CCT2	4.34e-10	2.26679	0.709	0.229	1.57e-05
RB1	3.66e-08	2.26187	0.633	0.2	0.00132675
SPRY4	6.84e-08	2.2602	0.544	0.1	0.00247905
TUBB6	1.38e-07	2.2396	0.633	0.243	0.00498632
H1FX	1.06e-09	2.23518	0.772	0.314	3.85e-05
THY1	2.02e-09	2.21949	0.709	0.257	7.34e-05
FHL1	2.98e-08	2.21454	0.62	0.171	0.00108079
EIF5A	5.38e-08	2.21036	0.671	0.271	0.00195083
JAK1	1.77e-16	2.20508	0.975	0.457	6.42e-12
COTL1	1.4e-14	2.19986	0.911	0.429	5.08e-10
SUZ12	4.15e-07	2.17079	0.544	0.157	0.0150486
NRP2	1.33e-12	2.16633	0.823	0.229	4.83e-08
DAB2	9.4e-08	2.15478	0.684	0.271	0.0034098
CCT4	2.15e-10	2.15164	0.734	0.243	7.79e-06
ME2	3.69e-09	2.1429	0.557	0.086	0.000133718
SMC3	9.3e-08	2.14002	0.633	0.214	0.00337084
MTATP6P1	1.61e-13	2.13996	0.924	0.5	5.83e-09
NBN	8.5e-07	2.13286	0.57	0.186	0.0308417
CLEC4M	2.73e-08	2.13194	0.557	0.114	0.000989105
NUDC	3.58e-10	2.12616	0.772	0.286	1.3e-05
NCL	1.62e-16	2.11403	0.962	0.529	5.88e-12
CDK17	1.69e-07	2.10747	0.582	0.171	0.00612322
ADM	1.65e-14	2.1011	0.975	0.414	6e-10
RALA	2.78e-10	2.10062	0.722	0.2	1.01e-05
PRKDC	6.79e-07	2.09927	0.582	0.2	0.0246227
CLIC4	8.67e-11	2.07804	0.835	0.371	3.14e-06
CDK4	7.76e-07	2.04331	0.557	0.186	0.0281459
ROBO4	4.36e-12	2.04179	0.835	0.257	1.58e-07
UPP1	1.28e-09	2.04137	0.785	0.3	4.64e-05
CRHBP	1.86e-08	2.03988	0.734	0.286	0.000674608
PPP2R1A	5.39e-09	2.03186	0.709	0.271	0.000195523
FNDC3B	1.26e-07	2.02788	0.57	0.143	0.00455784
SMAD6	6.93e-07	2.02405	0.456	0.086	0.0251305
ATP5F1A	7.87e-11	2.02252	0.797	0.257	2.85e-06
WBP11	3.42e-08	2.02044	0.633	0.171	0.00123976
PDE2A	1.44e-07	2.01739	0.532	0.114	0.00523278
HDLBP	2.76e-07	2.00927	0.671	0.257	0.0100104
HSPA5	7.95e-12	2.00855	0.899	0.6	2.88e-07
SOX18	2.91e-07	1.99976	0.633	0.186	0.0105513
HMGB3	9.27e-07	1.97534	0.595	0.214	0.0336183
HIF1A	1.14e-12	1.96536	0.886	0.343	4.12e-08
MYH10	7.23e-07	1.96414	0.532	0.129	0.0262017
DEGS1	3.43e-08	1.96223	0.709	0.271	0.00124406
TSPAN18	3.38e-07	1.94266	0.582	0.171	0.0122606
SNX5	1.05e-06	1.9406	0.595	0.229	0.0381513
CALR	7.64e-14	1.93541	0.975	0.714	2.77e-09
CACYBP	5.82e-09	1.91769	0.734	0.286	0.000211032
ROCK2	1.27e-06	1.91732	0.608	0.229	0.0459447
RAB14	5.08e-07	1.91536	0.608	0.214	0.0184081
YES1	2.89e-08	1.89187	0.696	0.257	0.0010465
TOP1	4.09e-08	1.87974	0.696	0.257	0.00148276
MAP1B	7.44e-07	1.87945	0.633	0.229	0.0269911
GSPT1	1.02e-07	1.87864	0.696	0.3	0.00371389
KDR	1.5e-10	1.87576	0.848	0.4	5.44e-06
TPM4	4.85e-15	1.86354	0.987	0.757	1.76e-10
CANX	5.09e-16	1.85636	0.987	0.5	1.85e-11
SH3BP5	2.03e-10	1.84266	0.861	0.443	7.36e-06
YWHAH	2.22e-10	1.83702	0.848	0.429	8.04e-06
CALU	4.14e-09	1.83338	0.823	0.4	0.000150052
TPR	6.66e-09	1.83258	0.759	0.329	0.000241369
CNN3	1.82e-14	1.82101	0.975	0.586	6.62e-10
SFPQ	2.7e-10	1.81756	0.861	0.457	9.81e-06
HNRNPA2B1	1.3e-15	1.80473	1	0.843	4.71e-11
TMEM123	8.84e-09	1.80189	0.81	0.371	0.000320619
F2R	1.05e-10	1.79502	0.848	0.371	3.82e-06
TM4SF18	3.78e-10	1.78379	0.861	0.386	1.37e-05
ADD3	1.46e-08	1.77893	0.734	0.257	0.000528325
ASAP1	4.47e-08	1.77004	0.722	0.257	0.00162085
ENO1	2.92e-12	1.76721	0.937	0.543	1.06e-07
ID3	9.46e-11	1.76588	0.949	0.629	3.43e-06
PLK2	1.16e-07	1.76485	0.848	0.471	0.00419598
H2AFZ	4.02e-09	1.75489	0.924	0.657	0.000145827
PLS3	1.43e-07	1.75355	0.722	0.314	0.0052002
CCND1	2.89e-08	1.74369	0.734	0.286	0.00104787
SET	3.45e-11	1.73329	0.873	0.543	1.25e-06
PEA15	1.26e-08	1.72402	0.734	0.257	0.000458415
VCP	1.74e-08	1.71952	0.772	0.371	0.000630145
2024-09-02	3.96e-10	1.71881	0.861	0.471	1.44e-05
TCF4	1.31e-10	1.68795	0.949	0.529	4.75e-06
SPCS3	1.61e-08	1.67198	0.81	0.343	0.000583423
APOLD1	2.39e-10	1.67006	0.949	0.529	8.67e-06
NRP1	9.23e-11	1.66718	0.886	0.457	3.35e-06
PARP1	7.12e-07	1.66565	0.633	0.243	0.0258086
EHD4	1.12e-06	1.63508	0.57	0.171	0.0405718
ASPH	7.72e-07	1.62506	0.633	0.257	0.0279832
GNAI2	1.13e-13	1.61754	0.975	0.671	4.1e-09
CAVIN1	4.91e-08	1.61277	0.722	0.214	0.00177915
NAMPT	5.84e-09	1.60863	0.835	0.4	0.000211947
NOSTRIN	1.29e-07	1.594	0.772	0.329	0.00466812
PKM	4.04e-08	1.58917	0.772	0.329	0.00146435
ATP5F1B	2.89e-08	1.58874	0.835	0.4	0.0010482
SGK1	7.37e-07	1.58591	0.759	0.386	0.0267421
CD81	1.42e-08	1.566	0.924	0.557	0.000515354
TLN1	3.54e-10	1.5511	0.823	0.343	1.29e-05
SLC25A5	5.36e-09	1.54684	0.861	0.629	0.000194318
SYNCRIP	1.14e-06	1.53498	0.747	0.371	0.0413981
CD93	2.89e-08	1.52433	0.848	0.386	0.0010482
LDHB	1.99e-07	1.5206	0.797	0.443	0.00720393
HNRNPD	5.55e-11	1.51528	0.924	0.529	2.01e-06
SPARC	5.74e-12	1.51092	1	0.786	2.08e-07
FCN3	8.61e-12	1.50417	0.848	0.386	3.12e-07
HSPD1	3.34e-08	1.50178	0.835	0.414	0.00121159
HNRNPR	4.79e-07	1.49414	0.785	0.414	0.0173852
PRDX4	2.03e-07	1.49199	0.709	0.3	0.00734337
ARHGDIA	2.65e-07	1.4911	0.759	0.329	0.00961845
RTRAF	3.24e-07	1.48214	0.633	0.214	0.011739
HSP90B1	2.9e-12	1.47004	1	0.843	1.05e-07
BRI3	2.53e-07	1.46494	0.772	0.4	0.00916804
PDIA3	5.41e-11	1.45313	0.937	0.814	1.96e-06
MSN	2.25e-08	1.44921	0.873	0.543	0.000817207
TPM3	1.25e-10	1.44706	0.911	0.643	4.53e-06
MARCKSL1	1.18e-10	1.43801	0.873	0.429	4.27e-06
SNRK	1.21e-07	1.43748	0.759	0.286	0.00438464
NUCKS1	1.49e-08	1.41659	0.962	0.657	0.000538988
S100A16	8.75e-11	1.41579	0.924	0.586	3.17e-06
CAP1	9.88e-07	1.41484	0.759	0.414	0.0358333
KPNB1	4.3e-08	1.41461	0.797	0.371	0.00155819
CAPN2	4.42e-07	1.40112	0.772	0.357	0.0160445
RPN2	1.26e-07	1.38156	0.835	0.414	0.0045631
LDB2	2.67e-07	1.38009	0.848	0.557	0.00967257
ADGRL4	2.85e-08	1.37548	0.911	0.514	0.00103392
PLPP3	2.29e-07	1.36661	0.886	0.486	0.00830378
PRKAR1A	1.26e-06	1.36542	0.797	0.457	0.0455997
HNRNPA3	1.51e-09	1.36161	0.924	0.6	5.47e-05
MACF1	7.63e-07	1.35748	0.772	0.414	0.0276809
CTSL	8.36e-09	1.35481	0.835	0.486	0.000303168
EMP1	8.42e-07	1.35244	0.797	0.471	0.0305299
RRBP1	8.03e-07	1.34699	0.785	0.443	0.0291173
PCBP1	9.6e-08	1.34481	0.899	0.6	0.00348226
SEC14L1	4.61e-08	1.33218	0.911	0.657	0.00167352
ENG	1.07e-09	1.31524	0.987	0.686	3.88e-05
ETS1	5.01e-07	1.30815	0.772	0.4	0.0181824
SERBP1	8.88e-07	1.30713	0.861	0.529	0.0321912
ACTG1	3.05e-12	1.30599	1	0.829	1.11e-07
HMGB1	5.58e-10	1.28545	0.975	0.929	2.02e-05
PDIA6	6.56e-10	1.28118	0.924	0.686	2.38e-05
PLIN2	9.3e-08	1.2778	0.886	0.486	0.00337118
IGFBP4	9.05e-09	1.27127	0.962	0.7	0.000328119
ANXA5	3.55e-07	1.26783	0.823	0.529	0.0128749
MYDGF	1.31e-06	1.26106	0.797	0.457	0.0474246
HNRNPU	6.75e-07	1.25497	0.873	0.529	0.0244743
NPM1	1.04e-09	1.22671	0.987	0.743	3.77e-05
DNASE1L3	5.32e-09	1.22037	0.949	0.686	0.000193026
CLTA	1.28e-06	1.21939	0.823	0.557	0.0465144
TGFBR2	1.29e-07	1.20663	0.924	0.643	0.00467843
TINAGL1	5.93e-07	1.19773	0.772	0.414	0.0214907
CSTB	2.6e-07	1.18427	0.886	0.557	0.00941984
P4HB	4e-07	1.17469	0.886	0.471	0.014495
APP	6.74e-10	1.16869	1	0.857	2.44e-05
CTSB	2.81e-07	1.16073	0.899	0.614	0.0101907
CCT5	5.5e-07	1.13845	0.797	0.371	0.0199357
GYPC	2.59e-07	1.13133	0.899	0.471	0.00939712
ESAM	7.55e-07	1.12929	0.924	0.614	0.027367
ACTB	6.05e-15	1.12784	1	1	2.19e-10
ITGB1	2.88e-08	1.12173	0.949	0.671	0.00104372
HSP90AB1	8.96e-12	1.12104	0.975	0.9	3.25e-07
2024-09-07	1.15e-07	1.11975	0.911	0.657	0.0041708
AP2S1	7.29e-09	1.1132	0.899	0.686	0.000264496
CALM1	6.66e-10	1.10874	0.987	0.871	2.41e-05
ANXA2	5.46e-09	1.07653	0.975	0.8	0.000198068
PFN1	6.37e-10	1.06371	0.987	0.929	2.31e-05
EIF4G2	4.72e-07	1.0483	0.924	0.671	0.0171223
RAN	6.06e-07	1.03987	0.911	0.514	0.0219913
HNRNPK	4.08e-07	1.00437	0.873	0.671	0.014787
CD99	2.34e-09	1.00437	1	0.8	8.5e-05
RPL13A	2.82e-10	-1.02261	0.975	1	1.02e-05
PFDN5	2.76e-08	-1.05592	0.772	0.943	0.000999102
RPS11	7.23e-07	-1.07465	0.937	0.914	0.0262243
RPS21	2.18e-08	-1.08525	0.937	0.986	0.000790777
COX6A1	9.55e-08	-1.10016	0.722	0.929	0.00346363
RPLP2	5.09e-09	-1.10325	1	1	0.000184732
COX7C	1.29e-07	-1.11304	0.835	0.957	0.00466899
RPL12	1.17e-09	-1.11931	0.949	1	4.26e-05
RPS4X	3.83e-07	-1.1235	0.873	0.971	0.0138991
RPL23A	1.49e-11	-1.13005	0.987	1	5.39e-07
RPL27	6.45e-10	-1.13485	0.924	0.986	2.34e-05
RPL35A	1.02e-10	-1.17491	0.949	1	3.7e-06
RPL7	6.42e-08	-1.17611	0.962	1	0.00232819
RPL30	1.09e-12	-1.24292	0.987	1	3.96e-08
FAU	5.27e-11	-1.24627	0.937	1	1.91e-06
RPL21	3.9e-13	-1.24778	0.975	1	1.41e-08
RPS14	1.98e-13	-1.25447	0.975	0.986	7.17e-09
RPS25	9.45e-11	-1.27978	0.962	1	3.43e-06
RPL10	3.44e-10	-1.30943	0.949	1	1.25e-05
RPL38	1.78e-10	-1.33031	0.899	1	6.47e-06
MT1G	1.27e-09	-1.33426	0.658	0.171	4.6e-05
RPS27A	3.25e-14	-1.35493	0.962	0.986	1.18e-09
RPS12	2.2e-11	-1.35637	0.949	1	7.97e-07
RPS29	1.9e-15	-1.36469	1	1	6.91e-11
SPARCL1	1.42e-07	-1.40298	0.203	0.643	0.00513932
MT-ND3	1.53e-08	-1.44765	0.975	0.971	0.000556184
RPS27	9.26e-13	-1.48044	1	1	3.36e-08
RPL34	4.21e-15	-1.59626	1	1	1.53e-10
SRP14	1.63e-09	-1.61311	0.899	1	5.91e-05
RPS28	3.01e-15	-1.79051	0.975	0.986	1.09e-10
SRGN	6.73e-07	-1.81565	0.823	0.957	0.0243875
RPL39	1.13e-14	-1.91353	0.899	1	4.1e-10
S100A6	3.95e-07	-2.05705	0.481	0.771	0.0143212
TXNIP	3.68e-10	-2.1755	0.57	0.9	1.33e-05
SAT1	9.63e-07	-2.23635	0.797	0.943	0.034912
RPL41	8.49e-11	-2.25716	0.873	1	3.08e-06
PLPP1	1.97e-07	-2.33084	0.532	0.771	0.00715982
H3F3A	7.56e-09	-2.37355	0.127	0.586	0.000274007
RPS10	3.29e-13	-2.39033	0.354	0.871	1.19e-08
RPL26	5.82e-14	-2.45162	0.696	0.943	2.11e-09
HLA-DRA	3.15e-07	-2.46868	0.671	0.8	0.0114356
RPS15A	4.6e-17	-2.4831	0.759	0.971	1.67e-12
RPL17	6.12e-07	-2.63057	0.114	0.471	0.0222058
ATP5G2	8.36e-08	-2.65008	0.051	0.443	0.00303036
GNB2L1	3.39e-08	-2.81281	0.063	0.471	0.00123018
ATP5L	1.15e-08	-2.86277	0.051	0.471	0.000417972
RPS17	1.39e-11	-2.90604	0.139	0.671	5.05e-07
APOC3	7.49e-09	-2.95695	0.772	0.871	0.000271706
APOA2	1.27e-15	-3.01918	0.886	1	4.6e-11
APOC1	1.71e-11	-3.02262	0.823	0.943	6.21e-07
RPL36A	4.1e-09	-3.03555	0.089	0.529	0.000148538
ATP5E	4.84e-09	-3.05787	0.051	0.486	0.000175485
USMG5	1.91e-07	-3.12507	0.063	0.429	0.0069127
ATP5I	3.31e-07	-3.18053	0.063	0.414	0.0120059
ALB	4.01e-13	-3.21051	0.975	0.986	1.45e-08
RBP4	2.94e-07	-3.25408	0.443	0.714	0.0106689
ATP5J	2.14e-07	-3.44788	0.051	0.4	0.00774374
APOH	1.29e-07	-3.46834	0.557	0.743	0.00469556
S100A4	5.86e-07	-3.50398	0.215	0.571	0.021265
IFITM1	6.67e-07	-3.5595	0.152	0.486	0.0241757
TCEB2	1.39e-07	-3.68044	0.051	0.4	0.00504017
ATP5O	6.61e-08	-3.73434	0.038	0.4	0.00239806
ATPIF1	9.95e-07	-3.83029	0.051	0.357	0.0360934
ASS1	5.38e-07	-3.89347	0.089	0.414	0.0195157
SHFM1	3.51e-08	-3.91419	0.051	0.429	0.0012746
FBLN2	1.04e-06	-4.28683	0.013	0.3	0.0375491
SEPP1	3.21e-07	-4.57128	0.063	0.4	0.0116429
MGP	6.26e-07	-5.00759	0.278	0.571	0.0227
HLA-DRB5	5.84e-07	-5.72881	0.025	0.329	0.0211872
SEMA3G	4.02e-07	-6.7014	0	0.286	0.0145725
GJA5	4.02e-07	-7.1577	0	0.286	0.0145725
FBLN5	8.64e-08	-7.47521	0	0.314	0.0031332

## Sheet: Table S5
Table S5: MVI_Scissor+ Malignant cells VS Other Malignant cells (Differentially expressed genes)
SYMBOL	p_val	avg_log2FC	pct.1	pct.2	p_val_adj
CLDN10-AS1	4.44873e-33	5.37986	0.01	0	1.61324e-28
RP11-155L15.1	6.99471e-103	5.06374	0.039	0.001	2.53649e-98
RP5-1166F10.1	2.70392e-26	4.66537	0.013	0.001	9.80524e-22
MMP20	6.63364e-214	4.65066	0.103	0.005	2.40556e-209
XIRP2	1.24931e-40	4.63924	0.015	0	4.53039e-36
RP11-817J15.2	1.60097e-30	4.40038	0.01	0	5.80561e-26
RP11-326A19.4	6.54485e-27	4.38552	0.012	0.001	2.37336e-22
LINC01432	4.6818e-87	4.15109	0.052	0.003	1.69776e-82
RP11-356I2.1	2.41989e-80	3.96529	0.048	0.003	8.77523e-76
AL109761.5	3.57338e-25	3.94932	0.013	0.001	1.29581e-20
PSG4	4.81217e-25	3.94267	0.011	0	1.74504e-20
DNAJC5G	1.28166e-60	3.93351	0.028	0.001	4.64769e-56
PSG9	0	3.88907	0.25	0.016	0
CTD-2037L6.2	3.67341e-24	3.84506	0.013	0.001	1.33209e-19
AC005253.4	7.75692e-17	3.76347	0.012	0.001	2.81289e-12
RP11-20G13.3	0	3.6496	0.33	0.025	0
RP11-661A12.9	6.35659e-27	3.60738	0.015	0.001	2.30509e-22
RP1-27K12.4	1.31295e-171	3.59191	0.114	0.008	4.76116e-167
RP11-818F20.5	8.61701e-25	3.55222	0.027	0.004	3.12478e-20
EVX1	2.42038e-13	3.54687	0.012	0.001	8.77701e-09
KIAA0319	2.10935e-56	3.48065	0.037	0.003	7.64915e-52
PART1	0	3.45497	0.219	0.017	0
SLC47A2	2.73769e-65	3.44655	0.032	0.001	9.9277e-61
RP11-308D13.3	1.28689e-45	3.44219	0.037	0.004	4.66665e-41
RP11-386D6.2	1.15228e-44	3.43398	0.02	0.001	4.1785e-40
RP11-276E17.2	1.1795e-62	3.43137	0.051	0.005	4.27721e-58
GSDMC	4.96175e-197	3.39405	0.146	0.012	1.79928e-192
RP11-511B23.1	2.57283e-29	3.38986	0.019	0.001	9.32985e-25
LINC01048	3.34353e-51	3.38775	0.035	0.003	1.21246e-46
LINC01324	1.37127e-111	3.38573	0.091	0.009	4.97265e-107
RP11-284F21.7	5.84056e-16	3.35806	0.01	0.001	2.11796e-11
RP11-368L12.1	5.79602e-16	3.32658	0.01	0.001	2.10181e-11
RP1-167O22.1	2.58022e-109	3.32583	0.079	0.006	9.35664e-105
RP11-15B24.4	1.49874e-108	3.29664	0.082	0.007	5.43488e-104
LINC00488	0	3.2713	0.22	0.017	0
RP3-326I13.1	1.7783e-89	3.26971	0.068	0.006	6.44864e-85
TMEM52B	0	3.26598	0.331	0.03	0
CTD-2227I18.1	1.00211e-21	3.24373	0.014	0.001	3.63396e-17
DKK4	0	3.23462	0.323	0.031	0
CH507-513H4.5	1.03711e-19	3.2188	0.016	0.002	3.76086e-15
RP11-760D2.5	2.34791e-09	3.1957	0.01	0.002	8.51422e-05
CDH26	1.7199e-22	3.18909	0.018	0.002	6.23687e-18
RP1-140K8.1	1.71345e-11	3.18478	0.01	0.001	6.21349e-07
LINC01510	3.16683e-73	3.17465	0.061	0.006	1.14839e-68
RP11-440G9.1	1.7017e-31	3.15611	0.025	0.002	6.17086e-27
CPLX2	0	3.15408	0.29	0.025	0
ALDH3A1	0	3.13886	0.765	0.115	0
LINC01532	5.98053e-74	3.13773	0.057	0.005	2.16872e-69
RP11-57A1.1	9.9693e-288	3.1237	0.216	0.018	3.61517e-283
RP11-95M15.1	3.30761e-270	3.10776	0.211	0.019	1.19944e-265
AC108868.6	2.65541e-63	3.09655	0.058	0.006	9.62931e-59
RP4-781K5.6	1.1381e-287	3.09625	0.209	0.017	4.12709e-283
KRTCAP3	4.761e-297	3.0929	0.221	0.019	1.72648e-292
KRTAP4-1	2.38452e-16	3.08043	0.011	0.001	8.64697e-12
RP13-631K18.2	1.13831e-96	3.06916	0.075	0.007	4.12785e-92
RP11-817J15.3	8.85114e-62	3.06883	0.046	0.004	3.20969e-57
RP11-1277A3.3	1.07393e-31	3.06837	0.017	0.001	3.89439e-27
TLR10	5.06014e-45	3.06433	0.036	0.003	1.83496e-40
FABP6	0	3.06414	0.52	0.06	0
CTD-3037G24.3	2.32173e-30	3.06252	0.025	0.002	8.41928e-26
WNT3A	1.01765e-76	3.03603	0.052	0.004	3.6903e-72
AC019117.2	7.32742e-83	3.01989	0.067	0.006	2.65714e-78
NR2E1	6.36092e-20	3.01452	0.013	0.001	2.30666e-15
SLC8A1-AS1	1.25694e-22	3.0141	0.019	0.002	4.55803e-18
RGS20	1.54993e-13	2.96479	0.011	0.001	5.62049e-09
RP11-136O12.2	5.09736e-27	2.96239	0.02	0.002	1.84845e-22
RP11-143N13.2	3.8668e-18	2.95526	0.017	0.002	1.40222e-13
KRT23	0	2.93711	0.344	0.043	0
RP11-472G21.2	2.07453e-13	2.93536	0.01	0.001	7.52287e-09
RP3-460G2.2	0	2.92143	0.448	0.048	0
CTC-548K16.1	3.10404e-116	2.91681	0.079	0.006	1.12562e-111
RP11-452K12.4	3.08589e-52	2.91421	0.036	0.003	1.11903e-47
STAC	6.14472e-272	2.90649	0.227	0.022	2.22826e-267
SLC17A8	8.96817e-18	2.90317	0.011	0.001	3.25213e-13
AP004372.1	5.96745e-16	2.89642	0.017	0.002	2.16398e-11
SERTAD4	1.12666e-256	2.89568	0.208	0.02	4.0856e-252
RP11-400K9.4	3.31664e-51	2.8938	0.043	0.004	1.20271e-46
CTC-479C5.10	3.69849e-26	2.89031	0.016	0.001	1.34118e-21
SRXN1	0	2.88885	0.436	0.06	0
RP11-63A1.1	9.65531e-90	2.88771	0.073	0.007	3.5013e-85
XKRX	5.09045e-14	2.88023	0.011	0.001	1.84595e-09
RP11-766F14.2	5.78283e-17	2.87985	0.017	0.002	2.09703e-12
RP11-38L15.2	1.66148e-74	2.87424	0.064	0.007	6.02504e-70
VLDLR-AS1	7.64561e-10	2.86968	0.013	0.002	2.77253e-05
AF127936.7	5.22938e-67	2.85951	0.045	0.003	1.89633e-62
RP3-510D11.2	7.43825e-96	2.84864	0.082	0.008	2.69733e-91
RP11-874J12.4	4.76255e-39	2.84087	0.029	0.002	1.72704e-34
AC007036.6	2.04011e-47	2.80806	0.041	0.004	7.39806e-43
TMEM40	4.30962e-156	2.80475	0.131	0.013	1.5628e-151
RP11-401P9.5	1.44845e-99	2.77317	0.093	0.01	5.25251e-95
RP13-631K18.3	6.74845e-22	2.77281	0.017	0.002	2.44719e-17
HCRT	5.63385e-219	2.77215	0.184	0.018	2.043e-214
BORCS8-MEF2B	1.27751e-50	2.76127	0.046	0.005	4.63263e-46
TREML4	7.83469e-12	2.75566	0.012	0.002	2.8411e-07
TNP1	4.88524e-17	2.74741	0.011	0.001	1.77154e-12
NEIL3	8.25932e-282	2.73358	0.242	0.024	2.99508e-277
SERTAD4-AS1	0	2.72964	0.441	0.05	0
MUC20	2.96047e-246	2.71118	0.24	0.028	1.07356e-241
BANF2	1.8969e-108	2.71108	0.092	0.009	6.87874e-104
RDM1	5.60741e-296	2.69903	0.308	0.039	2.03342e-291
CTB-138E5.1	9.56296e-11	2.69418	0.011	0.002	3.46782e-06
RP11-21L23.3	1.22211e-72	2.69125	0.062	0.006	4.43175e-68
RP11-847H18.2	1.26039e-90	2.6778	0.081	0.008	4.57056e-86
RP11-74C13.4	1.36334e-17	2.6718	0.015	0.002	4.94387e-13
RP11-118B18.2	4.45412e-62	2.66644	0.054	0.006	1.6152e-57
RP11-538D16.2	2.48522e-17	2.65909	0.017	0.002	9.01217e-13
VPS9D1-AS1	3.77825e-97	2.6407	0.076	0.007	1.37011e-92
RP11-1072C15.4	6.45758e-12	2.63966	0.01	0.001	2.34171e-07
KB-1980E6.3	8.60113e-10	2.63097	0.012	0.002	3.11903e-05
RP11-284F21.10	5.48344e-126	2.62885	0.107	0.011	1.98846e-121
RP11-402D21.2	2.73561e-15	2.62156	0.017	0.003	9.92014e-11
RP11-532M24.1	2.10679e-25	2.61082	0.018	0.002	7.63986e-21
RP11-190C22.8	4.0965e-10	2.60923	0.011	0.002	1.48552e-05
AC024560.2	1.64824e-80	2.60424	0.066	0.006	5.97701e-76
RP11-87C12.5	2.37894e-17	2.60336	0.018	0.002	8.62676e-13
LINC00176	8.33523e-291	2.59659	0.32	0.042	3.02261e-286
SLC6A7	3.01304e-15	2.58713	0.01	0.001	1.09262e-10
C1orf140	5.88221e-25	2.58683	0.017	0.001	2.13307e-20
LA16c-OS12.2	1.65764e-08	2.58092	0.01	0.002	0.00060111
PTGES	0	2.57062	0.498	0.072	0
SLC9A2	6.16143e-39	2.5701	0.041	0.005	2.23432e-34
RP11-498P14.4	4.13388e-18	2.56939	0.017	0.002	1.49907e-13
HHIPL2	1.50229e-247	2.56649	0.243	0.028	5.44776e-243
SLC22A12	3.26087e-45	2.55902	0.047	0.006	1.18249e-40
RP11-640N11.2	8.82603e-21	2.55673	0.019	0.002	3.20058e-16
CRYBB2	2.37473e-173	2.55609	0.143	0.014	8.6115e-169
RP11-135L13.4	1.21855e-19	2.55155	0.018	0.002	4.41884e-15
ATP6V1B1	5.89734e-26	2.55038	0.025	0.003	2.13855e-21
RP11-492E3.2	0	2.54621	0.401	0.048	0
RP11-77H9.8	1.36716e-25	2.54539	0.032	0.005	4.95771e-21
CTD-2249K22.1	7.12338e-13	2.54449	0.01	0.001	2.58315e-08
CTD-2588C8.8	3.25755e-23	2.54177	0.023	0.003	1.18129e-18
RP11-305L7.1	6.67194e-49	2.53901	0.055	0.007	2.41944e-44
RP11-845C23.3	3.02664e-184	2.53312	0.22	0.031	1.09755e-179
CDRT1	2.20865e-12	2.53029	0.01	0.001	8.00921e-08
RPRML	8.71199e-60	2.52657	0.055	0.006	3.15923e-55
GXYLT2	7.60275e-101	2.52127	0.103	0.013	2.75699e-96
LINC01484	4.0258e-37	2.51646	0.031	0.003	1.45988e-32
ZACN	3.72693e-15	2.5124	0.012	0.001	1.3515e-10
RP5-834N19.1	1.03719e-80	2.51226	0.089	0.012	3.76118e-76
RP11-796E10.1	4.32987e-56	2.50706	0.07	0.011	1.57014e-51
AC107081.5	5.14567e-08	2.48076	0.01	0.002	0.00186597
TMEM35	1.01953e-48	2.47372	0.044	0.005	3.69712e-44
EDDM3A	1.81556e-21	2.47181	0.02	0.002	6.58377e-17
ABCA4	1.08344e-81	2.46936	0.07	0.007	3.92886e-77
RP11-676J12.7	6.44255e-20	2.4644	0.019	0.002	2.33626e-15
AP001505.10	4.94744e-72	2.45667	0.078	0.01	1.79409e-67
RP11-1379J22.5	4.53794e-51	2.45577	0.055	0.007	1.64559e-46
PYCARD-AS1	1.07164e-173	2.44965	0.171	0.02	3.88609e-169
CBR3	0	2.43602	0.422	0.065	0
RP11-973F15.2	4.57445e-28	2.42953	0.028	0.003	1.65883e-23
DGUOK-AS1	2.62606e-75	2.42292	0.07	0.008	9.52287e-71
LINC01358	4.16295e-50	2.40969	0.056	0.008	1.50961e-45
RP11-200A1.1	9.95705e-44	2.40732	0.05	0.007	3.61073e-39
EGFR-AS1	6.17247e-192	2.39769	0.227	0.032	2.23832e-187
PLK1	0	2.39365	0.413	0.068	0
LUCAT1	7.18128e-249	2.39128	0.267	0.034	2.60415e-244
AC068499.10	5.63017e-25	2.39042	0.039	0.007	2.04167e-20
BOP1	0	2.38856	0.762	0.227	0
CYP11A1	4.20772e-203	2.38514	0.191	0.021	1.52585e-198
SSUH2	0	2.38209	0.353	0.047	0
CTB-49A3.4	1.34691e-16	2.38124	0.033	0.007	4.88429e-12
AC005152.3	3.40347e-77	2.37301	0.06	0.005	1.2342e-72
RP1-27K12.2	4.24019e-284	2.37097	0.361	0.055	1.53762e-279
LINC01508	1.20822e-20	2.36604	0.02	0.003	4.38136e-16
CD163	0	2.36035	0.565	0.119	0
RP11-573J24.1	2.21632e-70	2.35969	0.061	0.006	8.03705e-66
AC005754.7	7.58651e-25	2.35417	0.021	0.002	2.7511e-20
MIR325HG	9.48939e-47	2.35142	0.047	0.006	3.44114e-42
RP11-96A15.1	2.57177e-42	2.35107	0.048	0.007	9.32602e-38
NLE1	0	2.34872	0.571	0.109	0
RP11-325L12.7	2.5086e-08	2.34553	0.011	0.002	0.000909694
AP1M2	0	2.34089	0.654	0.13	0
NME5	2.49305e-87	2.33837	0.084	0.01	9.04056e-83
RP1-117B12.4	2.21926e-12	2.33783	0.01	0.001	8.04769e-08
RP11-46H11.12	2.86884e-59	2.33427	0.06	0.007	1.04033e-54
CIB3	3.34466e-52	2.33283	0.066	0.01	1.21288e-47
APOBEC3B	9.89347e-223	2.33102	0.275	0.04	3.58767e-218
TTLL4	0	2.33019	0.518	0.101	0
KCCAT211	0	2.32587	0.371	0.052	0
LINC01344	1.99405e-18	2.32507	0.019	0.003	7.23103e-14
CTC-499J9.1	4.7135e-29	2.32455	0.03	0.004	1.70926e-24
FAM64A	1.85789e-121	2.32397	0.12	0.014	6.73726e-117
AC068831.10	7.30553e-34	2.31901	0.038	0.005	2.6492e-29
RP11-428O18.6	2.32173e-51	2.31848	0.061	0.009	8.4193e-47
RP11-839D17.3	1.32089e-69	2.31156	0.057	0.005	4.78993e-65
RPL39L	0	2.30686	0.672	0.132	0
RP11-305L7.3	8.80159e-45	2.29789	0.06	0.01	3.19172e-40
AL133493.2	1.69849e-66	2.29763	0.082	0.012	6.15922e-62
EIF4EBP3	0	2.29626	0.611	0.121	0
RP11-465L10.10	7.42501e-36	2.28979	0.042	0.006	2.69253e-31
RP11-532F6.3	2.93242e-08	2.28194	0.01	0.002	0.00106338
CTC-527H23.3	1.82972e-31	2.28067	0.037	0.005	6.6351e-27
RP11-307P5.1	5.52706e-78	2.27463	0.072	0.008	2.00428e-73
RP11-1079K10.4	1.60137e-90	2.27123	0.114	0.017	5.80704e-86
SCGB1D2	6.99977e-87	2.27027	0.107	0.016	2.53833e-82
RP11-515O17.2	2.95939e-20	2.26822	0.025	0.004	1.07317e-15
RP11-268G12.3	2.37355e-11	2.26755	0.013	0.002	8.60719e-07
AC090616.2	4.10231e-26	2.26425	0.032	0.005	1.48762e-21
RP11-419J16.1	1.443e-43	2.26246	0.043	0.005	5.23274e-39
RP11-137H2.4	2.06491e-44	2.2613	0.048	0.006	7.48799e-40
AKAP12	3.24931e-248	2.25594	0.541	0.143	1.1783e-243
SULT2B1	1.43293e-93	2.25357	0.083	0.009	5.19624e-89
KCNK7	5.43737e-09	2.24513	0.013	0.003	0.000197175
RP11-126L15.4	7.53161e-83	2.24135	0.077	0.008	2.73119e-78
FER1L6-AS2	6.21684e-17	2.23916	0.014	0.002	2.25441e-12
RP11-602N24.3	4.76962e-18	2.23842	0.018	0.002	1.72961e-13
CTD-2231E14.8	2.82142e-30	2.23818	0.035	0.005	1.02313e-25
AC012668.2	9.53137e-15	2.23515	0.015	0.002	3.45636e-10
RP11-218F10.3	8.82667e-07	2.23205	0.01	0.002	0.0320082
AP000569.9	2.32156e-52	2.23153	0.048	0.005	8.41866e-48
RP11-96B2.1	7.6378e-57	2.22841	0.081	0.013	2.76969e-52
C5orf66	4.70582e-55	2.22767	0.062	0.008	1.70647e-50
RP5-1157M23.2	7.59707e-15	2.22509	0.016	0.002	2.75493e-10
CTC-498J12.3	1.62966e-07	2.22463	0.011	0.002	0.00590965
DPP10-AS1	3.34652e-58	2.22364	0.051	0.005	1.21355e-53
KB-1615E4.2	1.24969e-104	2.22304	0.087	0.008	4.53176e-100
CHRNA5	5.31584e-178	2.22131	0.21	0.03	1.92768e-173
RP11-722M1.1	3.26108e-26	2.21875	0.034	0.005	1.18256e-21
CTD-3187F8.11	1.45465e-18	2.21398	0.015	0.002	5.27501e-14
LINC00607	2.44777e-42	2.20969	0.04	0.005	8.87633e-38
RP11-305F18.1	1.40712e-12	2.20787	0.015	0.002	5.10263e-08
REEP2	2.02186e-10	2.20749	0.021	0.005	7.33189e-06
EGF	1.20033e-09	2.19966	0.01	0.001	4.35277e-05
RP13-512J5.1	2.01534e-11	2.19471	0.011	0.001	7.30824e-07
PRCAT47	5.74308e-07	2.19404	0.01	0.002	0.0208261
FUT3	5.44102e-17	2.19385	0.018	0.003	1.97308e-12
CTD-2033C11.1	2.36703e-16	2.1906	0.021	0.004	8.58356e-12
CASC11	2.36949e-09	2.19011	0.01	0.002	8.59249e-05
LINC01224	3.20731e-203	2.18829	0.236	0.032	1.16307e-198
AC005537.2	6.01641e-74	2.1873	0.079	0.01	2.18173e-69
RP1-117P20.3	2.54761e-13	2.18606	0.02	0.004	9.2384e-09
RP11-774D14.1	1.45747e-148	2.18577	0.242	0.046	5.28522e-144
CTD-2600O9.2	1.42214e-12	2.17673	0.013	0.002	5.15711e-08
PRORY	8.61934e-41	2.17273	0.042	0.005	3.12563e-36
CAPN3	1.38777e-131	2.16064	0.208	0.038	5.03248e-127
RP11-655G22.1	2.7744e-31	2.15881	0.032	0.004	1.00608e-26
CTB-58E17.3	2.74889e-72	2.15118	0.093	0.014	9.9683e-68
RP13-20L14.6	3.85496e-15	2.1508	0.014	0.002	1.39793e-10
AFAP1-AS1	7.21604e-87	2.14938	0.102	0.014	2.61675e-82
LSMEM2	1.4206e-13	2.14755	0.018	0.003	5.15153e-09
RP11-114B7.6	1.68548e-58	2.14746	0.067	0.009	6.11207e-54
DSCC1	4.99591e-245	2.14547	0.36	0.063	1.81167e-240
ATP6V0E2-AS1	5.17456e-12	2.14519	0.019	0.004	1.87645e-07
RP11-160H22.5	1.80428e-19	2.14245	0.029	0.005	6.54287e-15
VSX1	6.63306e-31	2.14073	0.033	0.004	2.40535e-26
PROB1	1.14667e-10	2.13777	0.015	0.003	4.15818e-06
RP11-80H5.2	1.37831e-13	2.1345	0.018	0.003	4.99817e-09
CTD-2341M24.1	1.08156e-42	2.13269	0.052	0.008	3.92207e-38
CTA-384D8.35	3.75435e-09	2.12102	0.015	0.003	0.000136144
ITGAM	4.47054e-168	2.12092	0.21	0.031	1.62115e-163
USHBP1	1.72558e-46	2.11761	0.055	0.008	6.25748e-42
ZNF648	5.60947e-18	2.11761	0.021	0.003	2.03416e-13
RP11-474O21.5	4.58807e-08	2.11357	0.012	0.002	0.00166377
RP11-492E3.51	4.08183e-29	2.1083	0.033	0.005	1.4802e-24
CH507-338C24.1	8.8624e-07	2.1077	0.01	0.002	0.0321377
CTB-92J24.3	2.27458e-59	2.09931	0.087	0.015	8.2483e-55
SNHG25	2.69844e-219	2.09726	0.827	0.507	9.78535e-215
SCEL	1.29142e-12	2.09682	0.011	0.001	4.68309e-08
CTC-273B12.10	5.17655e-14	2.0927	0.011	0.001	1.87717e-09
RP11-79P5.9	5.88535e-25	2.09248	0.041	0.008	2.1342e-20
RP11-660L16.2	9.94192e-257	2.09004	0.442	0.09	3.60524e-252
USP27X-AS1	3.52491e-39	2.08828	0.047	0.007	1.27824e-34
RP11-388C12.1	4.5709e-25	2.08744	0.044	0.009	1.65755e-20
SFTA2	7.31385e-26	2.08358	0.021	0.002	2.65222e-21
RP11-626G11.5	1.62771e-14	2.0808	0.025	0.005	5.90257e-10
RP11-112L6.3	2.57452e-24	2.07977	0.037	0.007	9.33599e-20
RP11-268J15.5	8.3183e-20	2.07523	0.023	0.004	3.01646e-15
ELL3	9.3335e-15	2.07445	0.015	0.002	3.38461e-10
GRIK4	5.2228e-16	2.0732	0.014	0.002	1.89394e-11
SQSTM1	0	2.07234	0.995	0.86	0
GAPLINC	2.30058e-104	2.07185	0.106	0.013	8.34258e-100
RP11-395G23.3	1.93759e-11	2.06818	0.038	0.012	7.02627e-07
RP11-317G6.1	6.67581e-19	2.06728	0.03	0.006	2.42085e-14
CCNB1	2.89981e-272	2.06465	0.62	0.17	1.05156e-267
RAC3	0	2.06304	0.674	0.187	0
RP4-635E18.6	1.15665e-28	2.05421	0.035	0.005	4.19437e-24
LINC01132	2.43673e-15	2.053	0.019	0.003	8.83632e-11
LDLRAD1	2.66832e-156	2.052	0.206	0.032	9.67614e-152
ENPP6	7.1667e-58	2.05151	0.062	0.008	2.59886e-53
Z83851.4	5.48332e-20	2.05127	0.025	0.004	1.98842e-15
FEZ1	1.94032e-167	2.04871	0.264	0.048	7.03617e-163
P2RY6	1.05592e-94	2.04678	0.122	0.018	3.82907e-90
HMSD	3.21506e-71	2.04406	0.067	0.008	1.16588e-66
CTC-251D13.1	1.34581e-06	2.04357	0.01	0.002	0.0488032
LL22NC03-104C7.1	4.16172e-44	2.037	0.077	0.015	1.50916e-39
GABRR3	1.64802e-35	2.03334	0.042	0.006	5.97623e-31
AKR1C2	0	2.03155	0.988	0.769	0
RP4-816N1.6	3.06979e-67	2.03033	0.09	0.014	1.1132e-62
NRG1	1.44496e-135	2.02887	0.162	0.023	5.23986e-131
RRS1	0	2.02654	0.711	0.214	0
RP5-1024G6.5	9.43321e-105	2.02424	0.142	0.023	3.42076e-100
SP5	1.04081e-269	2.02371	0.392	0.068	3.7743e-265
KPNA2	3.83344e-250	2.02343	0.877	0.395	1.39012e-245
PCAT29	1.45326e-09	2.02263	0.018	0.004	5.26997e-05
HLA-DOB	1.02095e-216	2.0223	0.312	0.053	3.70226e-212
TGM3	3.82664e-211	2.01814	0.325	0.059	1.38766e-206
RP11-307C12.11	1.72897e-42	2.01562	0.08	0.017	6.26977e-38
RP11-370A5.1	6.81456e-186	2.01441	0.266	0.044	2.47116e-181
PHYHIP	1.33004e-09	2.01437	0.013	0.002	4.82314e-05
SCNN1B	7.88786e-15	2.01099	0.019	0.003	2.86037e-10
MTL5	8.90403e-133	2.01072	0.199	0.035	3.22887e-128
C5orf45	0	2.00805	0.584	0.124	0
CTC-260E6.6	2.19941e-70	2.00655	0.105	0.018	7.97572e-66
KB-226F1.2	1.01346e-27	2.00599	0.036	0.006	3.67511e-23
RP11-661A12.7	3.91383e-11	2.00454	0.019	0.004	1.41927e-06
PERM1	1.40643e-20	2.00068	0.025	0.004	5.10014e-16
CTD-2283N19.1	7.64493e-57	2.00035	0.063	0.008	2.77228e-52
RP11-349A8.3	2.60947e-13	1.9992	0.012	0.001	9.46273e-09
RP11-38L15.3	1.39654e-54	1.99908	0.076	0.012	5.06429e-50
CTD-3222D19.12	1.24194e-23	1.99784	0.033	0.006	4.50365e-19
PVT1	5.29797e-197	1.99547	0.267	0.042	1.9212e-192
BIRC5	9.76204e-306	1.99195	0.761	0.245	3.54001e-301
RCC1	7.13379e-305	1.9914	0.633	0.16	2.58693e-300
CTCFL	6.37808e-24	1.98952	0.032	0.005	2.31288e-19
LA16c-325D7.2	8.52681e-12	1.98947	0.015	0.003	3.09208e-07
PLAC8L1	8.03059e-13	1.98807	0.016	0.003	2.91213e-08
RP11-462G2.2	2.8515e-09	1.98724	0.011	0.002	0.000103404
HN1	0	1.98539	0.95	0.425	0
ST3GAL4-AS1	8.19852e-142	1.97951	0.212	0.037	2.97303e-137
XX-C2158C6.3	2.54305e-12	1.97673	0.016	0.003	9.22188e-08
PRRT3-AS1	1.08429e-293	1.97649	0.422	0.072	3.93195e-289
RP11-323F24.3	8.37701e-08	1.97492	0.015	0.004	0.00303775
SKAP1	8.77328e-306	1.97427	0.583	0.135	3.18145e-301
RP11-227G15.10	3.02839e-24	1.9693	0.031	0.005	1.09819e-19
CTD-3065J16.9	2.19845e-162	1.96928	0.278	0.055	7.97225e-158
RP11-783K16.14	1.03985e-07	1.96898	0.018	0.005	0.00377081
AIM1L	5.24492e-192	1.96691	0.254	0.04	1.90197e-187
RTBDN	4.72237e-80	1.96686	0.121	0.021	1.71247e-75
GSTA3	2.89876e-183	1.96567	0.232	0.035	1.05118e-178
CHRDL1	1.4916e-32	1.96274	0.041	0.006	5.409e-28
RP11-659E9.2	2.53384e-08	1.96128	0.016	0.004	0.000918847
TCEAL2	5.16868e-30	1.96088	0.038	0.006	1.87432e-25
RP11-804H8.6	1.53465e-17	1.95723	0.027	0.005	5.5651e-13
AKR1C1	0	1.95573	0.99	0.797	0
CTA-384D8.34	7.3986e-38	1.9508	0.04	0.005	2.68296e-33
RP11-712L6.5	7.90554e-13	1.94992	0.017	0.003	2.86678e-08
FADS6	5.92715e-162	1.94534	0.233	0.039	2.14936e-157
SPP1	0	1.94349	0.904	0.391	0
ABCG2	5.19966e-304	1.94181	0.669	0.179	1.88555e-299
LINC01301	1.317e-26	1.93816	0.051	0.011	4.77585e-22
SLC13A3	3.44474e-185	1.93656	0.285	0.051	1.24916e-180
RP11-479O16.1	2.02467e-15	1.93278	0.018	0.003	7.34206e-11
DLG3-AS1	8.20001e-10	1.93067	0.011	0.002	2.97357e-05
CTB-58E17.5	2.68648e-13	1.92829	0.023	0.005	9.74196e-09
CTC-329D1.2	1.5966e-16	1.92771	0.027	0.005	5.78975e-12
FGF2	1.23025e-109	1.92746	0.089	0.008	4.46125e-105
RP11-114M1.1	4.00763e-41	1.92442	0.032	0.003	1.45329e-36
ACTL10	3.46495e-24	1.92176	0.05	0.012	1.2565e-19
MYBL2	1.16573e-227	1.91771	0.408	0.085	4.22728e-223
PGD	9.47973e-287	1.91597	0.868	0.412	3.43764e-282
TKT	0	1.91444	0.985	0.649	0
CHI3L1	0	1.91384	0.715	0.191	0
SGOL1	1.48675e-225	1.90864	0.385	0.077	5.39142e-221
UGT1A7	2.15149e-18	1.90736	0.023	0.004	7.80193e-14
RP11-126K1.6	1.07718e-29	1.90558	0.048	0.009	3.90619e-25
RP11-1070N10.7	2.34406e-07	1.90473	0.01	0.002	0.00850025
RP11-47P18.2	1.12385e-15	1.9046	0.022	0.004	4.07543e-11
RP11-465N4.5	6.87506e-10	1.90356	0.015	0.003	2.4931e-05
MYC	1.99118e-267	1.90352	0.756	0.268	7.22061e-263
RP4-601P9.2	6.35831e-36	1.90349	0.049	0.008	2.30571e-31
GPR37L1	8.76357e-10	1.903	0.019	0.005	3.17793e-05
MYEOV	6.06738e-54	1.90249	0.097	0.02	2.20021e-49
LGI3	2.13595e-18	1.90084	0.027	0.005	7.7456e-14
RP11-403P17.4	3.00476e-08	1.8993	0.01	0.002	0.00108962
RP11-485G7.5	1.18749e-06	1.89687	0.011	0.003	0.0430621
RP11-539L10.3	5.09265e-220	1.89577	0.401	0.085	1.84675e-215
ZNRF3-AS1	2.13979e-62	1.89237	0.09	0.015	7.75952e-58
RP11-510M2.2	5.15133e-13	1.89223	0.014	0.002	1.86803e-08
RP11-500C11.3	4.19779e-50	1.89136	0.082	0.015	1.52225e-45
LINC01106	1.74642e-61	1.89123	0.087	0.014	6.33303e-57
TFAP2C	7.13921e-117	1.88971	0.145	0.021	2.58889e-112
SLC22A11	4.45751e-191	1.88954	0.233	0.033	1.61643e-186
RP11-7I15.4	2.52957e-09	1.88793	0.014	0.003	9.17299e-05
RP11-441O15.3	2.22708e-18	1.88766	0.026	0.004	8.07606e-14
CTD-3025N20.3	1.36001e-27	1.88612	0.043	0.008	4.93182e-23
DLX2	2.4617e-15	1.88432	0.019	0.003	8.92685e-11
WASIR1	1.53676e-09	1.88313	0.012	0.002	5.57274e-05
LAMP3	1.81587e-65	1.88039	0.082	0.012	6.58489e-61
NTM	4.52001e-97	1.8749	0.137	0.023	1.63909e-92
RP11-33O4.1	2.23656e-20	1.87311	0.03	0.005	8.11044e-16
TMEM240	1.32522e-12	1.8726	0.011	0.001	4.80564e-08
CDC20	1.0042e-275	1.8704	0.612	0.164	3.64153e-271
MAPT	1.35563e-259	1.87038	0.415	0.078	4.91594e-255
CCNA2	8.87891e-204	1.86908	0.391	0.086	3.21976e-199
LMOD1	1.24028e-62	1.86346	0.079	0.012	4.49764e-58
FBXL13	2.73039e-17	1.86343	0.036	0.008	9.90122e-13
MSC	1.25901e-44	1.86039	0.095	0.022	4.56557e-40
C9orf153	8.89076e-09	1.85774	0.014	0.003	0.000322405
GGH	2.30951e-196	1.85625	0.946	0.802	8.37499e-192
BACE2	9.77185e-292	1.85583	0.526	0.111	3.54357e-287
CDT1	2.63037e-171	1.85342	0.353	0.082	9.5385e-167
RP11-425D10.10	8.00746e-07	1.85055	0.015	0.004	0.0290375
RAD51	5.50396e-117	1.84864	0.195	0.037	1.9959e-112
ICT1	0	1.84543	0.838	0.294	0
RP11-158K1.3	1.23635e-08	1.84297	0.012	0.002	0.000448337
DGKG	2.5699e-113	1.84058	0.143	0.021	9.31925e-109
PPFIA4	6.84375e-15	1.83839	0.029	0.006	2.48175e-10
PPP1R27	7.75239e-67	1.83815	0.081	0.012	2.81125e-62
HEPN1	1.20796e-13	1.83574	0.019	0.004	4.38041e-09
RP11-298J20.3	2.6478e-43	1.83427	0.062	0.011	9.60172e-39
STRA13	3.36677e-307	1.8338	0.942	0.525	1.22089e-302
CTD-2410N18.3	1.45787e-14	1.82893	0.019	0.003	5.28667e-10
RP11-501C14.5	1.00801e-15	1.82831	0.018	0.003	3.65533e-11
RP11-195F19.9	1.51056e-32	1.82674	0.063	0.014	5.47775e-28
RP1-202O8.3	1.03743e-37	1.82513	0.056	0.01	3.76204e-33
ADORA1	7.75153e-29	1.82508	0.039	0.006	2.81094e-24
GIP	3.20593e-54	1.82489	0.057	0.007	1.16257e-49
CTB-43P18.1	9.69857e-16	1.82437	0.023	0.004	3.51699e-11
RP11-89M20.2	7.83359e-16	1.82344	0.02	0.003	2.8407e-11
RP11-435I10.4	6.94793e-20	1.82328	0.029	0.005	2.51953e-15
NPM1	0	1.82308	0.998	0.927	0
RP11-104N10.1	3.13112e-36	1.82032	0.07	0.015	1.13544e-31
PDF	7.46984e-15	1.82027	0.018	0.003	2.70879e-10
RP11-30J20.1	2.06164e-137	1.81876	0.203	0.035	7.47613e-133
CDHR2	1.25059e-217	1.81276	0.314	0.053	4.53502e-213
CTRL	1.69878e-27	1.81269	0.026	0.003	6.16028e-23
RP5-963E22.6	1.04588e-09	1.81094	0.014	0.003	3.79269e-05
DNAH12	1.94712e-22	1.81094	0.023	0.003	7.06084e-18
RP11-421M1.8	1.00432e-18	1.8067	0.016	0.002	3.64198e-14
C11orf86	2.06543e-18	1.80567	0.029	0.005	7.48987e-14
RP11-20B24.4	3.28155e-22	1.80475	0.026	0.004	1.18999e-17
UGT3A2	4.40674e-138	1.80438	0.256	0.053	1.59801e-133
RP11-290L1.3	4.26135e-19	1.80245	0.027	0.005	1.54529e-14
LINC01602	4.95715e-09	1.80084	0.02	0.005	0.000179761
NRXN2	3.58392e-136	1.79918	0.189	0.03	1.29964e-131
RP11-38M8.1	2.07579e-129	1.79895	0.228	0.045	7.52745e-125
RP11-302B13.5	7.02024e-08	1.79767	0.02	0.006	0.00254575
NME1	0	1.79742	0.972	0.727	0
PIK3CD-AS2	7.58278e-142	1.7958	0.242	0.047	2.74974e-137
EPHB2	6.91336e-78	1.79532	0.099	0.015	2.50699e-73
RASL10B	4.4121e-153	1.79532	0.186	0.026	1.59996e-148
RP13-582O9.7	1.45106e-71	1.79371	0.143	0.031	5.26198e-67
AKR1B15	3.69239e-18	1.79052	0.036	0.008	1.33897e-13
TSKU	1.38141e-274	1.78372	0.741	0.249	5.00941e-270
CD177	6.91741e-33	1.78038	0.032	0.004	2.50846e-28
HTR1D	9.19356e-78	1.77945	0.104	0.016	3.33386e-73
RP11-312B8.1	1.01428e-11	1.77702	0.017	0.003	3.67809e-07
RP11-435O5.2	4.14497e-22	1.7767	0.051	0.013	1.50309e-17
AC007773.2	5.89534e-78	1.77438	0.107	0.017	2.13783e-73
ALX1	3.15308e-26	1.77413	0.06	0.015	1.1434e-21
FLNC	5.56953e-30	1.7717	0.054	0.011	2.01968e-25
SLC5A11	4.05749e-85	1.7711	0.104	0.015	1.47137e-80
CTD-2194A8.2	2.88614e-15	1.77024	0.029	0.006	1.0466e-10
ZNF385D	3.59891e-114	1.76998	0.188	0.035	1.30507e-109
MCHR1	1.14274e-127	1.76855	0.168	0.026	4.14393e-123
KIAA0101	9.68286e-222	1.76772	0.611	0.19	3.5113e-217
RP11-264M12.2	2.57068e-07	1.7667	0.011	0.002	0.00932205
RP11-96L14.7	4.28886e-25	1.76489	0.036	0.006	1.55527e-20
RP11-351D16.3	2.13692e-10	1.76451	0.017	0.004	7.74912e-06
HRCT1	1.50918e-250	1.7641	0.62	0.177	5.47273e-246
RP11-15A1.2	2.32442e-07	1.76156	0.012	0.003	0.00842904
TRIM16L	2.76124e-290	1.76108	0.648	0.167	1.00131e-285
SPATC1L	1.83799e-237	1.75881	0.49	0.115	6.66509e-233
PTTG1	4.94411e-238	1.75825	0.809	0.331	1.79288e-233
SPATA21	1.93556e-93	1.75629	0.128	0.02	7.01891e-89
AOC2	1.40012e-20	1.75504	0.028	0.005	5.07726e-16
COL26A1	1.93905e-51	1.75504	0.075	0.013	7.03159e-47
RP11-539I5.1	2.65559e-59	1.75225	0.104	0.021	9.62996e-55
CT45A1	3.88588e-16	1.75204	0.022	0.004	1.40914e-11
RP11-30K9.6	1.18377e-10	1.75169	0.015	0.003	4.29269e-06
CTD-2203K17.1	1.36927e-23	1.75017	0.034	0.006	4.96537e-19
RP11-393N21.2	8.4599e-103	1.7492	0.22	0.051	3.06781e-98
RP11-333A23.4	2.33299e-07	1.74739	0.01	0.002	0.00846013
ASUN	1.70166e-246	1.7465	0.516	0.122	6.17074e-242
RP11-603J24.17	7.74736e-28	1.74576	0.038	0.006	2.80942e-23
NECAB1	2.07882e-44	1.74505	0.046	0.006	7.53841e-40
RP11-789C2.1	3.57069e-09	1.74409	0.013	0.003	0.000129484
RP4-794H19.1	1.02149e-11	1.74293	0.03	0.008	3.70424e-07
RAET1E-AS1.1	4.90477e-12	1.74238	0.018	0.004	1.77862e-07
LINC01152	1.84835e-49	1.74085	0.072	0.012	6.70268e-45
RP11-351J23.1	4.19104e-15	1.74082	0.015	0.002	1.5198e-10
RP11-713M15.2	1.20065e-124	1.7398	0.238	0.05	4.35393e-120
RP11-412P11.1	2.08183e-28	1.7397	0.038	0.006	7.54932e-24
PTPRCAP	1.73823e-09	1.7386	0.015	0.003	6.30336e-05
RP11-706C16.7	3.92623e-226	1.73832	0.49	0.119	1.42377e-221
FAM43A	2.01708e-192	1.73556	0.273	0.045	7.31454e-188
RP11-556E13.1	5.16586e-119	1.7355	0.175	0.03	1.87329e-114
MEIOC	8.08827e-30	1.73546	0.054	0.011	2.93305e-25
LINC00896	9.44135e-15	1.73363	0.015	0.002	3.42372e-10
CTD-2001C12.1	1.93371e-08	1.73254	0.012	0.002	0.000701222
GALR2	4.13088e-13	1.72946	0.02	0.004	1.49798e-08
CTC-499B15.5	3.81971e-07	1.72882	0.013	0.003	0.0138514
GPX2	1.16103e-270	1.727	0.919	0.53	4.21023e-266
RP11-166P13.3	5.65842e-199	1.72682	0.346	0.069	2.05191e-194
TRIM16	4.7433e-246	1.72527	0.594	0.16	1.72006e-241
LINC01579	2.38566e-19	1.72388	0.027	0.005	8.65112e-15
HBE1	7.76494e-30	1.72289	0.075	0.02	2.8158e-25
BOLA2	3.14699e-09	1.72277	0.018	0.004	0.000114119
CCDC64B	4.0203e-12	1.72246	0.053	0.02	1.45788e-07
CYP2S1	1.86339e-105	1.72128	0.155	0.026	6.75722e-101
TLX1	9.09204e-127	1.72118	0.188	0.032	3.29705e-122
LINC01420	1.01378e-289	1.72012	0.685	0.193	3.67626e-285
ZBTB9	2.86143e-43	1.7187	0.06	0.01	1.03764e-38
AP003774.4	1.601e-13	1.7174	0.011	0.001	5.8057e-09
ATAD3A	1.9773e-249	1.71613	0.606	0.167	7.17027e-245
RP11-649A18.12	1.02652e-09	1.71563	0.014	0.003	3.72246e-05
PFKFB4	3.98622e-35	1.71188	0.093	0.025	1.44552e-30
ORC1	1.74252e-129	1.71116	0.238	0.049	6.31891e-125
SLC25A33	1.60787e-238	1.71063	0.836	0.42	5.83062e-234
TCEB3-AS1	1.14242e-225	1.71049	0.431	0.093	4.14274e-221
TEX40	2.65257e-29	1.70985	0.049	0.01	9.61902e-25
RP1-140K8.5	5.32165e-156	1.70722	0.182	0.025	1.92979e-151
RP11-141O11.2	3.67599e-37	1.7059	0.055	0.01	1.33303e-32
ANK2	2.89664e-30	1.70522	0.052	0.01	1.05041e-25
LINC00944	9.50726e-163	1.70369	0.253	0.045	3.44762e-158
MINA	4.75623e-284	1.7031	0.734	0.23	1.72475e-279
CNTNAP2	8.16961e-210	1.7022	0.39	0.082	2.96255e-205
AC002454.1	7.30921e-15	1.70171	0.02	0.004	2.65054e-10
TLCD1	1.43006e-206	1.70109	0.577	0.18	5.18583e-202
RP11-465N4.4	5.21393e-123	1.70061	0.324	0.088	1.89073e-118
FLJ37035	1.36892e-101	1.69931	0.152	0.026	4.96413e-97
FAM72D	9.7466e-66	1.69901	0.132	0.029	3.53441e-61
LINC01134	2.30531e-70	1.69489	0.099	0.016	8.35976e-66
C1QTNF3	1.43028e-256	1.69456	0.407	0.075	5.18662e-252
CTD-2366F13.1	5.69116e-75	1.69386	0.125	0.024	2.06379e-70
CACNB4	1.13373e-17	1.69321	0.018	0.002	4.11124e-13
RP11-458D21.1	7.53058e-19	1.69212	0.027	0.005	2.73081e-14
AC022007.5	1.05223e-20	1.69103	0.036	0.007	3.81571e-16
PALLD	2.18079e-218	1.69053	0.601	0.184	7.90819e-214
RP11-455F5.3	9.56682e-44	1.68921	0.077	0.015	3.46922e-39
CT45A10	1.08104e-29	1.6886	0.067	0.017	3.92018e-25
FLJ36000	2.10024e-35	1.68809	0.049	0.008	7.6161e-31
RP11-1143G9.5	2.3159e-47	1.68622	0.07	0.012	8.39816e-43
RP11-279O9.4	5.00185e-92	1.68333	0.14	0.025	1.81382e-87
IKBKG	1.11799e-200	1.68087	0.486	0.129	4.05418e-196
C16orf59	1.29045e-171	1.68072	0.284	0.054	4.67955e-167
SRPX2	2.24522e-24	1.67875	0.04	0.008	8.14184e-20
RP4-545L17.11	6.45113e-23	1.67792	0.03	0.005	2.33937e-18
RP11-219B17.3	7.71862e-12	1.6764	0.02	0.004	2.799e-07
TPSG1	2.50285e-13	1.67576	0.012	0.001	9.07608e-09
SP6	8.7794e-17	1.67526	0.019	0.003	3.18367e-12
AJ006998.2	1.84989e-95	1.67479	0.172	0.034	6.70825e-91
NEURL1B	1.71104e-100	1.67462	0.155	0.027	6.20473e-96
RP11-273G15.2	1.31041e-26	1.6735	0.045	0.009	4.75194e-22
TNFSF11	1.83203e-49	1.67321	0.062	0.009	6.64348e-45
RP11-531A24.5	7.80992e-12	1.67306	0.016	0.003	2.83211e-07
RECQL4	3.17435e-155	1.67208	0.272	0.054	1.15112e-150
RP11-121M22.1	5.84713e-07	1.66909	0.01	0.002	0.0212035
C16orf46	1.30144e-28	1.66835	0.065	0.016	4.7194e-24
RP11-53O19.1	1.57976e-36	1.66804	0.073	0.016	5.72867e-32
LINC01559	8.45904e-08	1.66686	0.015	0.004	0.0030675
ALDH1L1	2.39228e-234	1.66516	0.835	0.421	8.67514e-230
HCG16	3.86496e-07	1.66505	0.013	0.003	0.0140155
TMEM61	3.16504e-62	1.66396	0.09	0.015	1.14774e-57
CABYR	7.34724e-14	1.66337	0.044	0.014	2.66433e-09
ANXA1	6.28335e-19	1.66287	0.307	0.185	2.27853e-14
CTC-546K23.1	1.17626e-26	1.66179	0.035	0.006	4.26546e-22
RP11-42I10.1	5.08021e-31	1.66098	0.05	0.009	1.84223e-26
RP11-629O1.2	4.1404e-132	1.65955	0.213	0.039	1.50143e-127
CTC-573N18.1	3.09156e-22	1.65711	0.046	0.011	1.12109e-17
CBX2	4.2687e-189	1.65627	0.346	0.072	1.54796e-184
RP11-67L3.4	1.95944e-13	1.65486	0.021	0.004	7.10553e-09
RP13-131K19.6	2.12425e-14	1.65468	0.015	0.002	7.70318e-10
TRMT1	1.45096e-242	1.6546	0.603	0.169	5.2616e-238
MEI4	4.05499e-08	1.65051	0.014	0.003	0.00147046
TMEM132D	4.04264e-08	1.64892	0.014	0.003	0.00146598
G6PD	8.09077e-213	1.64757	0.739	0.285	2.93396e-208
DLAT	3.15577e-226	1.64754	0.64	0.201	1.14438e-221
AC097724.3	4.57845e-13	1.6468	0.021	0.004	1.66028e-08
SIM1	7.63673e-16	1.64534	0.016	0.002	2.76931e-11
RP11-778D9.12	2.78602e-23	1.64239	0.044	0.01	1.01029e-18
TMCC1-AS1	1.18532e-131	1.64162	0.207	0.037	4.29832e-127
HULC	3.55202e-214	1.64153	0.825	0.432	1.28807e-209
RP11-121C2.2	2.57363e-14	1.63948	0.026	0.005	9.33274e-10
LINC01111	3.59014e-09	1.63681	0.013	0.003	0.000130189
FERMT1	3.34987e-141	1.63572	0.271	0.058	1.21476e-136
SOHLH2	7.82865e-83	1.63488	0.15	0.03	2.8389e-78
GS1-393G12.14	5.94348e-19	1.634	0.032	0.006	2.15529e-14
FAM175A	6.05343e-169	1.63208	0.37	0.088	2.19515e-164
LINC01370	4.75332e-23	1.62866	0.051	0.012	1.7237e-18
HLA-DRB5	3.97227e-251	1.62863	0.681	0.217	1.44046e-246
IMPDH2	3.07777e-268	1.62804	0.882	0.411	1.11609e-263
SLC38A5	4.58789e-36	1.62546	0.075	0.017	1.66371e-31
GLUL	3.61456e-199	1.62458	0.958	0.787	1.31075e-194
RP5-855F16.1	3.33025e-08	1.62417	0.015	0.004	0.00120765
HGH1	5.09971e-197	1.62415	0.39	0.086	1.84931e-192
RP11-387H17.4	5.26729e-18	1.62029	0.035	0.008	1.91008e-13
KB-1043D8.6	6.02803e-17	1.61668	0.025	0.004	2.18594e-12
RP11-72M17.1	7.41093e-29	1.61586	0.042	0.007	2.68742e-24
TXNRD1	1.28886e-218	1.6107	0.854	0.451	4.6738e-214
RAB3IL1	9.2463e-90	1.60906	0.187	0.042	3.35299e-85
AURKA	6.01493e-142	1.60792	0.508	0.175	2.18119e-137
RP11-120D5.1	8.35546e-09	1.60778	0.015	0.003	0.000302994
RP11-150O12.3	6.77842e-19	1.60693	0.023	0.004	2.45806e-14
RP11-54C4.3	9.0009e-09	1.60671	0.013	0.003	0.000326399
RP11-799D4.4	3.48672e-17	1.60432	0.029	0.006	1.26439e-12
RP11-225B17.2	1.41508e-26	1.60346	0.037	0.006	5.13149e-22
SLC25A19	1.13803e-225	1.60284	0.467	0.108	4.12685e-221
ADIRF	0	1.6027	0.81	0.227	0
IL17RB	3.20721e-187	1.60178	0.619	0.221	1.16303e-182
RP11-399K21.13	2.18488e-32	1.60119	0.048	0.008	7.92302e-28
LRP8	1.52152e-41	1.6005	0.048	0.007	5.5175e-37
CDCA5	5.44987e-148	1.59903	0.313	0.071	1.97629e-143
PWP2	5.4891e-121	1.59715	0.16	0.025	1.99051e-116
CMSS1	1.17179e-258	1.59603	0.882	0.413	4.24925e-254
CEP131	6.26003e-167	1.59578	0.315	0.066	2.27008e-162
SLC16A6	1.68288e-25	1.59418	0.03	0.004	6.10261e-21
RP11-345J4.5	4.24544e-242	1.5938	0.54	0.135	1.53952e-237
SLC7A11	1.87387e-169	1.59378	0.248	0.042	6.79521e-165
C11orf52	1.44238e-16	1.59369	0.026	0.005	5.23051e-12
RP11-519M16.1	3.54254e-11	1.5936	0.025	0.006	1.28463e-06
GS1-393G12.13	1.32671e-12	1.59355	0.011	0.001	4.81104e-08
CMB9-22P13.1	3.17964e-257	1.59327	0.655	0.184	1.15303e-252
RP11-6F2.5	2.60418e-35	1.59269	0.081	0.02	9.44352e-31
RNASEH2A	1.53791e-218	1.59247	0.615	0.194	5.57692e-214
RP11-245D16.4	1.4649e-35	1.58864	0.062	0.012	5.31218e-31
OLR1	1.75666e-71	1.5883	0.099	0.016	6.37016e-67
PHB	9.03846e-296	1.58789	0.977	0.766	3.27762e-291
GPR62	4.85211e-12	1.58637	0.015	0.003	1.75952e-07
TMEM261	2.52443e-260	1.58623	0.8	0.3	9.15434e-256
HRASLS2	1.16766e-184	1.5855	0.315	0.061	4.23429e-180
RP11-366H4.1	8.24798e-27	1.58518	0.037	0.006	2.99096e-22
RP5-933K21.3	3.89392e-07	1.58388	0.013	0.003	0.0141205
CTB-178M22.2	2.30579e-19	1.58382	0.025	0.004	8.36148e-15
RP11-1E22.1	5.63487e-32	1.58347	0.055	0.011	2.04337e-27
DPH2	1.16156e-244	1.58276	0.597	0.162	4.21215e-240
WDR4	3.98418e-198	1.58171	0.475	0.123	1.44478e-193
AC008154.5	4.81208e-12	1.58081	0.015	0.003	1.74501e-07
RAB40B	1.83601e-191	1.57952	0.65	0.238	6.65794e-187
MIR210HG	1.55819e-24	1.5795	0.211	0.108	5.65045e-20
GCLM	3.58561e-241	1.57947	0.912	0.524	1.30025e-236
RP11-342I1.2	2.06701e-09	1.57803	0.017	0.004	7.49558e-05
ECE2	1.25885e-234	1.57751	0.712	0.249	4.56499e-230
C17orf89	1.93884e-252	1.57736	0.863	0.432	7.03081e-248
CLDN11	1.47524e-84	1.57677	0.115	0.018	5.34965e-80
C10orf2	1.78374e-85	1.57604	0.137	0.025	6.46836e-81
GNB2L1	0	1.57347	0.991	0.664	0
CTD-2287O16.5	4.65488e-31	1.57245	0.061	0.014	1.688e-26
PKN1	1.79417e-187	1.57089	0.488	0.138	6.50619e-183
RP11-379F4.9	9.2469e-09	1.5708	0.014	0.003	0.00033532
EVC	2.1514e-14	1.56796	0.015	0.002	7.80164e-10
ATP1A2	3.28507e-13	1.56687	0.022	0.005	1.19127e-08
RP11-304F15.3	2.36708e-12	1.56459	0.017	0.003	8.58376e-08
TEKT5	8.59798e-39	1.56457	0.058	0.01	3.11789e-34
GLA	2.39466e-190	1.56443	0.62	0.211	8.68375e-186
RP11-30P6.6	1.12367e-125	1.56169	0.218	0.042	4.07477e-121
RP11-101C21.4	7.59824e-16	1.55848	0.016	0.002	2.75535e-11
RP1-28O10.1	4.20404e-164	1.55774	0.391	0.099	1.52451e-159
CTC-338M12.5	2.72266e-175	1.55738	0.328	0.068	9.87318e-171
CTB-131K11.1	7.12016e-13	1.55649	0.021	0.004	2.58199e-08
ATP1B3	9.89748e-241	1.55528	0.796	0.311	3.58912e-236
NME2	7.40519e-226	1.5552	0.658	0.218	2.68534e-221
ALDH1L2	7.57219e-13	1.554	0.015	0.002	2.7459e-08
RP11-805J14.5	9.70893e-18	1.55334	0.029	0.006	3.52075e-13
AC097721.2	1.24997e-08	1.55333	0.012	0.002	0.000453276
KCND2	4.02865e-09	1.55301	0.014	0.003	0.000146091
MXD3	1.06529e-152	1.54839	0.328	0.076	3.86306e-148
CTC-444N24.6	2.55781e-27	1.54837	0.037	0.006	9.27538e-23
RP11-242J7.1	4.32063e-166	1.54814	0.251	0.044	1.56679e-161
TCEB1	0	1.54676	0.981	0.559	0
SIRT7	8.08862e-205	1.54666	0.659	0.234	2.93318e-200
SH3D21	5.43422e-13	1.54434	0.025	0.006	1.97061e-08
RP11-297K8.2	1.56962e-15	1.54417	0.033	0.008	5.69192e-11
VTCN1	3.50199e-21	1.54295	0.019	0.002	1.26993e-16
CTD-2260A17.2	3.50163e-07	1.54278	0.019	0.006	0.0126979
RP11-567M16.6	7.55949e-17	1.54199	0.046	0.013	2.7413e-12
RP11-42O4.2	1.99101e-21	1.53996	0.038	0.008	7.22e-17
UBXN10-AS1	1.1259e-63	1.53985	0.098	0.017	4.08286e-59
RP11-426C22.7	1.6302e-09	1.53918	0.025	0.007	5.9116e-05
CENPA	3.5584e-128	1.53884	0.332	0.089	1.29038e-123
IQCJ-SCHIP1	1.26754e-22	1.53824	0.045	0.01	4.59649e-18
2024-09-04	1.56962e-235	1.53764	0.634	0.192	5.69192e-231
RP11-342M1.3	1.57249e-65	1.53678	0.104	0.019	5.70233e-61
AP000253.1	1.29322e-106	1.53599	0.233	0.054	4.68959e-102
RP11-442N24--B.1	1.34898e-40	1.53592	0.068	0.013	4.8918e-36
TSNAX-DISC1	8.12723e-09	1.53565	0.015	0.003	0.000294718
KAT2A	3.62709e-184	1.53367	0.537	0.162	1.31529e-179
CGREF1	4.28148e-178	1.53128	0.435	0.113	1.55259e-173
RP11-525A16.4	4.23586e-129	1.53099	0.193	0.033	1.53605e-124
AC133528.2	8.52761e-08	1.53009	0.015	0.004	0.00309237
XXyac-YM21GA2.4	4.71429e-34	1.52803	0.075	0.018	1.70954e-29
LIME1	3.69235e-08	1.52776	0.016	0.004	0.00133896
CTC-459F4.3	4.52482e-45	1.52768	0.123	0.033	1.64083e-40
CD3EAP	5.32603e-203	1.52739	0.507	0.136	1.93138e-198
RP11-74J13.8	2.13255e-09	1.52649	0.02	0.005	7.73327e-05
ENPP7	1.70431e-150	1.52495	0.312	0.07	6.18033e-146
TUBG1	7.29939e-222	1.52335	0.823	0.38	2.64698e-217
RP11-498P14.5	3.46851e-39	1.51833	0.064	0.012	1.25779e-34
B3GNTL1	1.65301e-187	1.51817	0.384	0.086	5.9943e-183
AC145343.2	2.31896e-60	1.51734	0.121	0.026	8.40924e-56
B4GALNT1	1.88045e-129	1.51639	0.237	0.048	6.81908e-125
LRRC14	2.44488e-197	1.51545	0.448	0.11	8.86586e-193
VSIG10L	1.13228e-48	1.51498	0.102	0.023	4.10597e-44
TDGF1	2.95139e-121	1.51468	0.228	0.047	1.07026e-116
MINCR	2.43953e-218	1.51443	0.636	0.2	8.84648e-214
PTDSS1	7.04774e-217	1.51324	0.758	0.316	2.55572e-212
RHCE	1.91204e-40	1.51318	0.076	0.016	6.93362e-36
CTC-498J12.1	4.35652e-62	1.51158	0.128	0.029	1.5798e-57
USP12-AS2	2.32751e-13	1.50986	0.026	0.006	8.44026e-09
TRIP13	2.86732e-149	1.50831	0.375	0.097	1.03978e-144
NOB1	3.7268e-217	1.50747	0.685	0.241	1.35145e-212
KIAA1683	1.95562e-54	1.5067	0.072	0.011	7.09165e-50
KXD1	2.82228e-233	1.50609	0.851	0.412	1.02344e-228
RP11-114G11.5	1.27387e-26	1.50598	0.035	0.006	4.61943e-22
SPTY2D1-AS1	1.18308e-65	1.50582	0.104	0.019	4.29022e-61
HEXIM2	3.00399e-170	1.50355	0.432	0.114	1.08934e-165
RP11-108L7.15	1.91136e-34	1.5028	0.038	0.005	6.93115e-30
RP11-328J2.1	4.88997e-73	1.50249	0.171	0.042	1.77325e-68
RP1-317E23.3	3.18321e-40	1.50235	0.084	0.019	1.15433e-35
RP11-108K14.12	2.93649e-34	1.50194	0.064	0.014	1.06486e-29
RP11-477D19.2	2.72959e-12	1.50103	0.015	0.002	9.8983e-08
HAUS8	3.08241e-133	1.49898	0.293	0.069	1.11777e-128
UBE2S	1.64486e-147	1.49881	0.648	0.27	5.96477e-143
RP11-548H3.1	1.67792e-08	1.49713	0.015	0.004	0.000608463
RP4-694B14.8	2.80324e-07	1.4964	0.013	0.003	0.0101654
XXbac-BPG252P9.9	1.49736e-134	1.49612	0.26	0.055	5.42986e-130
TRIM61	1.22066e-10	1.49463	0.019	0.004	4.42647e-06
ASF1B	5.42229e-121	1.49457	0.304	0.079	1.96629e-116
AXIN2	6.0545e-166	1.49318	0.244	0.041	2.19554e-161
RELN	5.14297e-141	1.49312	0.257	0.052	1.865e-136
RP11-345P4.10	6.08239e-36	1.49307	0.066	0.014	2.20566e-31
SSX2	9.07121e-13	1.49158	0.037	0.011	3.28949e-08
RP11-98D18.9	1.04432e-40	1.49156	0.072	0.014	3.78703e-36
PPP1R14D	3.57553e-26	1.49084	0.059	0.014	1.29659e-21
RP11-216B9.6	4.58849e-08	1.48987	0.015	0.004	0.00166392
RP11-483F11.7	3.11e-100	1.48916	0.131	0.02	1.12778e-95
HHLA2	4.97685e-14	1.48884	0.026	0.006	1.80475e-09
RP11-545E17.3	4.51403e-178	1.48784	0.4	0.097	1.63692e-173
LINC01226	2.57929e-30	1.48774	0.043	0.007	9.35327e-26
FAM109B	7.70238e-30	1.4874	0.044	0.008	2.79311e-25
PGLS	7.96476e-170	1.48724	0.773	0.423	2.88826e-165
AKR1B10	8.44458e-118	1.48564	0.944	0.565	3.06226e-113
SLC16A4	8.44195e-148	1.4852	0.247	0.046	3.06131e-143
RPL36A	2.80164e-285	1.48385	0.991	0.689	1.01596e-280
CTC-241N9.1	3.23545e-49	1.48351	0.09	0.018	1.17327e-44
PSMD3	9.67491e-232	1.48349	0.882	0.488	3.50841e-227
RP11-321A17.6	2.94824e-07	1.48293	0.014	0.004	0.0106912
RP5-1057J7.7	5.33748e-12	1.48206	0.019	0.004	1.93553e-07
KRT39	1.49321e-42	1.48159	0.05	0.007	5.41483e-38
TOP1MT	1.8827e-223	1.48078	0.686	0.228	6.82723e-219
PITX1	4.21498e-73	1.4806	0.135	0.028	1.52848e-68
ENTHD2	8.93499e-139	1.47976	0.302	0.07	3.24009e-134
RP11-396C23.2	1.66603e-54	1.47898	0.11	0.024	6.04154e-50
PDE6G	2.20609e-17	1.47884	0.029	0.006	7.99995e-13
HSF1	2.49891e-239	1.47851	0.855	0.396	9.06178e-235
RP11-524F11.2	1.97165e-10	1.47789	0.018	0.004	7.14981e-06
EEF1G	2.12777e-253	1.47762	0.799	0.298	7.71594e-249
RHBDF2	3.91139e-168	1.47737	0.389	0.097	1.41839e-163
ITLN2	4.02724e-11	1.47554	0.017	0.003	1.4604e-06
PRKCDBP	4.11592e-169	1.47293	0.456	0.127	1.49256e-164
LURAP1	1.3855e-70	1.4717	0.118	0.023	5.02425e-66
AXDND1	1.19409e-07	1.47097	0.019	0.006	0.00433011
RP11-254I22.1	3.56514e-11	1.46888	0.016	0.003	1.29283e-06
SLC25A10	2.94769e-162	1.46836	0.724	0.344	1.06892e-157
RP11-498C9.3	2.05905e-24	1.46582	0.039	0.007	7.46674e-20
KIAA1524	1.58074e-117	1.46504	0.244	0.055	5.73223e-113
CCDC88B	1.83703e-175	1.46466	0.398	0.096	6.66162e-171
RPL7	0	1.46339	1	0.98	0
RP1-92O14.3	4.50229e-36	1.46275	0.067	0.014	1.63267e-31
WNK2	5.33761e-134	1.46216	0.197	0.033	1.93558e-129
RP11-238F2.1	6.04903e-119	1.46115	0.296	0.076	2.19356e-114
PFN2	1.01727e-256	1.45976	0.811	0.29	3.68891e-252
RP11-284F21.9	1.99999e-15	1.45918	0.022	0.004	7.25256e-11
PTPRR	9.41201e-16	1.459	0.031	0.007	3.41308e-11
RP11-798G7.6	1.20342e-63	1.45811	0.12	0.025	4.36395e-59
GLOD5	2.26774e-62	1.458	0.123	0.026	8.2235e-58
ROBO1	1.48782e-188	1.45765	0.526	0.153	5.3953e-184
CCDC85B	2.25061e-186	1.45697	0.714	0.288	8.16138e-182
GSDMB	2.0944e-153	1.45668	0.326	0.074	7.59491e-149
RP11-410L14.2	1.56947e-133	1.45667	0.307	0.075	5.69138e-129
RAB24	4.79136e-194	1.45617	0.409	0.094	1.73749e-189
RP11-173M1.4	9.8056e-30	1.45578	0.031	0.004	3.5558e-25
RP11-132A1.4	2.89999e-30	1.45556	0.056	0.012	1.05163e-25
CCDC155	1.25544e-13	1.45529	0.021	0.004	4.55261e-09
AKR1C4	1.16431e-237	1.45415	0.958	0.629	4.22213e-233
SSX4	2.12802e-17	1.45258	0.016	0.002	7.71682e-13
FAM27C	1.13105e-40	1.45198	0.098	0.025	4.10153e-36
NME1-NME2	5.78431e-07	1.45154	0.011	0.002	0.0209757
CENPH	3.65313e-155	1.45128	0.493	0.156	1.32473e-150
RP11-452I5.2	8.24901e-37	1.45076	0.05	0.008	2.99134e-32
LINC01474	2.36069e-61	1.45069	0.101	0.019	8.56056e-57
ARMC6	1.34638e-182	1.45064	0.586	0.193	4.88239e-178
MAD2L1	9.87685e-171	1.45042	0.579	0.202	3.58164e-166
FLJ22763	3.52687e-89	1.4488	0.224	0.058	1.27895e-84
BFSP1	8.03498e-33	1.44805	0.052	0.01	2.91372e-28
CDC25C	1.95271e-115	1.44786	0.264	0.063	7.08112e-111
MTBP	7.71268e-83	1.4478	0.156	0.033	2.79685e-78
RP11-1055B8.9	3.42029e-93	1.44745	0.166	0.033	1.2403e-88
RP11-755F10.1	2.47676e-17	1.44663	0.037	0.009	8.98147e-13
LINC01428	5.86608e-28	1.44458	0.05	0.01	2.12722e-23
OBFC1	7.58468e-137	1.44418	0.343	0.089	2.75043e-132
ARHGAP44	6.67271e-40	1.44384	0.079	0.017	2.41972e-35
C10orf10	3.6087e-179	1.44337	0.736	0.325	1.30862e-174
RP11-264B17.4	4.19879e-25	1.44268	0.041	0.008	1.52261e-20
CACNA1A	3.47879e-07	1.44172	0.017	0.005	0.0126151
RP11-131L12.3	1.13393e-12	1.44167	0.025	0.006	4.11198e-08
MSC-AS1	5.0223e-40	1.4411	0.085	0.02	1.82124e-35
AC073115.7	6.21753e-08	1.43843	0.015	0.004	0.00225466
RP11-126K1.2	2.19192e-105	1.43621	0.247	0.061	7.94855e-101
RCOR2	1.72396e-07	1.43498	0.02	0.006	0.00625159
ATP6V1C1	3.96367e-227	1.43421	0.831	0.375	1.43735e-222
RP11-159D12.5	6.18896e-45	1.43262	0.074	0.014	2.2443e-40
RP11-575F12.1	1.52377e-12	1.43163	0.038	0.012	5.52565e-08
C11orf57	8.36187e-154	1.43048	0.397	0.105	3.03226e-149
AARD	4.37199e-20	1.42788	0.029	0.005	1.58542e-15
TNIP1	1.42409e-207	1.42758	0.819	0.387	5.16416e-203
ZNF483	3.55139e-08	1.426	0.021	0.006	0.00128784
RP11-513M16.8	5.86848e-08	1.42528	0.017	0.005	0.00212809
PLEKHF1	4.66756e-178	1.42521	0.597	0.203	1.6926e-173
SLC52A2	5.17235e-203	1.42369	0.644	0.217	1.87565e-198
RP11-1399P15.1	3.40236e-12	1.42365	0.043	0.014	1.2338e-07
RP13-16H11.2	7.09957e-24	1.42267	0.032	0.005	2.57452e-19
AC087294.2	4.97417e-15	1.42027	0.025	0.005	1.80378e-10
RP4-798A10.2	1.36261e-08	1.41902	0.014	0.003	0.000494122
UBD	1.40872e-198	1.4186	0.864	0.415	5.10846e-194
DDX49	4.10924e-219	1.41815	0.787	0.324	1.49013e-214
KIAA2012	6.98437e-72	1.41809	0.099	0.016	2.53274e-67
MRPL10	3.77499e-220	1.41754	0.793	0.335	1.36892e-215
ABCF2	5.14116e-162	1.41708	0.52	0.165	1.86434e-157
LINC00864	2.71907e-27	1.41692	0.067	0.017	9.86015e-23
FAM124A	5.27043e-19	1.41643	0.038	0.009	1.91122e-14
AMACR	3.20084e-176	1.41641	0.424	0.107	1.16072e-171
KB-1460A1.5	3.94345e-56	1.41625	0.108	0.023	1.43001e-51
HMMR	6.90369e-159	1.41615	0.463	0.136	2.50348e-154
RUVBL1	2.66652e-202	1.41613	0.752	0.303	9.6696e-198
RP3-395M20.9	2.62017e-08	1.41527	0.011	0.002	0.000950151
ADAMTS12	8.99501e-34	1.4142	0.053	0.01	3.26186e-29
RP11-88E10.5	1.15581e-85	1.41278	0.199	0.048	4.1913e-81
RP11-1348G14.4	2.21795e-08	1.41198	0.025	0.008	0.000804296
CCDC124	3.39028e-226	1.4106	0.91	0.559	1.22942e-221
NRG2	1.87458e-25	1.41048	0.052	0.012	6.79781e-21
POC1A	7.2835e-142	1.41042	0.395	0.111	2.64122e-137
RP11-367G18.1	1.78691e-09	1.4088	0.015	0.003	6.47986e-05
DHFRL1	1.49261e-63	1.4088	0.13	0.029	5.41267e-59
BX004987.4	2.74948e-30	1.40833	0.042	0.007	9.97043e-26
RP3-465N24.6	1.4345e-07	1.40709	0.013	0.003	0.00520191
CTU2	3.22816e-167	1.40699	0.423	0.11	1.17063e-162
TSPAN10	4.57915e-133	1.40653	0.259	0.055	1.66054e-128
TATDN1	1.23905e-253	1.40627	0.927	0.519	4.49316e-249
HECW1	3.83541e-123	1.40619	0.155	0.023	1.39083e-118
FN3KRP	3.0148e-173	1.40593	0.688	0.278	1.09326e-168
EIF3E	6.53661e-276	1.40548	0.992	0.788	2.37037e-271
PYCARD	2.25281e-181	1.40548	0.723	0.315	8.16937e-177
TCOF1	4.59373e-165	1.40446	0.556	0.186	1.66583e-160
AC016723.4	1.54835e-41	1.40431	0.055	0.009	5.61479e-37
CTAG2	1.36065e-196	1.40205	0.694	0.247	4.93414e-192
EIF3H	2.58478e-283	1.40176	0.985	0.741	9.3732e-279
RP11-315I20.1	1.07579e-15	1.40148	0.039	0.01	3.90113e-11
MGC32805	9.92266e-64	1.4013	0.156	0.039	3.59825e-59
LGALS9	5.52061e-184	1.40057	0.478	0.13	2.00194e-179
CALCR	5.06157e-07	1.40046	0.014	0.004	0.0183548
OXLD1	3.20456e-164	1.40043	0.713	0.341	1.16207e-159
RP11-471M2.3	4.4228e-07	1.3998	0.036	0.015	0.0160384
RP4-710M16.2	8.1774e-144	1.39934	0.372	0.098	2.96537e-139
AP001258.4	6.66048e-29	1.39782	0.069	0.018	2.41529e-24
TIMM8A	1.02918e-172	1.39706	0.761	0.364	3.73213e-168
CES1	1.57312e-191	1.39683	0.972	0.82	5.70459e-187
C17orf96	3.67719e-94	1.39672	0.188	0.041	1.33346e-89
NPAS1	1.31852e-74	1.39576	0.113	0.02	4.78134e-70
ZFAS1	6.347e-168	1.39575	0.954	0.649	2.30161e-163
PKMYT1	6.97354e-99	1.39516	0.254	0.066	2.52881e-94
RP11-127B20.3	3.58964e-31	1.39479	0.069	0.017	1.30171e-26
CCDC86	5.22191e-177	1.39466	0.476	0.131	1.89362e-172
CD74	1.21847e-187	1.39213	0.964	0.846	4.41855e-183
ARSB	4.5381e-155	1.39203	0.323	0.072	1.64565e-150
RP11-89H19.2	9.03097e-07	1.39038	0.01	0.002	0.032749
FAM86B1	2.76203e-11	1.39018	0.028	0.007	1.0016e-06
RP5-940J5.9	8.09716e-167	1.38764	0.372	0.088	2.93627e-162
AMT	3.46696e-167	1.38759	0.565	0.188	1.25722e-162
ME1	2.71966e-196	1.38587	0.639	0.212	9.86231e-192
TRAF4	8.11807e-187	1.38575	0.706	0.275	2.94386e-182
SPINK13	1.18749e-06	1.38562	0.011	0.003	0.0430621
RAD50	9.23468e-192	1.38487	0.696	0.259	3.34877e-187
NAP1L6	1.07194e-81	1.38451	0.164	0.036	3.88716e-77
PADI2	9.05823e-09	1.38422	0.014	0.003	0.000328479
RP11-424N24.2	3.33884e-19	1.38332	0.029	0.005	1.21076e-14
RPS2	4.96797e-226	1.38281	0.996	0.949	1.80154e-221
RP11-92K15.3	5.89319e-19	1.38106	0.043	0.011	2.13705e-14
GRK6	6.18376e-175	1.37911	0.367	0.083	2.24242e-170
KIAA1614-AS1	1.67032e-54	1.37907	0.074	0.012	6.05706e-50
RP11-734I18.1	3.8121e-23	1.37856	0.06	0.016	1.38238e-18
RGMB-AS1	4.47485e-59	1.37848	0.12	0.026	1.62271e-54
RP11-84A19.2	1.79558e-10	1.37833	0.028	0.008	6.51131e-06
CTB-113I20.2	1.64159e-81	1.3773	0.178	0.041	5.95289e-77
ESPNL	3.87385e-07	1.37718	0.013	0.003	0.0140477
RP11-301O19.1	1.34053e-12	1.37666	0.036	0.011	4.86116e-08
CCNB2	1.56608e-158	1.37586	0.479	0.146	5.67906e-154
EEF1D	1.66784e-298	1.37499	0.995	0.917	6.04807e-294
CIRBP-AS1	1.67715e-08	1.37366	0.01	0.002	0.000608186
RP3-340N1.2	4.08986e-32	1.37315	0.048	0.008	1.4831e-27
RPL8	0	1.37254	1	0.99	0
DUS2	6.41362e-117	1.37145	0.294	0.075	2.32577e-112
RP4-665J23.1	8.67679e-182	1.37093	0.62	0.209	3.14647e-177
AC090587.5	7.93586e-32	1.37027	0.068	0.016	2.87778e-27
RP1-34B20.21	1.79601e-46	1.36999	0.126	0.034	6.51287e-42
CTC-246B18.10	1.10212e-40	1.36996	0.077	0.016	3.99661e-36
RRM2	1.65562e-197	1.3695	0.514	0.141	6.00378e-193
PKP3	1.29248e-13	1.36938	0.025	0.005	4.68692e-09
CTD-2540B15.11	5.14787e-10	1.36906	0.016	0.003	1.86677e-05
TBCD	6.48876e-151	1.36885	0.528	0.179	2.35302e-146
RP11-49I11.1	5.39891e-126	1.36885	0.385	0.115	1.95781e-121
RP11-380N8.7	2.31941e-07	1.36839	0.019	0.006	0.00841088
RP11-426L16.3	7.89763e-09	1.36831	0.022	0.006	0.000286392
PTGR1	1.54419e-227	1.3678	0.966	0.782	5.59969e-223
ANKRD13B	9.47907e-37	1.36737	0.051	0.008	3.4374e-32
RIPK2	1.12898e-184	1.3673	0.638	0.221	4.09403e-180
LINC00958	2.39495e-40	1.36718	0.102	0.027	8.68481e-36
AP006621.5	9.23804e-166	1.3662	0.465	0.133	3.34999e-161
MAP1A	2.64151e-21	1.3652	0.043	0.01	9.57891e-17
RP11-10L12.4	3.33094e-80	1.36508	0.157	0.034	1.2079e-75
SYBU	1.08251e-176	1.36473	0.679	0.264	3.92551e-172
YTHDF3-AS1	1.94886e-147	1.36453	0.35	0.087	7.06715e-143
GDF15	1.56893e-166	1.36191	0.767	0.37	5.68942e-162
RP11-299H21.1	4.60629e-08	1.36134	0.019	0.005	0.00167038
CD209	1.93131e-08	1.36099	0.023	0.007	0.00070035
DCAF13	3.12323e-207	1.3592	0.834	0.383	1.13258e-202
RP3-399L15.3	3.47533e-12	1.35914	0.011	0.001	1.26026e-07
RP11-736K20.5	2.04401e-11	1.35881	0.059	0.024	7.41221e-07
C7orf77	5.52308e-55	1.35876	0.109	0.024	2.00283e-50
GIT1	6.80595e-157	1.3577	0.338	0.078	2.46804e-152
SPNS1	4.12482e-168	1.35768	0.651	0.256	1.49578e-163
RPL19	0	1.35765	1	0.995	0
RP11-158H5.7	5.66874e-07	1.3572	0.011	0.002	0.0205566
PDLIM3	6.18582e-227	1.35545	0.535	0.137	2.24316e-222
GTPBP3	5.47386e-137	1.3554	0.438	0.136	1.98499e-132
RP11-38C17.1	3.57334e-13	1.35452	0.031	0.008	1.2958e-08
MAF1	9.13383e-200	1.35305	0.844	0.403	3.3122e-195
AC093323.3	5.71385e-90	1.35138	0.213	0.052	2.07201e-85
RPS23	0	1.35137	1	0.988	0
ARG2	1.00206e-38	1.3511	0.227	0.094	3.63376e-34
DCAF4L2	3.02244e-198	1.35093	0.687	0.248	1.09603e-193
ABHD8	2.29113e-149	1.34947	0.475	0.147	8.30831e-145
RP11-776H12.1	1.48163e-31	1.34936	0.063	0.014	5.37284e-27
CCBL1	5.80241e-140	1.34922	0.381	0.104	2.10413e-135
FAM212A	9.15461e-07	1.3472	0.019	0.006	0.0331974
PIR	5.75902e-211	1.34689	0.831	0.378	2.08839e-206
AC005523.2	9.69831e-22	1.34674	0.04	0.008	3.5169e-17
SAC3D1	2.38979e-152	1.34412	0.634	0.25	8.6661e-148
KIF25-AS1	5.33438e-12	1.34383	0.023	0.005	1.93441e-07
CTD-2015H6.3	4.48172e-161	1.34022	0.424	0.113	1.62521e-156
C14orf80	6.22451e-93	1.3402	0.233	0.06	2.25719e-88
SLC6A15	5.04176e-10	1.33946	0.022	0.006	1.82829e-05
CRYM-AS1	4.27341e-17	1.33812	0.021	0.003	1.54967e-12
ATP5G1	3.19127e-261	1.33753	0.982	0.629	1.15725e-256
AC010883.5	1.05325e-36	1.33745	0.068	0.014	3.81938e-32
RP1-198K11.5	2.19139e-73	1.33717	0.159	0.037	7.94662e-69
NR0B1	1.0751e-19	1.33684	0.041	0.01	3.89862e-15
RPUSD1	1.54308e-125	1.33451	0.341	0.093	5.59569e-121
LINC01194	1.48303e-101	1.33428	0.283	0.077	5.3779e-97
RP11-468N14.13	8.80208e-47	1.33268	0.117	0.03	3.1919e-42
RP11-643M14.1	1.31027e-12	1.33241	0.026	0.006	4.75144e-08
LRP4	1.18991e-10	1.331	0.015	0.003	4.31499e-06
RP11-293A21.1	2.90546e-61	1.3293	0.128	0.029	1.05361e-56
BATF3	2.82994e-27	1.32883	0.054	0.012	1.02622e-22
NR2C2AP	9.31192e-173	1.32873	0.631	0.229	3.37678e-168
LRRC45	2.77419e-113	1.32871	0.387	0.125	1.00601e-108
HLF	3.25246e-143	1.32859	0.65	0.288	1.17944e-138
BBC3	1.61081e-124	1.32604	0.318	0.083	5.84128e-120
RHPN1-AS1	7.08223e-18	1.32591	0.036	0.008	2.56823e-13
SPON2	7.8916e-148	1.32332	0.809	0.539	2.86173e-143
MRTO4	2.00913e-184	1.32309	0.756	0.317	7.28572e-180
LRRC37A3	3.53647e-63	1.3229	0.096	0.017	1.28243e-58
RP11-369J9.1	1.39838e-08	1.31803	0.013	0.003	0.000507093
ZYG11A	5.05865e-40	1.31777	0.083	0.019	1.83442e-35
RP11-458J1.1	6.69378e-29	1.3174	0.081	0.023	2.42737e-24
RPS14	0	1.31627	1	0.996	0
PRR15	6.66168e-34	1.31596	0.084	0.022	2.41573e-29
C8orf33	3.05104e-203	1.31595	0.848	0.412	1.1064e-198
ST3GAL4	2.47651e-146	1.31592	0.47	0.145	8.98057e-142
RP11-367J11.3	6.71961e-32	1.31571	0.086	0.023	2.43673e-27
CTC-366B18.4	5.74109e-07	1.3154	0.01	0.002	0.0208189
THUMPD3-AS1	5.55963e-190	1.31505	0.772	0.323	2.01609e-185
EPB41L2	1.48934e-164	1.31363	0.65	0.251	5.40078e-160
RP11-98G7.1	1.45068e-68	1.31358	0.147	0.034	5.26062e-64
H2AFZ	6.64865e-194	1.31344	0.986	0.804	2.411e-189
MCMDC2	9.78562e-62	1.31291	0.115	0.024	3.54856e-57
CSE1L-AS1	2.0778e-10	1.31284	0.011	0.002	7.53474e-06
NACC1	5.16248e-142	1.31275	0.358	0.092	1.87207e-137
DHRS11	8.46678e-144	1.31271	0.498	0.162	3.07031e-139
CDIPT-AS1	2.21686e-16	1.31241	0.042	0.011	8.039e-12
KLC2	4.57038e-65	1.31175	0.209	0.063	1.65736e-60
KIAA1429	8.71421e-167	1.31084	0.519	0.16	3.16003e-162
C17orf58	5.3117e-156	1.30993	0.686	0.293	1.92618e-151
RP11-138J23.1	7.88833e-25	1.30881	0.036	0.006	2.86055e-20
C19orf60	1.03338e-167	1.3088	0.787	0.387	3.74734e-163
DDX39A	5.57027e-173	1.30587	0.8	0.387	2.01995e-168
RP11-91G21.1	2.67703e-96	1.30575	0.25	0.066	9.70771e-92
GNL3	1.62553e-204	1.30517	0.843	0.403	5.89468e-200
C8orf82	4.07531e-154	1.30502	0.635	0.252	1.47783e-149
YJEFN3	6.60388e-48	1.30487	0.102	0.023	2.39477e-43
MRPS23	1.05487e-206	1.30443	0.885	0.48	3.82529e-202
FAM83H	1.91891e-170	1.3044	0.463	0.127	6.95853e-166
OSGIN1	4.30845e-173	1.30353	0.838	0.439	1.56237e-168
KIF20A	5.81146e-108	1.3034	0.195	0.039	2.10741e-103
NANOS1	1.407e-08	1.30332	0.018	0.005	0.000510219
THCAT158	6.17969e-23	1.3017	0.051	0.012	2.24094e-18
RP11-505K9.1	1.08378e-82	1.3009	0.197	0.049	3.93013e-78
CTD-2256P15.2	1.68946e-74	1.30065	0.221	0.063	6.12648e-70
CTD-2619J13.27	1.35949e-09	1.29923	0.013	0.002	4.92993e-05
C16orf95	3.26992e-80	1.29803	0.177	0.041	1.18577e-75
NHP2	1.48619e-282	1.2974	0.983	0.755	5.38938e-278
LINC01315	2.39234e-113	1.29708	0.225	0.048	8.67535e-109
PYCRL	2.51422e-132	1.29329	0.419	0.126	9.11732e-128
SP2-AS1	2.71693e-47	1.29319	0.101	0.023	9.8524e-43
CWC27	9.85481e-180	1.29298	0.68	0.259	3.57365e-175
C17orf53	4.12427e-84	1.29268	0.145	0.028	1.49559e-79
ZNF696	1.79146e-73	1.29208	0.155	0.035	6.49636e-69
ANKRD18B	6.43381e-08	1.28715	0.015	0.004	0.00233309
TPRXL	6.30045e-23	1.28696	0.029	0.004	2.28473e-18
RP11-515O17.3	8.07678e-09	1.2869	0.015	0.003	0.000292888
AC072062.1	1.38848e-12	1.28654	0.027	0.006	5.03506e-08
RP11-539G18.3	2.46847e-16	1.28483	0.041	0.011	8.95141e-12
UTP15	1.54481e-157	1.28474	0.424	0.115	5.60195e-153
ENO1	0	1.28425	1	0.921	0
RP11-647K16.1	4.68351e-09	1.28289	0.012	0.002	0.000169838
RP11-17J14.2	1.30823e-09	1.28277	0.019	0.005	4.74402e-05
ARMC12	1.59293e-10	1.28251	0.023	0.006	5.77645e-06
MON1A	1.18156e-87	1.28217	0.242	0.066	4.28468e-83
ZNF497	4.82324e-20	1.28177	0.046	0.011	1.74905e-15
RP11-191G24.1	1.62982e-13	1.28153	0.02	0.004	5.91023e-09
RRP9	3.5009e-168	1.2811	0.586	0.199	1.26953e-163
EME1	1.73592e-58	1.281	0.139	0.034	6.29498e-54
LRP4-AS1	5.08203e-58	1.28018	0.074	0.011	1.8429e-53
CLPSL2	1.44464e-32	1.2795	0.062	0.013	5.23871e-28
MPP3	1.74069e-87	1.27867	0.138	0.025	6.31225e-83
TRAIP	6.1876e-105	1.27861	0.16	0.028	2.24381e-100
RP3-508I15.9	5.18078e-23	1.27796	0.042	0.009	1.87871e-18
POLR3G	1.47388e-135	1.27784	0.296	0.068	5.34472e-131
AC053503.4	8.75851e-26	1.27735	0.036	0.006	3.1761e-21
GALNT5	1.16026e-12	1.27664	0.018	0.003	4.20747e-08
PKIB	2.36904e-179	1.27558	0.473	0.129	8.59085e-175
DDX4	2.18463e-14	1.27371	0.027	0.006	7.92211e-10
PARD6A	1.39286e-88	1.27306	0.239	0.064	5.05095e-84
AARSD1	7.64822e-166	1.27058	0.435	0.117	2.77347e-161
RHOXF2	1.52377e-09	1.26989	0.028	0.008	5.52566e-05
RP11-522I20.3	4.28781e-26	1.26947	0.076	0.022	1.55489e-21
MTDH	6.78699e-191	1.26939	0.952	0.754	2.46117e-186
RPL27	0	1.26846	1	0.982	0
C16orf13	1.7756e-203	1.26688	0.868	0.406	6.43885e-199
GLI4	8.4709e-153	1.26612	0.478	0.145	3.0718e-148
AC142528.1	6.76735e-23	1.2656	0.065	0.019	2.45404e-18
TMEM99	6.58362e-169	1.26533	0.718	0.304	2.38742e-164
AC108488.4	5.90848e-29	1.26497	0.073	0.019	2.14259e-24
RP11-380O24.1	9.28199e-16	1.26429	0.026	0.005	3.36593e-11
RFTN1	5.24013e-129	1.26406	0.349	0.095	1.90023e-124
NOP2	7.29815e-156	1.26388	0.388	0.099	2.64653e-151
FAM21A	2.72547e-143	1.26376	0.445	0.135	9.88338e-139
RP11-128M1.1	8.98807e-113	1.26366	0.32	0.089	3.25934e-108
RPUSD4	1.28943e-147	1.2635	0.391	0.104	4.67585e-143
RP11-686O6.2	7.75929e-12	1.26348	0.041	0.014	2.81375e-07
FOXK2	3.0462e-152	1.26255	0.41	0.111	1.10464e-147
CCL13	8.73791e-39	1.26239	0.079	0.018	3.16863e-34
RP1-276N6.2	5.09032e-10	1.26195	0.022	0.006	1.8459e-05
RPL14	0	1.26147	1	0.972	0
RPSA	1.92961e-300	1.26084	0.997	0.875	6.99736e-296
RP11-649E7.5	1.10868e-10	1.25945	0.027	0.007	4.0204e-06
PRR7	1.251e-194	1.25901	0.517	0.141	4.53651e-190
FBXO31	1.61498e-161	1.25877	0.427	0.114	5.85641e-157
ARF4-AS1	3.27905e-124	1.25692	0.263	0.059	1.18908e-119
TMEM161B-AS1	2.95965e-182	1.25676	0.485	0.132	1.07326e-177
ITGB6	5.28681e-14	1.25563	0.036	0.01	1.91716e-09
BYSL	3.19394e-155	1.25323	0.52	0.166	1.15822e-150
RP11-95P2.3	9.36596e-25	1.25133	0.045	0.009	3.39638e-20
HLA-DOA	1.0883e-64	1.25091	0.127	0.027	3.94649e-60
ADRBK2	2.85529e-52	1.25086	0.114	0.027	1.03541e-47
DLEC1	6.97335e-14	1.24982	0.031	0.008	2.52875e-09
TOMM40	1.71233e-174	1.24874	0.827	0.404	6.20943e-170
NUDCD1	5.12935e-177	1.24847	0.579	0.185	1.86006e-172
RP11-514O12.4	1.60595e-30	1.24808	0.057	0.012	5.82367e-26
HSH2D	7.64726e-80	1.24738	0.149	0.031	2.77312e-75
FJX1	2.92519e-17	1.24714	0.034	0.008	1.06076e-12
RP5-857K21.4	1.34802e-06	1.2453	0.01	0.002	0.0488834
AC005355.2	2.77238e-91	1.24449	0.227	0.057	1.00535e-86
ZNF579	4.56535e-137	1.24429	0.29	0.065	1.65553e-132
LGALS3BP	3.45749e-153	1.24339	0.772	0.418	1.25379e-148
MAFG	3.08528e-159	1.24281	0.46	0.131	1.11882e-154
CCDC51	4.18665e-146	1.24252	0.486	0.154	1.5182e-141
RP11-277B15.3	2.0576e-15	1.24228	0.025	0.005	7.46149e-11
NSMCE2	2.89948e-183	1.24173	0.785	0.356	1.05144e-178
E2F1	9.84089e-82	1.24146	0.198	0.05	3.5686e-77
DUBR	2.06915e-10	1.23902	0.018	0.004	7.50336e-06
MSX1	6.76827e-38	1.23883	0.065	0.013	2.45438e-33
PANX2	1.76888e-100	1.23796	0.192	0.04	6.41448e-96
FAM58A	5.46122e-133	1.23781	0.474	0.155	1.9804e-128
RBM15B	6.72377e-161	1.23588	0.451	0.127	2.43824e-156
DIXDC1	7.10607e-125	1.23565	0.272	0.063	2.57687e-120
SGOL2	2.63745e-115	1.23484	0.284	0.072	9.56418e-111
LINC01351	2.2052e-08	1.23334	0.019	0.005	0.000799671
RP11-254F7.4	5.84149e-09	1.23264	0.017	0.004	0.00021183
RP11-152N13.5	3.51241e-42	1.2322	0.078	0.016	1.27371e-37
CENPK	4.40644e-128	1.23193	0.397	0.118	1.59791e-123
BCDIN3D-AS1	8.31371e-18	1.23126	0.038	0.009	3.0148e-13
ADSL	8.10809e-177	1.23122	0.756	0.331	2.94024e-172
TSEN54	7.1755e-153	1.23117	0.556	0.19	2.60205e-148
ARL17A	1.14655e-118	1.23027	0.358	0.103	4.15774e-114
RP11-539L10.2	6.8988e-07	1.23008	0.012	0.003	0.0250171
RP11-481J2.3	3.5156e-34	1.22947	0.065	0.014	1.27486e-29
RP11-307B6.3	1.09088e-21	1.22926	0.035	0.007	3.95586e-17
RYR2	2.92933e-42	1.22825	0.078	0.016	1.06226e-37
RP11-192H23.4	5.07265e-17	1.22775	0.037	0.009	1.8395e-12
WDR62	1.65748e-72	1.22767	0.12	0.022	6.01053e-68
RP11-110I1.13	1.82783e-15	1.22676	0.032	0.007	6.62825e-11
RP11-927P21.1	9.19103e-15	1.22663	0.022	0.004	3.33294e-10
SYPL2	3.10224e-39	1.22644	0.086	0.02	1.12496e-34
ADCK3	3.63524e-163	1.22594	0.692	0.276	1.31825e-158
TMEM101	3.93645e-166	1.22481	0.754	0.345	1.42748e-161
SHROOM1	4.64561e-131	1.2244	0.535	0.197	1.68464e-126
FAAP24	4.87097e-78	1.22422	0.202	0.053	1.76636e-73
TOMM70A	1.23035e-166	1.22406	0.639	0.233	4.46161e-162
RP11-511P7.5	1.52927e-63	1.22352	0.204	0.061	5.54561e-59
ARMCX6	2.3663e-98	1.22334	0.285	0.08	8.58093e-94
AC002310.12	4.16248e-68	1.22231	0.139	0.031	1.50944e-63
CKLF	1.72205e-173	1.22209	0.866	0.494	6.24467e-169
GIPC1	4.54058e-130	1.22207	0.61	0.254	1.64655e-125
APITD1	3.44099e-114	1.22183	0.391	0.124	1.2478e-109
CTC-534A2.2	7.48348e-59	1.2208	0.166	0.046	2.71373e-54
CTD-3138B18.5	3.41725e-102	1.22064	0.282	0.076	1.2392e-97
VDR	3.33435e-17	1.2204	0.035	0.008	1.20913e-12
RP11-739L10.1	2.01427e-19	1.21954	0.05	0.013	7.30435e-15
RP11-63N8.3	1.99184e-24	1.21857	0.037	0.007	7.22302e-20
SYCE1	7.3125e-21	1.21846	0.049	0.012	2.65173e-16
TMEM55A	2.89381e-129	1.21789	0.38	0.11	1.04938e-124
RP11-326G21.1	2.03464e-10	1.21734	0.023	0.006	7.37822e-06
RPL12	0	1.21722	1	0.971	0
CTBP1-AS2	9.46831e-143	1.21592	0.409	0.115	3.43349e-138
UTP18	1.18709e-149	1.21566	0.749	0.354	4.30473e-145
PRKAR2A-AS1	1.35783e-15	1.21532	0.033	0.008	4.92392e-11
RP11-325N19.3	8.91325e-07	1.21528	0.01	0.002	0.0323221
RP11-297D21.4	1.84452e-14	1.215	0.042	0.012	6.68877e-10
CENPM	1.31175e-162	1.21455	0.571	0.193	4.7568e-158
AC114730.3	2.79291e-84	1.2139	0.161	0.034	1.01279e-79
ARHGEF39	6.78377e-98	1.21384	0.258	0.068	2.46e-93
EGLN3	6.40775e-18	1.21349	0.277	0.166	2.32364e-13
DNAJC18	2.3621e-33	1.21282	0.085	0.022	8.56569e-29
CTD-3131K8.2	1.05585e-69	1.21197	0.161	0.039	3.82883e-65
AC138969.4	1.0533e-19	1.2119	0.032	0.006	3.8196e-15
BOD1	1.27403e-147	1.21152	0.712	0.315	4.62003e-143
C11orf80	6.29291e-70	1.21111	0.17	0.042	2.282e-65
PDE4C	5.00519e-23	1.211	0.051	0.012	1.81503e-18
AC079354.5	9.0646e-19	1.21073	0.031	0.006	3.2871e-14
TRIM54	2.35939e-36	1.21026	0.129	0.042	8.55587e-32
MRPS27	1.17553e-161	1.2101	0.616	0.218	4.26284e-157
AC002456.2	9.05512e-26	1.20971	0.077	0.022	3.28366e-21
TPH2	4.00128e-09	1.20899	0.015	0.003	0.000145098
AK4	1.30074e-178	1.20885	0.864	0.494	4.71686e-174
MIR34AHG	1.16995e-26	1.2087	0.05	0.011	4.2426e-22
DSCR9	1.27262e-11	1.20863	0.022	0.005	4.61491e-07
TRIM65	1.23798e-74	1.2079	0.169	0.04	4.48929e-70
ADAD1	5.64716e-28	1.2079	0.066	0.017	2.04783e-23
ASIC3	1.3103e-16	1.20698	0.036	0.009	4.75152e-12
IFRD2	6.53052e-158	1.2065	0.77	0.374	2.36816e-153
MRPL12	1.11233e-179	1.20555	0.919	0.662	4.03363e-175
C20orf27	7.20181e-171	1.20526	0.757	0.331	2.61159e-166
RP11-324I22.4	1.05272e-28	1.2051	0.056	0.012	3.81748e-24
MND1	4.4777e-129	1.20391	0.382	0.11	1.62375e-124
MFSD2B	1.74573e-62	1.20324	0.111	0.022	6.33054e-58
RP13-638C3.4	1.0532e-16	1.20319	0.034	0.008	3.81923e-12
RPL17	6.09904e-235	1.20197	0.986	0.637	2.21169e-230
LRRC37B	3.66151e-86	1.20107	0.22	0.056	1.32777e-81
TMEM70	2.4678e-159	1.20038	0.805	0.42	8.94898e-155
TK1	1.21826e-127	1.19996	0.615	0.258	4.41778e-123
CTC-505O3.2	2.96243e-46	1.19945	0.115	0.03	1.07427e-41
PRR11	1.72233e-106	1.19935	0.244	0.058	6.24567e-102
TMEM201	3.04591e-85	1.19885	0.155	0.031	1.10454e-80
THAP9-AS1	3.92484e-147	1.19836	0.528	0.173	1.42326e-142
RP11-400F19.6	1.07063e-84	1.19742	0.257	0.074	3.88243e-80
RP5-991G20.1	5.1693e-25	1.19727	0.041	0.008	1.87454e-20
ANKRD29	4.29654e-123	1.1966	0.403	0.124	1.55806e-118
EPN3	1.16576e-16	1.19657	0.025	0.004	4.22738e-12
RP11-214O1.3	5.86626e-09	1.19641	0.013	0.003	0.000212728
ZPR1	1.07413e-141	1.19515	0.733	0.335	3.89513e-137
MRPL45	2.96414e-159	1.19465	0.784	0.386	1.07488e-154
RP11-658F2.8	5.02817e-11	1.19456	0.033	0.01	1.82337e-06
MTFR1	1.10795e-166	1.19347	0.751	0.316	4.01777e-162
RP11-422P24.11	8.63634e-19	1.19275	0.049	0.013	3.1318e-14
CTD-2256P15.4	1.28734e-11	1.19149	0.022	0.005	4.66827e-07
SPEF1	8.98527e-09	1.19112	0.013	0.003	0.000325833
RP11-464F9.20	5.64457e-09	1.19109	0.044	0.018	0.000204689
TRIM6	2.82712e-35	1.19096	0.061	0.012	1.0252e-30
HJURP	2.41204e-106	1.18972	0.267	0.068	8.74679e-102
IKZF3	2.45164e-98	1.18896	0.15	0.026	8.89039e-94
SEPW1	4.13962e-234	1.18694	0.732	0.243	1.50115e-229
FAM195B	1.65924e-164	1.18596	0.796	0.376	6.01689e-160
EXOSC4	4.30963e-160	1.18517	0.823	0.464	1.5628e-155
ZNF34	7.18391e-56	1.18511	0.166	0.047	2.6051e-51
NOP16	3.75171e-175	1.18499	0.772	0.338	1.36048e-170
PITX2	1.01367e-09	1.18493	0.026	0.007	3.67586e-05
AC010226.4	5.8361e-26	1.18448	0.063	0.016	2.11635e-21
LHFPL2	4.52945e-81	1.18109	0.189	0.046	1.64251e-76
RP11-973H7.4	1.78277e-12	1.18047	0.023	0.005	6.46484e-08
RNF212B	1.27162e-08	1.18024	0.025	0.007	0.000461128
DHFR	5.86718e-117	1.17998	0.625	0.282	2.12762e-112
CANT1	7.5621e-129	1.17997	0.499	0.174	2.74225e-124
C9orf84	3.57788e-15	1.17949	0.027	0.006	1.29744e-10
RP4-533D7.5	1.46159e-29	1.17947	0.065	0.016	5.30018e-25
EPDR1	7.10068e-149	1.1778	0.522	0.17	2.57492e-144
RP5-1136G13.2	2.89334e-60	1.17732	0.184	0.053	1.04921e-55
TMEM38A	7.91352e-114	1.17724	0.301	0.08	2.86968e-109
TALDO1	3.50081e-223	1.17721	0.969	0.769	1.2695e-218
AC010524.2	9.72454e-19	1.1771	0.043	0.011	3.52641e-14
RP11-798K3.2	8.34871e-124	1.17616	0.685	0.293	3.02749e-119
PPAN	8.36015e-143	1.17574	0.526	0.178	3.03164e-138
TACO1	1.025e-141	1.1745	0.721	0.334	3.71697e-137
RP1-100J12.1	8.16105e-14	1.17424	0.033	0.009	2.95944e-09
NDUFAF2	5.34236e-180	1.1739	0.873	0.454	1.9373e-175
EFTUD2	1.62007e-145	1.17317	0.667	0.275	5.87486e-141
SRM	2.71046e-171	1.1726	0.698	0.276	9.82892e-167
SNURF	4.45937e-39	1.17246	0.082	0.019	1.6171e-34
TOP2A	5.15749e-162	1.17243	0.597	0.213	1.87026e-157
FAM71E1	3.98198e-65	1.17171	0.154	0.038	1.44398e-60
C19orf48	2.96729e-133	1.17153	0.673	0.294	1.07603e-128
VAV3	4.8958e-53	1.16981	0.072	0.011	1.77536e-48
SPINK4	7.75605e-17	1.16958	0.057	0.019	2.81258e-12
THOC3	3.48701e-141	1.16927	0.591	0.222	1.26449e-136
MED24	1.40442e-136	1.16913	0.561	0.203	5.09286e-132
ISX	4.73968e-55	1.16857	0.083	0.014	1.71875e-50
LINC01534	9.54906e-57	1.16854	0.136	0.034	3.46278e-52
KRBOX1	2.96354e-17	1.16742	0.068	0.024	1.07467e-12
C9orf152	3.17614e-66	1.16683	0.18	0.048	1.15177e-61
C4orf36	1.86802e-28	1.16676	0.104	0.034	6.77401e-24
LINC00116	9.14136e-191	1.16619	0.837	0.369	3.31493e-186
NSA2	3.92951e-187	1.16561	0.9	0.558	1.42496e-182
RP11-588H23.3	6.97893e-10	1.16429	0.036	0.012	2.53077e-05
DPH5	4.37104e-152	1.16394	0.604	0.213	1.58507e-147
CDCA8	6.25535e-117	1.16219	0.335	0.094	2.26838e-112
SULT1E1	1.93802e-85	1.16198	0.224	0.059	7.02785e-81
MAPK8IP2	5.37266e-74	1.16194	0.15	0.033	1.94829e-69
MTHFD1L	2.98083e-138	1.16115	0.359	0.093	1.08094e-133
RP11-95D17.1	2.07836e-26	1.16042	0.066	0.017	7.53675e-22
ANKRD20A1	2.69912e-16	1.15891	0.045	0.013	9.78783e-12
TSACC	8.52502e-123	1.15879	0.296	0.073	3.09143e-118
CA12	1.30655e-69	1.15842	0.152	0.035	4.73794e-65
C6orf1	5.64888e-142	1.15837	0.606	0.232	2.04845e-137
PDCD2L	8.61613e-130	1.15828	0.4	0.118	3.12447e-125
ATAD3B	1.92183e-118	1.15729	0.32	0.085	6.96914e-114
RP13-753N3.1	5.99827e-08	1.15656	0.017	0.005	0.00217515
RPL38	1.87554e-262	1.15555	0.999	0.979	6.80129e-258
CYP4F11	2.08838e-128	1.15425	0.727	0.355	7.5731e-124
CTD-2538C1.2	1.05788e-17	1.15404	0.046	0.013	3.83621e-13
AC005076.5	2.88003e-26	1.15377	0.079	0.023	1.04438e-21
RP11-758M4.4	2.73167e-50	1.15349	0.145	0.041	9.90587e-46
SKA1	8.4257e-104	1.15258	0.281	0.074	3.05541e-99
LINC00997	2.8189e-23	1.15187	0.041	0.008	1.02222e-18
RP5-827C21.4	1.01635e-117	1.15155	0.29	0.073	3.68558e-113
MAP1S	1.09549e-125	1.15154	0.38	0.11	3.97257e-121
UBA52	3.30841e-245	1.15129	0.998	0.98	1.19973e-240
SEMA6A	4.97591e-169	1.15124	0.481	0.136	1.80441e-164
TSPYL6	5.62365e-07	1.15073	0.016	0.005	0.0203931
DGCR14	4.44575e-123	1.15032	0.323	0.084	1.61216e-118
PPAT	5.89596e-105	1.14971	0.371	0.118	2.13805e-100
PITPNC1	3.02672e-121	1.1494	0.401	0.124	1.09758e-116
ATP5H	2.84907e-230	1.14927	0.98	0.612	1.03316e-225
UGT1A1	3.64053e-156	1.14908	0.518	0.161	1.32017e-151
RP11-326C3.11	1.12735e-07	1.14729	0.018	0.005	0.00408812
SNX11	1.693e-107	1.14721	0.325	0.093	6.13932e-103
CCT5	9.45796e-208	1.14702	0.961	0.676	3.42974e-203
RP11-977G19.11	1.90195e-91	1.14686	0.282	0.082	6.89702e-87
RP4-639F20.1	2.47298e-76	1.14683	0.295	0.098	8.96778e-72
C3orf18	1.62279e-42	1.1468	0.121	0.034	5.88472e-38
ADPRHL2	2.38605e-134	1.14593	0.625	0.251	8.65255e-130
RALY-AS1	2.48181e-144	1.14559	0.439	0.128	8.99979e-140
RAD54B	5.60625e-64	1.14495	0.165	0.043	2.033e-59
RGS5.1	3.55005e-28	1.14482	0.073	0.019	1.28736e-23
CCDC137	4.78626e-136	1.1448	0.569	0.211	1.73564e-131
ACKR4	5.18951e-09	1.14417	0.011	0.002	0.000188187
GAPDH	0	1.14409	1	0.992	0
RGS16	4.1418e-138	1.14405	0.29	0.065	1.50194e-133
ANGPT1	4.53229e-85	1.14292	0.243	0.067	1.64355e-80
RP11-849F2.9	2.38534e-07	1.14254	0.01	0.002	0.00864997
ZC2HC1A	1.55019e-117	1.14232	0.359	0.104	5.62144e-113
LRRC59	7.47984e-188	1.14132	0.916	0.568	2.71241e-183
HABP4	1.53248e-164	1.14121	0.437	0.118	5.55721e-160
RP11-438L19.1	4.3232e-07	1.14067	0.016	0.005	0.0156772
DHX34	7.5095e-94	1.14022	0.238	0.061	2.72317e-89
TRIB3	2.10861e-72	1.13986	0.572	0.273	7.64647e-68
GAS2L1	1.19922e-110	1.13963	0.368	0.113	4.34875e-106
TRIL	1.54497e-07	1.13912	0.016	0.004	0.00560251
ZWINT	1.44566e-145	1.13799	0.563	0.198	5.2424e-141
TMEM79	3.74966e-87	1.13787	0.211	0.053	1.35974e-82
CCNF	8.58001e-49	1.13769	0.122	0.031	3.11137e-44
RP11-297L17.2	3.0673e-141	1.13763	0.423	0.123	1.11229e-136
DEPDC1B	6.42029e-86	1.13724	0.263	0.076	2.32819e-81
CCDC181	2.17567e-08	1.13721	0.035	0.013	0.000788962
MRPL38	2.25551e-154	1.13676	0.528	0.169	8.17916e-150
RP11-1094M14.11	7.82774e-132	1.13634	0.434	0.134	2.83857e-127
ADA	1.69549e-103	1.13589	0.34	0.104	6.14834e-99
RARS	4.80188e-161	1.13557	0.801	0.383	1.74131e-156
ZMAT2	1.22792e-177	1.13526	0.904	0.538	4.45281e-173
COLGALT1	8.91128e-150	1.13467	0.522	0.168	3.2315e-145
CTB-58E17.1	1.01171e-63	1.13362	0.16	0.041	3.66875e-59
FBXW10	3.49871e-19	1.13306	0.029	0.005	1.26874e-14
MMP7	6.49569e-39	1.13218	0.112	0.032	2.35553e-34
RP11-770J1.5	3.10873e-09	1.13181	0.02	0.005	0.000112732
NOA1	7.69329e-109	1.13092	0.371	0.116	2.78982e-104
METTL23	5.37593e-150	1.13075	0.834	0.502	1.94947e-145
LDHAL6A	1.34131e-06	1.13041	0.012	0.003	0.04864
RPL18A	1.28231e-220	1.13001	0.999	0.989	4.65005e-216
PRELID1	6.69863e-191	1.12971	0.95	0.724	2.42913e-186
RIMS3	1.75968e-09	1.12951	0.026	0.007	6.38113e-05
PPP2R5B	1.17431e-36	1.12885	0.162	0.059	4.25842e-32
NMT1	1.45337e-148	1.1288	0.817	0.468	5.27036e-144
RP11-672L10.6	1.04676e-16	1.12879	0.059	0.019	3.79588e-12
SMARCE1	5.25997e-175	1.12824	0.846	0.417	1.90742e-170
NOL11	2.1213e-143	1.12747	0.687	0.289	7.69247e-139
AIMP1	1.33526e-177	1.12737	0.896	0.563	4.84206e-173
THEM6	4.40002e-113	1.12735	0.564	0.229	1.59558e-108
NADK	7.64791e-147	1.12668	0.599	0.219	2.77336e-142
SLC2A14	2.74361e-41	1.12619	0.068	0.013	9.94917e-37
MATR3	7.74636e-24	1.12614	0.035	0.006	2.80906e-19
ZC3H3	9.04745e-130	1.1261	0.392	0.114	3.28088e-125
RP1-140A9.1	7.32106e-10	1.12566	0.026	0.007	2.65484e-05
PRC1	2.91007e-133	1.12539	0.41	0.121	1.05528e-128
ARMC1	4.64221e-155	1.12453	0.762	0.341	1.68341e-150
RP11-579D7.4	3.82962e-41	1.12439	0.111	0.03	1.38873e-36
RP11-53O19.3	1.36586e-23	1.12379	0.069	0.02	4.95301e-19
RP11-179B2.2	2.1777e-36	1.12324	0.066	0.014	7.897e-32
MDGA1	3.61723e-08	1.12306	0.019	0.005	0.00131172
CTD-2358C21.5	3.17138e-08	1.12304	0.012	0.002	0.00115004
FBXO43	3.40932e-47	1.123	0.104	0.024	1.23632e-42
FAM50A	7.17325e-145	1.1227	0.806	0.445	2.60123e-140
RP13-401N8.1	3.27987e-89	1.12215	0.226	0.058	1.18938e-84
FAM24B	1.74223e-39	1.12146	0.13	0.039	6.31784e-35
CDK1	5.47545e-102	1.12111	0.485	0.192	1.98556e-97
PRKAA2	6.57687e-141	1.12056	0.51	0.171	2.38497e-136
SLC2A5	9.7112e-79	1.1192	0.201	0.052	3.52157e-74
FAM195A	7.4883e-158	1.11874	0.874	0.452	2.71548e-153
FAM131C	1.16808e-06	1.11872	0.033	0.014	0.0423582
CHERP	3.81506e-119	1.11872	0.433	0.142	1.38345e-114
ABRACL	2.51793e-170	1.11827	0.802	0.381	9.13077e-166
MGC39584	7.20944e-14	1.11816	0.067	0.026	2.61436e-09
ZBTB20-AS2	1.33614e-43	1.11811	0.126	0.035	4.84524e-39
LINC00649	1.12542e-140	1.11805	0.329	0.08	4.0811e-136
ZNF23	3.87884e-14	1.11748	0.031	0.008	1.40658e-09
KIAA0196	1.05578e-118	1.11711	0.431	0.142	3.82856e-114
SMYD2	1.10541e-153	1.11697	0.713	0.314	4.00856e-149
THG1L	3.88778e-139	1.11696	0.437	0.129	1.40983e-134
RP1-261D10.2	1.37214e-20	1.1166	0.064	0.019	4.97578e-16
KCNH7	9.82199e-27	1.11658	0.058	0.014	3.56175e-22
LINC00152	5.85896e-212	1.11568	0.864	0.38	2.12464e-207
MAEL	2.51281e-15	1.11515	0.132	0.067	9.11219e-11
EPB41L4A-AS1	1.0117e-106	1.11483	0.626	0.272	3.66873e-102
SYTL1	5.56345e-95	1.11361	0.233	0.058	2.01747e-90
AC079922.3	8.25307e-36	1.11304	0.112	0.033	2.99281e-31
TRMT12	8.93884e-101	1.11206	0.311	0.091	3.24149e-96
RHCG	4.0666e-38	1.11062	0.081	0.019	1.47467e-33
PPIH	1.67204e-148	1.11051	0.678	0.276	6.06331e-144
RPL23A	0	1.11035	1	0.992	0
SCOC-AS1	2.37569e-69	1.10989	0.17	0.042	8.61498e-65
DDX28	6.51139e-102	1.10988	0.281	0.076	2.36122e-97
IQCC	4.92493e-30	1.109	0.082	0.022	1.78593e-25
CTD-2184D3.5	1.27635e-11	1.10836	0.018	0.004	4.62842e-07
PSMC5	2.01572e-200	1.10785	0.953	0.689	7.30961e-196
RP11-268G12.1	9.45528e-25	1.10659	0.061	0.016	3.42877e-20
SLC3A2	8.38844e-114	1.10612	0.756	0.404	3.0419e-109
NRSN2-AS1	8.1201e-42	1.10607	0.104	0.027	2.94459e-37
GPATCH3	1.83328e-128	1.10602	0.407	0.121	6.64802e-124
CCDC110	1.20813e-38	1.1053	0.086	0.02	4.38104e-34
FYB	4.61208e-80	1.10526	0.201	0.051	1.67248e-75
CROCC	9.93207e-59	1.10472	0.14	0.035	3.60167e-54
MAFG-AS1	7.1153e-30	1.10465	0.062	0.014	2.58022e-25
HSPB9	1.08935e-105	1.10416	0.283	0.075	3.95032e-101
RP11-166B2.1	1.21278e-09	1.10312	0.018	0.004	4.39789e-05
MAP7D1	2.96938e-133	1.10312	0.506	0.172	1.07679e-128
PROCR	7.47196e-18	1.10308	0.08	0.03	2.70956e-13
RP11-314A20.2	4.28634e-29	1.10288	0.061	0.014	1.55435e-24
AF121898.3	1.48053e-07	1.10276	0.01	0.002	0.00536886
RAB11FIP4	9.46879e-112	1.1027	0.466	0.169	3.43367e-107
C19orf52	1.55309e-111	1.10258	0.372	0.114	5.63198e-107
WDR55	4.75706e-138	1.10228	0.526	0.176	1.72505e-133
CSNK1D	5.14136e-138	1.10197	0.756	0.373	1.86441e-133
PSMA8	6.63101e-15	1.10195	0.089	0.038	2.4046e-10
RP11-65I12.1	1.99653e-50	1.10194	0.101	0.022	7.24002e-46
PAK7	1.2014e-15	1.10176	0.036	0.009	4.35664e-11
RP4-616B8.4	7.17996e-28	1.1017	0.055	0.012	2.60367e-23
RP11-134G8.5	3.70394e-38	1.10056	0.096	0.025	1.34316e-33
RPTOR	1.2044e-78	1.10032	0.185	0.045	4.36752e-74
NME6	4.65119e-137	1.09962	0.53	0.182	1.68666e-132
LSM4	9.87907e-143	1.09861	0.941	0.737	3.58245e-138
MTFR2	5.44174e-64	1.09754	0.182	0.05	1.97334e-59
RP11-206L10.9	4.25599e-17	1.09753	0.078	0.029	1.54335e-12
ZNF346	1.5466e-71	1.09582	0.166	0.04	5.60844e-67
PA2G4	7.35891e-161	1.09553	0.955	0.724	2.66856e-156
RP11-792A8.4	1.27737e-145	1.09497	0.669	0.267	4.63213e-141
RP11-1007O24.3	9.01635e-08	1.0944	0.021	0.007	0.0032696
LYAR	5.98798e-137	1.0939	0.624	0.249	2.17142e-132
C2orf74	1.54581e-148	1.09383	0.41	0.111	5.60559e-144
INO80B	3.4027e-94	1.0934	0.292	0.085	1.23392e-89
AMOT	1.47266e-36	1.09323	0.092	0.024	5.3403e-32
C9orf114	2.33275e-130	1.09272	0.448	0.141	8.45925e-126
DIMT1	1.14539e-140	1.0924	0.556	0.195	4.15353e-136
GHRLOS	1.46774e-08	1.09226	0.017	0.004	0.000532246
ASAP1	3.07355e-148	1.09173	0.505	0.162	1.11456e-143
CC2D1A	2.41944e-111	1.0906	0.391	0.124	8.77362e-107
RP11-386G11.10	2.42671e-119	1.09043	0.342	0.095	8.79997e-115
RPL30	3.70456e-292	1.09016	1	0.992	1.34339e-287
UBE2O	5.46425e-95	1.08979	0.289	0.083	1.9815e-90
C19orf53	5.43005e-184	1.08972	0.974	0.842	1.9691e-179
UCK2	1.74469e-143	1.08934	0.506	0.163	6.32679e-139
COPS5	4.20971e-178	1.08897	0.885	0.499	1.52657e-173
CTB-193M12.5	6.9839e-23	1.0885	0.058	0.015	2.53257e-18
RPL29	5.64474e-298	1.08836	0.999	0.98	2.04695e-293
RP11-817O13.9	1.68995e-12	1.08734	0.049	0.017	6.12828e-08
LGALS8-AS1	8.22745e-09	1.08731	0.022	0.006	0.000298352
RAB5C	1.35951e-218	1.08632	0.967	0.69	4.93e-214
RP11-680A11.5	2.69949e-11	1.08617	0.025	0.006	9.78915e-07
RP11-86A5.1	2.80078e-07	1.08606	0.013	0.003	0.0101565
EEF1A1	9.81189e-289	1.08503	1	0.993	3.55808e-284
FAM83D	4.00379e-77	1.08502	0.4	0.159	1.45189e-72
SLC6A9	5.58238e-26	1.08444	0.053	0.012	2.02434e-21
RP1-43E13.2	5.32288e-34	1.08441	0.07	0.016	1.93024e-29
CAMLG	2.0931e-161	1.08441	0.857	0.458	7.5902e-157
TMEM52	4.99869e-115	1.08393	0.415	0.134	1.81267e-110
ALDH1L1-AS2	9.97449e-37	1.08366	0.053	0.009	3.61705e-32
TCEB3	6.60699e-141	1.08359	0.616	0.231	2.39589e-136
CHST15	6.08848e-111	1.08244	0.302	0.081	2.20787e-106
AF196972.9	1.09791e-10	1.08233	0.034	0.011	3.98133e-06
NHEJ1	4.0343e-42	1.08211	0.065	0.012	1.46296e-37
CRISPLD1	5.6809e-20	1.08157	0.04	0.009	2.06006e-15
AC114271.2	6.33664e-07	1.08142	0.023	0.008	0.0229785
TPM2	3.26447e-14	1.08119	0.235	0.144	1.18379e-09
RAB43	1.27881e-08	1.08094	0.019	0.005	0.000463734
DDX41	2.41772e-160	1.08053	0.747	0.322	8.76736e-156
SDCCAG8	5.46172e-129	1.08015	0.605	0.241	1.98058e-124
SYNPO2	8.19367e-22	1.07955	0.029	0.005	2.97127e-17
AP5B1	8.69588e-25	1.07925	0.093	0.031	3.15339e-20
SNHG9	1.98694e-143	1.07879	0.745	0.346	7.20525e-139
LINC00540	1.91252e-09	1.07873	0.022	0.006	6.93538e-05
GPS1	7.98181e-152	1.07753	0.85	0.513	2.89444e-147
CTD-3185P2.1	2.13732e-29	1.07707	0.078	0.021	7.75057e-25
ACTG1	6.09764e-203	1.077	0.994	0.857	2.21119e-198
FAM162A	2.76785e-134	1.07678	0.968	0.768	1.00371e-129
ABTB2	1.78825e-48	1.07602	0.168	0.052	6.48474e-44
KIF18B	1.51041e-59	1.07581	0.114	0.024	5.47718e-55
SAMD12	5.18993e-90	1.07559	0.247	0.067	1.88202e-85
RCCD1	1.2131e-114	1.07491	0.451	0.156	4.39908e-110
RPS17	1.78864e-262	1.07407	0.992	0.726	6.48616e-258
PRR34-AS1	1.03386e-166	1.07384	0.633	0.221	3.74909e-162
NMB	3.25329e-29	1.07315	0.362	0.19	1.17974e-24
RP11-428J1.5	7.68439e-39	1.07289	0.092	0.023	2.78659e-34
RP11-728K20.3	2.90279e-10	1.07241	0.032	0.01	1.05264e-05
BRE	7.18208e-141	1.07239	0.599	0.218	2.60444e-136
LINC00337	1.47619e-14	1.06992	0.028	0.006	5.35311e-10
PEX10	1.08187e-118	1.06981	0.492	0.174	3.92318e-114
NEK2	1.04365e-123	1.06941	0.353	0.099	3.78458e-119
C4orf47	1.73877e-18	1.0688	0.046	0.012	6.30531e-14
AATF	3.30978e-141	1.0684	0.773	0.377	1.20023e-136
BABAM1	8.97073e-143	1.06839	0.855	0.514	3.25306e-138
CPSF3L	1.55235e-156	1.06836	0.713	0.287	5.62929e-152
GLTSCR2	3.05346e-163	1.06793	0.837	0.4	1.10728e-158
HMGA1	2.64617e-233	1.06772	0.885	0.396	9.59581e-229
MRM1	4.09193e-77	1.0664	0.217	0.059	1.48385e-72
EDNRA	2.24273e-15	1.06568	0.059	0.02	8.13282e-11
NOC2L	2.58066e-147	1.0656	0.751	0.356	9.35824e-143
TP73	1.93623e-26	1.06534	0.06	0.015	7.02134e-22
TBCE	1.54344e-123	1.06303	0.487	0.166	5.59699e-119
PTPMT1	6.54527e-124	1.06303	0.636	0.272	2.37351e-119
FILIP1	2.24585e-11	1.06295	0.07	0.031	8.14413e-07
FAM49B	2.3085e-170	1.06277	0.828	0.38	8.37133e-166
GNAL	6.73717e-59	1.06266	0.143	0.036	2.4431e-54
SMYD5	7.15155e-99	1.06259	0.258	0.067	2.59337e-94
PDCD2	6.87367e-135	1.06233	0.756	0.35	2.4926e-130
RP11-178L8.7	4.03586e-25	1.06175	0.068	0.019	1.46352e-20
RP11-620J15.3	3.39972e-114	1.0614	0.409	0.131	1.23284e-109
PAICS	8.12766e-150	1.05988	0.857	0.481	2.94733e-145
CTD-2007H13.3	3.69081e-11	1.05913	0.02	0.005	1.3384e-06
GPX7	5.33149e-73	1.05873	0.238	0.071	1.93336e-68
RP11-318A15.2	4.12214e-17	1.05853	0.037	0.009	1.49481e-12
SMIM11A	1.15058e-18	1.0584	0.05	0.014	4.17233e-14
ENC1	4.81287e-91	1.05838	0.242	0.064	1.74529e-86
AC007405.6	1.466e-51	1.05778	0.212	0.074	5.31616e-47
DTYMK	6.48729e-136	1.05766	0.812	0.424	2.35249e-131
CTC-480C2.1	1.73344e-07	1.05751	0.03	0.011	0.00628599
CCDC163P	1.11935e-14	1.05717	0.053	0.018	4.05908e-10
CBR1	2.30605e-127	1.05692	0.932	0.819	8.36243e-123
PPA1	2.9263e-187	1.05643	0.961	0.72	1.06116e-182
FLJ31104	7.55216e-21	1.05629	0.037	0.008	2.73864e-16
LINC00511	2.28882e-91	1.056	0.253	0.069	8.29996e-87
SLC9A3R1	1.18356e-151	1.05566	0.936	0.726	4.29193e-147
AC009948.5	1.8965e-29	1.05561	0.068	0.017	6.87726e-25
CA5A	1.35623e-102	1.05559	0.344	0.105	4.91811e-98
TTLL6	1.35556e-06	1.05558	0.01	0.002	0.0491567
TTLL12	3.7721e-139	1.05511	0.416	0.119	1.36788e-134
FAM71D	2.60786e-140	1.05451	0.448	0.134	9.45688e-136
ZNRF3	7.35283e-117	1.05408	0.306	0.08	2.66636e-112
RP11-723O4.9	4.66396e-10	1.05405	0.023	0.006	1.69129e-05
CBX8	1.41032e-128	1.05358	0.418	0.125	5.11423e-124
SHARPIN	9.93167e-132	1.05353	0.81	0.434	3.60152e-127
EIF1	0	1.05345	1	0.995	0
SMPD4	2.86006e-89	1.05336	0.296	0.09	1.03714e-84
PUF60	2.95052e-196	1.0531	0.964	0.687	1.06995e-191
TDP2	1.27324e-108	1.05287	0.721	0.368	4.61714e-104
RP11-215P8.4	2.9588e-10	1.0525	0.026	0.007	1.07295e-05
JRK	2.91271e-70	1.0524	0.16	0.038	1.05623e-65
GLRX3	3.24336e-139	1.05205	0.842	0.455	1.17614e-134
RNF122	3.29896e-13	1.05192	0.033	0.009	1.1963e-08
UBXN10	6.49632e-111	1.05177	0.246	0.057	2.35576e-106
KLHL4	6.37313e-14	1.05123	0.023	0.005	2.31109e-09
RAN	5.34485e-210	1.05099	0.991	0.842	1.9382e-205
RP1-45I4.3	5.01591e-14	1.0505	0.043	0.013	1.81892e-09
WBSCR27	3.64207e-95	1.04989	0.366	0.122	1.32072e-90
RGS14	1.42804e-127	1.04962	0.755	0.384	5.17849e-123
AC144449.1	1.31368e-08	1.04957	0.019	0.005	0.000476379
SNHG7	1.04588e-117	1.04935	0.762	0.387	3.79268e-113
GSDMD	6.7755e-144	1.04918	0.893	0.561	2.457e-139
RP11-656D10.3	4.93661e-29	1.04896	0.089	0.026	1.79016e-24
NPM3	1.20231e-135	1.04867	0.724	0.334	4.35995e-131
RP11-644F5.11	4.98814e-53	1.04857	0.235	0.084	1.80885e-48
RP11-165E7.1	8.38757e-08	1.04805	0.014	0.003	0.00304158
RP5-1042K10.10	2.94419e-09	1.04802	0.035	0.012	0.000106765
PARP10	2.05711e-122	1.04798	0.521	0.192	7.45969e-118
NAT9	5.49684e-127	1.04784	0.562	0.208	1.99332e-122
IKBKAP	1.72447e-53	1.04717	0.22	0.075	6.25346e-49
USE1	4.02249e-144	1.04585	0.81	0.428	1.45868e-139
ZNF623	4.23766e-115	1.04574	0.311	0.083	1.5367e-110
TNFRSF21	7.22675e-111	1.04565	0.336	0.096	2.62064e-106
MAGEA4	4.08435e-10	1.04504	0.112	0.063	1.48111e-05
SFRP4	4.34687e-11	1.0448	0.021	0.005	1.5763e-06
REXO4	3.97287e-134	1.04421	0.599	0.228	1.44068e-129
NARF	1.29364e-143	1.04407	0.791	0.377	4.69112e-139
SNF8	6.43919e-143	1.04399	0.894	0.607	2.33504e-138
C19orf68	2.55467e-53	1.0435	0.16	0.046	9.264e-49
HBG2	1.16222e-10	1.04344	0.021	0.005	4.21455e-06
HLA-DQB1	7.77085e-135	1.04335	0.68	0.309	2.81794e-130
RP5-1198O20.4	3.51628e-07	1.04285	0.021	0.007	0.0127511
SUSD1	1.55665e-23	1.04271	0.08	0.025	5.64487e-19
FAM134A	3.33822e-125	1.04241	0.65	0.277	1.21054e-120
CDK5R1	1.88069e-36	1.04225	0.064	0.013	6.81994e-32
SNHG19	1.51355e-139	1.04166	0.549	0.191	5.48857e-135
SNCG	5.11589e-35	1.0406	0.243	0.11	1.85517e-30
SNX15	2.29578e-73	1.04026	0.18	0.045	8.3252e-69
RP13-890H12.2	9.47998e-18	1.03993	0.044	0.012	3.43772e-13
CENPO	4.82444e-46	1.03971	0.131	0.036	1.74949e-41
CYB5B	4.38335e-136	1.03969	0.753	0.359	1.58953e-131
PDDC1	8.38733e-100	1.03953	0.279	0.076	3.0415e-95
RPL23	1.42573e-263	1.03948	0.998	0.969	5.17013e-259
USP27X	2.71841e-91	1.03945	0.198	0.045	9.85775e-87
SAP30BP	2.51647e-136	1.03934	0.776	0.4	9.12549e-132
RP5-884G6.2	1.20784e-21	1.03828	0.054	0.014	4.37999e-17
COMMD5	2.17298e-142	1.03817	0.741	0.339	7.87987e-138
RAP1GAP2	1.03304e-60	1.0375	0.09	0.015	3.74611e-56
ROBO3	9.48337e-31	1.0369	0.087	0.024	3.43896e-26
TAF9	5.98034e-179	1.03639	0.925	0.617	2.16865e-174
PIGR	2.57031e-135	1.03619	0.468	0.15	9.3207e-131
BAG2	6.61359e-132	1.03537	0.752	0.357	2.39829e-127
ENOPH1	7.48389e-120	1.03381	0.668	0.291	2.71388e-115
NBEAL1	3.36362e-191	1.03371	0.949	0.585	1.21975e-186
ID3	5.12035e-150	1.03369	0.432	0.123	1.85679e-145
SDHAF1	1.58667e-113	1.03341	0.532	0.2	5.75375e-109
RP11-159D12.2	5.18829e-25	1.03247	0.081	0.025	1.88143e-20
ZNF333	9.97785e-54	1.03241	0.127	0.031	3.61827e-49
SSX2B	6.41313e-18	1.03214	0.058	0.018	2.32559e-13
RP11-498C9.2	4.71398e-22	1.03171	0.056	0.015	1.70943e-17
DKC1	4.21712e-125	1.03112	0.719	0.333	1.52926e-120
CCBL2	3.6569e-100	1.03052	0.438	0.158	1.3261e-95
PRDX1	3.01878e-253	1.03039	0.999	0.97	1.0947e-248
DOHH	2.30846e-101	1.0297	0.384	0.127	8.37118e-97
EXOSC5	3.28317e-146	1.02931	0.737	0.325	1.19058e-141
PSMC3IP	8.23403e-71	1.02928	0.244	0.076	2.98591e-66
NTMT1	4.51965e-142	1.02891	0.757	0.35	1.63896e-137
WDR77	4.70412e-130	1.02779	0.614	0.242	1.70585e-125
FAM84B	3.17798e-99	1.0276	0.378	0.125	1.15243e-94
ZFAND1	2.78772e-148	1.02732	0.836	0.441	1.01091e-143
EML6	3.32752e-23	1.02731	0.065	0.018	1.20666e-18
CD320	2.30149e-122	1.02724	0.658	0.295	8.34589e-118
C4orf27	1.03991e-147	1.02705	0.639	0.242	3.77102e-143
HLA-DPA1	1.31303e-128	1.02683	0.798	0.478	4.76145e-124
RPL7A	6.86433e-280	1.02668	1	0.955	2.48921e-275
CCDC43	2.18554e-119	1.0262	0.535	0.197	7.92543e-115
VAT1	7.15042e-140	1.02569	0.686	0.287	2.59296e-135
TMEM11	1.01123e-135	1.02441	0.709	0.305	3.66703e-131
MAMSTR	1.80209e-39	1.02352	0.113	0.032	6.53493e-35
LINC01431	7.52966e-45	1.0234	0.116	0.031	2.73048e-40
TFPI2	5.05146e-16	1.02323	0.052	0.016	1.83181e-11
RP11-187E13.1	7.70455e-14	1.02252	0.043	0.013	2.7939e-09
RPS8	1.40374e-282	1.0225	1	0.989	5.09038e-278
RP11-337C18.8	9.83002e-42	1.02111	0.155	0.051	3.56466e-37
PDK1	3.17669e-103	1.02109	0.465	0.169	1.15196e-98
RP11-392P7.6	3.41695e-69	1.02109	0.186	0.049	1.23909e-64
TMEM64	2.43201e-108	1.02045	0.515	0.198	8.81921e-104
RPL35A	6.85524e-297	1.01972	1	0.991	2.48591e-292
WDR74	1.99582e-133	1.01943	0.686	0.3	7.23745e-129
OGFOD3	2.28676e-103	1.01858	0.601	0.269	8.29247e-99
NUF2	1.19236e-109	1.01786	0.392	0.126	4.32386e-105
FAM53A	1.87666e-16	1.01786	0.035	0.008	6.80532e-12
BBOX1	7.74779e-124	1.01768	0.501	0.175	2.80958e-119
B3GAT3	2.90247e-128	1.01761	0.712	0.334	1.05252e-123
CBX1	3.60577e-133	1.01731	0.776	0.392	1.30756e-128
FAM133A	1.06266e-149	1.0172	0.635	0.237	3.85351e-145
VAC14	5.44677e-92	1.0168	0.304	0.092	1.97516e-87
RABGGTB	7.39539e-133	1.01633	0.804	0.423	2.68179e-128
AC015922.6	2.08022e-15	1.01632	0.022	0.004	7.54351e-11
GALNS	6.44882e-99	1.01625	0.299	0.086	2.33853e-94
FAM129A	4.65905e-19	1.01534	0.076	0.026	1.68951e-14
IL15	3.86503e-68	1.015	0.197	0.055	1.40158e-63
RFT1	2.59049e-117	1.01462	0.432	0.14	9.3939e-113
SNAPC2	1.54259e-114	1.01368	0.375	0.113	5.5939e-110
CDC25B	3.64786e-107	1.01336	0.501	0.189	1.32282e-102
GAR1	3.55033e-147	1.01279	0.604	0.217	1.28746e-142
LRFN1	4.77453e-32	1.01235	0.055	0.011	1.73139e-27
FAM157C	8.89245e-45	1.01214	0.131	0.037	3.22467e-40
POLG2	1.312e-93	1.0121	0.341	0.109	4.75771e-89
DHRS13	3.66969e-110	1.01144	0.422	0.141	1.33074e-105
CKS2	1.0442e-92	1.01129	0.847	0.496	3.78658e-88
RP1-234P15.4	2.65349e-13	1.01102	0.038	0.011	9.62235e-09
PFKM	1.06085e-89	1.01043	0.253	0.069	3.84694e-85
KIF21B	2.7448e-15	1.01034	0.036	0.009	9.95347e-11
BRPF1	3.10914e-69	1.01012	0.164	0.04	1.12747e-64
KARS	1.88993e-135	1.01008	0.801	0.425	6.85347e-131
TERF1	1.61126e-122	1.00987	0.714	0.348	5.8429e-118
MRPS7	5.62231e-168	1.00937	0.933	0.675	2.03882e-163
SNRPN	7.93024e-134	1.00882	0.74	0.334	2.87574e-129
LENG9	4.20612e-38	1.00804	0.094	0.024	1.52527e-33
MALL	1.19626e-83	1.00782	0.274	0.082	4.33802e-79
RORA-AS1	7.15666e-07	1.00782	0.016	0.005	0.0259522
FALEC	3.64791e-18	1.0076	0.047	0.013	1.32284e-13
QTRTD1	4.46244e-96	1.00714	0.289	0.082	1.61822e-91
UGDH	4.77914e-86	1.00675	0.955	0.693	1.73306e-81
CDCA3	9.97782e-122	1.00662	0.372	0.108	3.61826e-117
FAM132B	1.02883e-15	1.00584	0.023	0.004	3.73085e-11
KLHDC8B	1.02275e-118	1.00528	0.442	0.146	3.70881e-114
E2F2	4.72402e-37	1.0047	0.06	0.011	1.71307e-32
TIGD3	6.29864e-30	1.0046	0.108	0.035	2.28408e-25
SPATA24	4.43098e-77	1.00455	0.252	0.076	1.60681e-72
SLC45A2	8.20019e-16	1.00421	0.025	0.005	2.97364e-11
UTP4	2.7827e-123	1.00404	0.483	0.162	1.00909e-118
TM4SF1	8.11577e-215	1.00379	0.886	0.448	2.94302e-210
RP11-81H3.2	5.80799e-13	1.00317	0.092	0.043	2.10615e-08
RRP1	1.84593e-128	1.00296	0.617	0.239	6.69388e-124
SYCP2	2.05306e-25	1.00292	0.06	0.015	7.44501e-21
TBCA	4.21907e-244	1.00174	0.995	0.886	1.52996e-239
CTA-221G9.12	5.49161e-13	1.00165	0.057	0.021	1.99142e-08
HCG25	1.11891e-18	1.00146	0.067	0.022	4.05751e-14
COG4	7.28179e-116	1.00114	0.478	0.166	2.6406e-111
MUTYH	1.70816e-100	1.00094	0.358	0.113	6.1943e-96
CYP2E1	5.86747e-163	1.00088	0.734	0.33	2.12772e-158
PSME3	2.43001e-132	1.00084	0.75	0.353	8.81194e-128
HIST1H2AE	1.07487e-12	-1.00037	0.278	0.166	3.89779e-08
ARHGDIB	4.08181e-25	-1.00703	0.407	0.22	1.48019e-20
UBB	8.34185e-192	-1.00765	0.996	0.987	3.025e-187
NOTUM	4.82067e-141	-1.00787	0.368	0.095	1.74812e-136
UGT2B7	1.78534e-21	-1.00793	0.715	0.638	6.47418e-17
KLRB1	9.77339e-24	-1.01093	0.16	0.069	3.54413e-19
HSP90B1	1.62571e-127	-1.01947	0.918	0.943	5.8953e-123
TANK	2.75466e-07	-1.02146	0.471	0.448	0.00998921
H1F0	2.15578e-18	-1.02272	0.705	0.668	7.81751e-14
MSMO1	4.24497e-12	-1.03043	0.721	0.614	1.53935e-07
ITM2B	3.11949e-69	-1.03175	0.927	0.882	1.13122e-64
LIPA	7.06343e-09	-1.03219	0.572	0.514	0.000256141
GNAS	1.69397e-33	-1.03236	0.589	0.626	6.14284e-29
TMEM205	5.52518e-67	-1.03444	0.844	0.817	2.00359e-62
SELENBP1	1.25453e-12	-1.03668	0.659	0.573	4.54931e-08
ASGR1	4.72953e-105	-1.03882	0.859	0.856	1.71507e-100
TMBIM6	9.34983e-205	-1.0399	0.962	0.961	3.39053e-200
PROC	3.72036e-32	-1.04222	0.735	0.669	1.34911e-27
NFKBIA	1.20423e-14	-1.04568	0.852	0.785	4.3669e-10
IFI6	1.35968e-09	-1.04894	0.666	0.579	4.9306e-05
FGGY	3.74549e-31	-1.05313	0.76	0.695	1.35823e-26
GAMT	1.61497e-42	-1.05488	0.846	0.773	5.85638e-38
NFIA	3.94416e-11	-1.05678	0.549	0.514	1.43027e-06
HYI	2.00577e-07	-1.05804	0.459	0.441	0.00727353
NPC2	1.23144e-74	-1.05812	0.895	0.846	4.46558e-70
ITIH1	9.51725e-39	-1.06467	0.809	0.776	3.45124e-34
NDUFB1	2.40324e-111	-1.06766	0.943	0.925	8.71487e-107
SPINK1	4.60879e-25	-1.07362	0.331	0.497	1.67129e-20
APLP2	1.00287e-73	-1.07416	0.739	0.773	3.63671e-69
FCGRT	3.06936e-44	-1.0818	0.754	0.729	1.11304e-39
CTGF	3.65878e-08	-1.08386	0.332	0.216	0.00132678
DNAJC3	1.90631e-19	-1.09117	0.543	0.551	6.91286e-15
ITGB1	6.48511e-57	-1.09187	0.773	0.767	2.3517e-52
MAOA	7.62883e-18	-1.09333	0.574	0.551	2.76644e-13
LAMP2	2.06939e-71	-1.0947	0.826	0.8	7.50422e-67
TUBA4A	2.24495e-13	-1.10495	0.373	0.422	8.14088e-09
HIBADH	2.15656e-21	-1.10504	0.602	0.579	7.82032e-17
TSTD1	8.11643e-63	-1.10729	0.827	0.793	2.94326e-58
SLC37A4	2.51622e-18	-1.11114	0.513	0.514	9.12456e-14
SDF2L1	1.68981e-26	-1.11735	0.75	0.714	6.12774e-22
CAV2	1.51321e-51	-1.11938	0.292	0.542	5.48736e-47
TMEM176B	2.76167e-161	-1.12728	0.964	0.934	1.00146e-156
LSR	5.45045e-14	-1.13389	0.641	0.593	1.9765e-09
CD3D	3.34e-09	-1.14051	0.256	0.161	0.000121119
PCK1	9.03245e-18	-1.14168	0.706	0.659	3.27544e-13
CDH2	2.90263e-07	-1.14475	0.471	0.434	0.0105258
ACSM2A	1.54232e-10	-1.15383	0.554	0.521	5.59292e-06
NCOR1	4.61644e-08	-1.15511	0.437	0.421	0.00167406
SDC4	8.26817e-14	-1.15938	0.657	0.602	2.99829e-09
MCFD2	2.38529e-21	-1.16256	0.661	0.612	8.64977e-17
PCK2	9.76744e-19	-1.16444	0.612	0.575	3.54197e-14
AMBP	6.61029e-201	-1.16493	0.996	0.98	2.39709e-196
FGA	2.62782e-47	-1.16743	0.938	0.901	9.52928e-43
MT-CO1	5.22957e-115	-1.17338	0.996	0.992	1.8964e-110
TMEM100	1.4747e-22	-1.17625	0.076	0.023	5.3477e-18
PGRMC1	4.56714e-75	-1.17739	0.809	0.803	1.65618e-70
APOB	9.2717e-46	-1.17753	0.887	0.844	3.3622e-41
GOLGB1	2.76272e-07	-1.18032	0.52	0.47	0.0100185
PLS3	1.74547e-10	-1.18105	0.563	0.517	6.32959e-06
ECHDC2	2.23607e-34	-1.18235	0.629	0.622	8.10868e-30
TST	3.66536e-24	-1.18449	0.706	0.652	1.32917e-19
TMEM56	3.30348e-09	-1.18514	0.543	0.491	0.000119794
PHF3	3.8114e-08	-1.1875	0.515	0.479	0.00138213
ANGPTL3	1.65926e-31	-1.18994	0.877	0.774	6.01698e-27
C1R	6.4766e-32	-1.19462	0.78	0.712	2.34861e-27
TSPAN13	8.88915e-09	-1.19855	0.343	0.368	0.000322347
SLC39A4	7.20893e-09	-1.20204	0.177	0.248	0.000261417
TP53I13	5.51006e-08	-1.20418	0.21	0.262	0.00199811
CFB	5.2672e-15	-1.20683	0.827	0.72	1.91004e-10
DDAH1	1.06472e-06	-1.20826	0.471	0.428	0.0386098
ANKRD35	6.88396e-07	-1.21023	0.04	0.084	0.0249633
C4BPB	2.60631e-69	-1.2124	0.767	0.747	9.45126e-65
SC5D	9.93828e-18	-1.21864	0.527	0.517	3.60392e-13
UGP2	3.0504e-90	-1.21888	0.846	0.826	1.10617e-85
ACADS	6.83371e-08	-1.22149	0.388	0.386	0.00247811
FNDC4	1.05444e-06	-1.22354	0.199	0.245	0.038237
DBI	3.58286e-136	-1.22601	0.99	0.964	1.29925e-131
ACO1	3.776e-08	-1.22882	0.428	0.415	0.00136929
EGR1	5.50048e-07	-1.23852	0.459	0.451	0.0199464
ASIP	3.63521e-12	-1.23963	0.076	0.032	1.31824e-07
GAGE2A	9.63017e-16	-1.24031	0.437	0.253	3.49219e-11
CRYL1	1.58163e-21	-1.24336	0.549	0.548	5.73547e-17
RP11-242D8.1	1.33867e-26	-1.24376	0.201	0.088	4.85441e-22
CD81	1.18463e-08	-1.24565	0.575	0.515	0.000429583
METTL7B	1.14091e-07	-1.2481	0.62	0.55	0.0041373
PCYOX1	3.15422e-13	-1.25221	0.487	0.475	1.14381e-08
UGT2B17	8.78753e-11	-1.25425	0.068	0.142	3.18662e-06
PROS1	2.10747e-17	-1.25495	0.619	0.576	7.64231e-13
MYO1B	1.00321e-17	-1.26943	0.551	0.533	3.63793e-13
DKK1	8.36758e-07	-1.27566	0.092	0.053	0.0303433
VNN3	2.47088e-08	-1.27638	0.081	0.141	0.000896016
SMPDL3A	5.06933e-13	-1.28075	0.45	0.455	1.83829e-08
HADHB	8.67928e-69	-1.28085	0.718	0.725	3.14737e-64
INSIG1	8.17822e-48	-1.28485	0.747	0.716	2.96567e-43
MIA3	4.81387e-08	-1.28512	0.54	0.483	0.00174566
CREG1	1.01851e-31	-1.2887	0.628	0.626	3.69341e-27
CAT	3.94936e-42	-1.29404	0.741	0.697	1.43215e-37
AC004556.1	1.97982e-11	-1.29423	0.082	0.159	7.17941e-07
HSD17B7	2.6955e-11	-1.29573	0.319	0.363	9.77468e-07
AGT	3.87437e-175	-1.29962	0.957	0.945	1.40496e-170
C11orf54	8.45321e-20	-1.30189	0.423	0.464	3.06539e-15
LTB	3.56728e-08	-1.30314	0.136	0.08	0.0012936
APOH	3.08582e-121	-1.30333	0.984	0.942	1.11901e-116
GADD45B	5.43035e-11	-1.30622	0.662	0.585	1.96921e-06
G0S2	8.57416e-20	-1.30753	0.575	0.578	3.10925e-15
2024-03-02	2.27545e-07	-1.33465	0.391	0.385	0.00825145
GLB1	6.00997e-09	-1.33903	0.608	0.393	0.00021794
C2	2.26503e-113	-1.34248	0.774	0.803	8.21367e-109
FGB	2.41485e-38	-1.35266	0.953	0.902	8.75696e-34
SAT2	8.56897e-70	-1.3532	0.684	0.72	3.10736e-65
TMSB4X	6.13997e-44	-1.35635	0.977	0.93	2.22654e-39
CADM1	3.77395e-36	-1.35709	0.561	0.598	1.36855e-31
AKAP9	6.3487e-33	-1.36112	0.581	0.598	2.30223e-28
ARHGAP5	1.96554e-07	-1.36346	0.309	0.332	0.00712763
EPHX2	3.66161e-10	-1.3641	0.374	0.387	1.32781e-05
SERPINA10	6.72451e-17	-1.3667	0.554	0.525	2.43851e-12
HMGCS1	3.80241e-20	-1.36721	0.654	0.6	1.37887e-15
GZMA	1.25582e-26	-1.38053	0.186	0.08	4.55399e-22
SEL1L	9.00398e-12	-1.38505	0.415	0.422	3.26511e-07
CREB3L3	3.73387e-13	-1.38623	0.348	0.395	1.35401e-08
HECTD1	1.56659e-07	-1.39038	0.358	0.363	0.00568092
PEMT	1.26745e-06	-1.39816	0.401	0.391	0.0459616
S100A11	1.67425e-17	-1.39878	0.549	0.544	6.07132e-13
S100A4	3.49423e-17	-1.40357	0.497	0.292	1.26711e-12
TRBC2	2.46609e-09	-1.40804	0.166	0.099	8.9428e-05
F5	2.82328e-37	-1.42078	0.639	0.656	1.02381e-32
SERPING1	6.00706e-85	-1.42495	0.927	0.88	2.17834e-80
SLC25A24	4.29418e-07	-1.42733	0.075	0.127	0.015572
ERO1B	1.87377e-12	-1.43276	0.18	0.261	6.79484e-08
APOC3	1.15781e-94	-1.43389	0.916	0.917	4.19855e-90
SKAP2	3.38973e-16	-1.43534	0.168	0.271	1.22922e-11
UPK3A	1.45651e-09	-1.43737	0.032	0.087	5.28174e-05
GREM2	4.17195e-12	-1.44339	0.058	0.134	1.51287e-07
APBB1IP	5.71458e-11	-1.45756	0.083	0.158	2.07228e-06
FBXL5	6.70562e-10	-1.46375	0.358	0.375	2.43166e-05
MPC1	1.05979e-54	-1.46635	0.679	0.683	3.84313e-50
MUT	6.97596e-19	-1.46938	0.411	0.446	2.52969e-14
SERPINA1	1.45423e-225	-1.47243	0.999	0.993	5.27348e-221
TFR2	5.01878e-87	-1.47488	0.636	0.714	1.81996e-82
VNN1	6.66621e-41	-1.47833	0.174	0.379	2.41737e-36
BPHL	1.01888e-31	-1.47881	0.529	0.555	3.69475e-27
LMBRD1	2.68727e-18	-1.47945	0.37	0.422	9.74485e-14
MAGEA1	2.28147e-07	-1.48163	0.246	0.29	0.0082733
PTH2R	3.66986e-10	-1.48374	0.045	0.108	1.3308e-05
ACOX2	3.6969e-08	-1.49188	0.506	0.472	0.00134061
KNG1	2.94648e-95	-1.49189	0.859	0.821	1.06848e-90
C8G	1.12729e-94	-1.49409	0.769	0.763	4.0879e-90
VSNL1	1.57296e-09	-1.50492	0.331	0.355	5.70403e-05
CCL20	3.81077e-16	-1.50822	0.279	0.374	1.3819e-11
CD46	4.39311e-41	-1.5149	0.64	0.626	1.59307e-36
COL18A1	3.49912e-15	-1.5182	0.478	0.474	1.26889e-10
MGLL	1.05274e-23	-1.51913	0.248	0.364	3.81753e-19
FOS	7.01878e-24	-1.52262	0.696	0.663	2.54522e-19
ARG1	4.1134e-47	-1.5291	0.717	0.672	1.49164e-42
EGFR	4.06176e-20	-1.53685	0.199	0.309	1.47292e-15
NTS	1.51949e-13	-1.5371	0.072	0.029	5.51014e-09
N4BP2L1	6.97554e-07	-1.53769	0.165	0.213	0.0252954
ZFP36	3.4965e-31	-1.542	0.656	0.637	1.26794e-26
CTSH	3.87124e-59	-1.54309	0.622	0.659	1.40383e-54
SUSD4	6.78129e-13	-1.54815	0.07	0.153	2.4591e-08
HPGD	1.61961e-17	-1.55682	0.156	0.266	5.87321e-13
ACADSB	2.49807e-28	-1.55708	0.459	0.511	9.05875e-24
PHYH	9.957e-138	-1.55778	0.752	0.809	3.61071e-133
TF	6.33937e-176	-1.55861	0.969	0.947	2.29885e-171
GATM	7.88076e-98	-1.56018	0.876	0.847	2.8578e-93
REG1A	3.17388e-12	-1.56982	0.073	0.031	1.15094e-07
ABAT	6.06408e-10	-1.57281	0.358	0.374	2.19902e-05
FGG	1.57792e-86	-1.57677	0.971	0.942	5.72202e-82
IFITM2	2.49812e-45	-1.57705	0.806	0.751	9.05892e-41
MT-ND5	1.00333e-105	-1.59092	0.94	0.927	3.63838e-101
TPST1	8.74912e-07	-1.59328	0.132	0.181	0.0317269
NHSL1	1.2984e-06	-1.59535	0.171	0.214	0.0470841
GOT1	6.59749e-30	-1.59941	0.644	0.617	2.39245e-25
TM9SF2	2.64037e-49	-1.60173	0.552	0.602	9.57476e-45
ARHGEF26	3.43504e-07	-1.60375	0.154	0.201	0.0124565
SGPP1	2.96175e-07	-1.60933	0.078	0.128	0.0107402
NNT	1.96067e-13	-1.61696	0.378	0.399	7.10999e-09
BORCS7	1.76924e-54	-1.63207	0.624	0.653	6.41579e-50
KHK	4.35624e-57	-1.63309	0.658	0.671	1.5797e-52
TXNIP	5.10975e-38	-1.63493	0.635	0.648	1.85295e-33
RASGEF1B	9.26792e-09	-1.64921	0.088	0.148	0.000336082
TM7SF2	4.39827e-09	-1.65271	0.526	0.477	0.000159495
EPAS1	2.16821e-08	-1.65949	0.275	0.304	0.000786257
TM4SF5	9.58404e-62	-1.66505	0.654	0.682	3.47546e-57
NDN	1.3517e-08	-1.67665	0.049	0.102	0.000490166
TAT	1.51016e-16	-1.67845	0.577	0.535	5.47628e-12
C8B	1.36683e-41	-1.67947	0.584	0.603	4.95653e-37
ID2	2.84534e-128	-1.6795	0.743	0.816	1.03181e-123
RAB3B	1.75698e-07	-1.6857	0.086	0.139	0.00637133
CES2	9.3319e-85	-1.68993	0.681	0.719	3.38403e-80
CXCL8	3.65495e-15	-1.69137	0.187	0.28	1.32539e-10
CROT	1.74087e-13	-1.69378	0.184	0.262	6.31292e-09
SERPINF2	2.32162e-73	-1.69663	0.629	0.682	8.4189e-69
MACROD2	2.83765e-11	-1.69851	0.086	0.16	1.02902e-06
KALRN	9.07881e-07	-1.6997	0.088	0.136	0.0329225
ORM2	1.09003e-118	-1.70337	0.897	0.867	3.95278e-114
NUCB2	4.82101e-54	-1.70812	0.599	0.653	1.74824e-49
METTL7A	1.0313e-68	-1.70989	0.664	0.682	3.73981e-64
CD52	2.13718e-17	-1.71015	0.37	0.209	7.75004e-13
DRAIC	6.20822e-20	-1.71428	0.132	0.25	2.25129e-15
CCL5	1.9695e-08	-1.72102	0.254	0.163	0.000714199
SLC44A3	1.00712e-07	-1.72328	0.135	0.187	0.0036521
TMED10	2.06736e-125	-1.7266	0.751	0.797	7.49688e-121
ABHD3	8.00316e-19	-1.7269	0.302	0.374	2.90219e-14
RDH11	3.87827e-52	-1.7294	0.493	0.577	1.40638e-47
ARL5B	1.49981e-09	-1.72954	0.23	0.277	5.43875e-05
ABCG8	5.97857e-09	-1.73399	0.15	0.209	0.000216801
APOC2	1.61053e-08	-1.73517	0.828	0.605	0.000584028
C8A	1.43146e-33	-1.73661	0.502	0.544	5.19089e-29
SMIM19	1.3935e-48	-1.73971	0.437	0.545	5.05325e-44
CRIP2	1.20208e-12	-1.74099	0.131	0.213	4.35911e-08
BCHE	7.91838e-32	-1.74128	0.604	0.584	2.87144e-27
TM4SF4	1.46381e-176	-1.74379	0.882	0.883	5.30821e-172
NDRG2	6.56312e-36	-1.74639	0.44	0.51	2.37998e-31
ADH1C	6.32632e-10	-1.74975	0.651	0.545	2.29411e-05
SLC27A3	6.91424e-10	-1.75083	0.261	0.303	2.50731e-05
DPP7	1.90882e-55	-1.75315	0.278	0.485	6.92194e-51
INPP1	8.34481e-10	-1.75437	0.159	0.221	3.02608e-05
RDH16	9.12918e-08	-1.76062	0.335	0.343	0.00331051
CXCL2	8.94482e-11	-1.762	0.472	0.461	3.24366e-06
GPC3	1.03049e-65	-1.76264	0.181	0.466	3.73687e-61
SERPIND1	1.10455e-142	-1.77107	0.754	0.834	4.00542e-138
INHBE	9.57478e-09	-1.78062	0.06	0.117	0.00034721
SAA2	2.27084e-21	-1.78102	0.228	0.113	8.23474e-17
SYT17	1.24259e-12	-1.78653	0.033	0.101	4.50601e-08
PTN	1.65097e-08	-1.79001	0.091	0.15	0.000598692
SHMT1	8.1837e-39	-1.79241	0.406	0.496	2.96765e-34
CFI	2.1762e-41	-1.79556	0.489	0.559	7.89157e-37
TEX13C	1.57606e-09	-1.79961	0.047	0.106	5.71528e-05
SLC38A3	2.35548e-32	-1.80338	0.418	0.486	8.54166e-28
CDKN1A	4.88209e-31	-1.80585	0.276	0.407	1.77039e-26
GPR37	5.09598e-10	-1.81045	0.123	0.188	1.84796e-05
CD14	3.45565e-19	-1.81072	0.578	0.541	1.25312e-14
F13B	2.02698e-24	-1.81292	0.323	0.407	7.35044e-20
FNIP2	1.93184e-09	-1.81817	0.213	0.264	7.00544e-05
F2	1.11399e-133	-1.83513	0.893	0.859	4.03968e-129
CLDN1	8.01569e-34	-1.84198	0.558	0.576	2.90673e-29
PCCA	8.0933e-10	-1.84696	0.172	0.231	2.93487e-05
PPDPF	1.6467e-87	-1.85013	0.839	0.801	5.97143e-83
CD82	1.67548e-10	-1.86644	0.173	0.235	6.07581e-06
RNASE4	2.60887e-15	-1.86868	0.358	0.404	9.46053e-11
AL450405.1	5.66368e-08	-1.87542	0.005	0.039	0.00205382
CTSV	5.71679e-07	-1.87723	0.061	0.109	0.0207308
ABCC9	4.52294e-08	-1.87883	0.07	0.124	0.00164015
PEG10	1.9898e-22	-1.87884	0.143	0.272	7.21561e-18
SERPINE1	6.24716e-20	-1.88205	0.184	0.3	2.26541e-15
XAF1	1.42555e-10	-1.88261	0.075	0.143	5.16947e-06
CLU	1.37547e-299	-1.88588	0.98	0.971	4.98788e-295
IL7R	1.20175e-10	-1.89108	0.11	0.057	4.35792e-06
GLYAT	8.51556e-11	-1.8916	0.291	0.327	3.088e-06
ATP2B2	8.26734e-07	-1.89231	0.066	0.113	0.0299799
B3GNT5	1.51023e-16	-1.89794	0.093	0.192	5.47656e-12
GRAMD1C	5.67094e-07	-1.90361	0.05	0.095	0.0205645
COBLL1	4.07649e-18	-1.90572	0.256	0.335	1.47826e-13
F11	5.07929e-13	-1.91043	0.217	0.283	1.8419e-08
MT-ND4L	1.07713e-78	-1.91302	0.826	0.83	3.90599e-74
FOSB	3.33326e-08	-1.91465	0.306	0.332	0.00120874
GGCX	1.87899e-51	-1.91885	0.538	0.594	6.81377e-47
ORM1	3.30449e-153	-1.91994	0.97	0.912	1.19831e-148
BIRC7	3.65233e-08	-1.93444	0.001	0.032	0.00132444
CDA	6.84676e-24	-1.94492	0.155	0.283	2.48284e-19
GLS	2.69963e-08	-1.94619	0.073	0.128	0.000978968
TMEM86B	1.33614e-06	-1.94724	0.109	0.155	0.0484526
LIPG	4.27074e-10	-1.95402	0.136	0.201	1.5487e-05
C12orf56	1.13361e-09	-1.95463	0.068	0.131	4.11081e-05
FURIN	8.94406e-18	-1.96207	0.178	0.274	3.24338e-13
SGO2	3.13829e-10	-1.96223	0.004	0.047	1.13804e-05
CFHR5	9.33117e-07	-1.9645	0.305	0.323	0.0338376
ENTPD5	6.0432e-45	-1.96677	0.438	0.526	2.19145e-40
ALDH6A1	3.8348e-79	-1.97345	0.553	0.648	1.39061e-74
CCL4L2	8.85134e-10	-1.98931	0.259	0.302	3.20976e-05
ENPP4	4.54715e-08	-1.99067	0.069	0.122	0.00164893
LCAT	1.27957e-10	-1.99372	0.052	0.116	4.64011e-06
GC	2.48329e-177	-1.99914	0.96	0.879	9.00514e-173
DST	6.81625e-37	-2.00178	0.365	0.472	2.47178e-32
PIP4P1	6.39715e-08	-2.00555	0.004	0.037	0.0023198
FMN2	3.01719e-07	-2.00733	0.021	0.06	0.0109412
CDKN1C	8.91897e-08	-2.01129	0.015	0.054	0.00323429
GATA6-AS1	1.2948e-08	-2.01413	0.032	0.081	0.000469532
SLCO1B1	5.21457e-25	-2.01633	0.335	0.409	1.89096e-20
CYBA	7.30856e-07	-2.01935	0.551	0.361	0.026503
UGT2A3	2.90358e-16	-2.02216	0.096	0.193	1.05293e-11
AGMO	1.356e-36	-2.02681	0.366	0.466	4.91726e-32
APCS	5.69305e-44	-2.03088	0.732	0.68	2.06447e-39
LGR4	1.15109e-19	-2.04177	0.178	0.282	4.1742e-15
ENPP2	2.65927e-07	-2.04792	0.055	0.102	0.00964331
ALDH8A1	7.38389e-12	-2.0481	0.14	0.211	2.67762e-07
AMN	2.12803e-08	-2.05292	0.249	0.283	0.000771686
SERPINC1	8.07631e-65	-2.05454	0.826	0.752	2.92871e-60
HABP2	1.78744e-29	-2.06627	0.334	0.427	6.48179e-25
FAM110C	4.07911e-12	-2.06935	0.034	0.1	1.47921e-07
CYP39A1	6.19522e-08	-2.06936	0.077	0.129	0.00224657
DUSP6	6.88536e-17	-2.06968	0.25	0.327	2.49684e-12
ABCA6	2.34525e-25	-2.07535	0.283	0.377	8.50459e-21
HIF1A	4.30051e-14	-2.07805	0.298	0.347	1.55949e-09
NSUN6	2.15691e-29	-2.08055	0.244	0.367	7.82159e-25
FYN	3.02319e-09	-2.08702	0.105	0.165	0.00010963
CCL16	6.79917e-47	-2.08815	0.522	0.572	2.46558e-42
ACMSD	9.06636e-24	-2.10119	0.35	0.424	3.28773e-19
VTN	1.67174e-278	-2.10555	0.965	0.961	6.06224e-274
DHRS7	9.84907e-153	-2.1065	0.651	0.77	3.57157e-148
ITM2C	1.01289e-22	-2.12436	0.137	0.259	3.67304e-18
MEP1A	1.98418e-07	-2.12458	0.022	0.063	0.00719523
PDK4	7.46157e-29	-2.13373	0.529	0.548	2.70579e-24
EHBP1	4.34615e-25	-2.13547	0.201	0.319	1.57604e-20
SLC22A7	9.31665e-27	-2.13958	0.196	0.323	3.3785e-22
ANPEP	7.74388e-77	-2.14293	0.281	0.525	2.80816e-72
ZNF181	1.94218e-12	-2.14435	0.122	0.199	7.04294e-08
CFHR1	6.39886e-157	-2.14696	0.857	0.824	2.32042e-152
CNGA1	1.14601e-14	-2.15085	0.038	0.117	4.15579e-10
GPR88	1.41785e-20	-2.15363	0.051	0.16	5.14156e-16
PCOLCE	2.74305e-15	-2.15547	0.1	0.19	9.94711e-11
NR5A2	8.78859e-24	-2.15873	0.06	0.184	3.18701e-19
ZDHHC11	5.41782e-09	-2.1595	0.084	0.143	0.000196466
LRG1	5.97641e-46	-2.16035	0.482	0.563	2.16723e-41
CRNDE	1.30618e-35	-2.16475	0.122	0.296	4.73659e-31
MAFB	9.64704e-23	-2.17586	0.157	0.279	3.49831e-18
MAP3K5	7.62228e-12	-2.18231	0.028	0.09	2.76407e-07
SGCE	8.75563e-40	-2.18974	0.139	0.323	3.17505e-35
CD302	5.62503e-67	-2.19604	0.448	0.574	2.03981e-62
C8orf4	3.62532e-10	-2.19969	0.145	0.211	1.31465e-05
SERPINA6	1.47041e-139	-2.20655	0.705	0.787	5.33216e-135
FABP1	1.78006e-113	-2.20774	0.787	0.804	6.45504e-109
IL1RAP	1.19072e-20	-2.20782	0.093	0.205	4.31792e-16
FZD6	4.65226e-07	-2.20813	0.016	0.052	0.0168705
SLC27A2	4.66336e-31	-2.20822	0.298	0.403	1.69107e-26
IFIT1	2.20544e-14	-2.21607	0.137	0.222	7.9976e-10
CYP2D6	2.17627e-46	-2.21871	0.719	0.68	7.89182e-42
GPC6	5.53855e-09	-2.22202	0.141	0.198	0.000200844
PRSS3	8.64702e-14	-2.22216	0.082	0.166	3.13567e-09
GUSB	8.08546e-103	-2.22366	0.557	0.681	2.93203e-98
SPEF2	1.86104e-08	-2.2271	0.044	0.095	0.000674867
RAPH1	9.04886e-16	-2.22781	0.135	0.225	3.28139e-11
ASGR2	1.92882e-147	-2.24437	0.632	0.763	6.99447e-143
RBP5	6.98947e-59	-2.24608	0.542	0.609	2.53459e-54
ETV1	1.05992e-06	-2.24793	0.079	0.124	0.0384357
RBMS1	1.7702e-11	-2.24861	0.078	0.148	6.41929e-07
GOLGA8A	6.32339e-07	-2.25478	0.05	0.095	0.0229305
XAGE3	1.28984e-07	-2.26233	0.015	0.053	0.00467736
MST1	5.53882e-41	-2.27311	0.293	0.433	2.00854e-36
ITGA1	6.13214e-20	-2.27422	0.236	0.323	2.2237e-15
CPB2	7.34978e-141	-2.27783	0.68	0.77	2.66525e-136
ZNF667-AS1	3.95432e-13	-2.28314	0.032	0.101	1.43396e-08
CP	2.48741e-72	-2.28673	0.799	0.757	9.02011e-68
KHDC1L	1.53521e-09	-2.28806	0.032	0.085	5.56712e-05
PIK3C2G	1.4536e-14	-2.29756	0.055	0.137	5.27119e-10
TMEM45A	4.99508e-15	-2.30414	0.325	0.381	1.81137e-10
SLC9A3R2	4.33247e-33	-2.31462	0.163	0.316	1.57108e-28
RP11-372E1.4	1.17484e-15	-2.31624	0.052	0.138	4.26031e-11
CD163L1	2.92453e-12	-2.31903	0.072	0.146	1.06052e-07
PNMA5	4.00329e-09	-2.33184	0.026	0.075	0.000145171
FAM20A	2.94231e-14	-2.33974	0.051	0.13	1.06697e-09
ECM2	3.3968e-17	-2.34272	0.084	0.181	1.23178e-12
C1orf210	1.96479e-07	-2.34478	0.033	0.076	0.00712493
MLIP	1.91489e-08	-2.36039	0.066	0.12	0.000694397
FGF14	5.06435e-08	-2.36217	0.008	0.044	0.00183649
PPP1R3B	5.22759e-16	-2.36343	0.131	0.221	1.89568e-11
TFPI	5.62134e-82	-2.36744	0.817	0.776	2.03847e-77
AL050341.2	7.99288e-07	-2.37357	0.002	0.028	0.0289846
FGL1	5.73468e-133	-2.37871	0.816	0.82	2.07957e-128
HPN	3.21471e-57	-2.38022	0.642	0.667	1.16575e-52
ENPP5	1.18023e-06	-2.39354	0.006	0.035	0.0427987
CKB	1.28431e-16	-2.39397	0.305	0.373	4.65729e-12
VIL1	2.80363e-36	-2.39966	0.165	0.329	1.01668e-31
PGLYRP2	3.14851e-37	-2.40986	0.124	0.296	1.14175e-32
AADAC	2.7561e-109	-2.41923	0.571	0.685	9.99446e-105
PLD1	3.54299e-10	-2.42062	0.072	0.134	1.28479e-05
PTPA	5.77032e-08	-2.42793	0.004	0.037	0.00209249
ABCG5	1.19463e-26	-2.43693	0.174	0.3	4.3321e-22
CLRN3	1.88495e-13	-2.43706	0.047	0.122	6.83538e-09
SERPINA3	8.37036e-09	-2.44099	0.109	0.167	0.000303534
[truncated: 772 more rows]

## Sheet: Table S6
Table S6: GSEA analysis between MVI_Scissor+ Malignant cells and Other Malignant cells in scRNA-seq
Description	setSize	enrichmentScore	NES	pvalue	p.adjust	qvalue	rank	leading_edge	core_enrichment
HALLMARK_MYC_TARGETS_V2	57	0.647538	2.84174	1e-10	4.4e-09	3.05263e-09	3340	tags=72%, list=23%, signal=55%	5347/4609/4869/6949/26354/4839/9136/705/51154/51491/6723/56342/5036/81887/54663/10528/10733/83743/56915/6573/79050/3329/23481/23223/2193/10244/79077/80324/79711/23160/10514/9238/1019/92856/51388/9221/4173/10196/3336/7965/8886
HALLMARK_UV_RESPONSE_DN	129	-0.481897	-1.41957	0.00490995	0.0240042	0.0166536	4652	tags=53%, list=33%, signal=36%	5159/2064/10395/323/8621/4092/6310/6717/493/7082/1859/11099/390/8829/2152/4493/11030/4052/7799/4790/307/3949/594/8871/22884/10611/3778/3915/5581/4781/4131/140609/8553/1027/23229/57178/10000/23345/8455/23469/23576/6334/1601/1277/10659/5293/1281/26037/120/5376/3638/5797/11343/1290/8997/5054/7049/2534/7035/23266/4233/2202/23116/3480/10516/3382/2650/5737
HALLMARK_KRAS_SIGNALING_UP	171	-0.47825	-1.42745	0.000737289	0.00539356	0.00374195	4073	tags=51%, list=28%, signal=37%	1520/3587/6480/5243/54893/9971/55365/8829/719/4320/2119/28951/3394/4318/3673/10912/23136/1363/2517/7813/7185/8404/81602/23268/51199/5743/2022/3624/6616/3627/9910/6324/2113/27075/28959/5329/9358/2150/6364/629/3553/55273/2791/50486/83483/3936/2012/7462/6304/3080/11184/10320/2591/101/3561/54677/1794/3481/383/4319/3398/5593/2556/5327/3575/10103/3976/2115/51704/5178/10418/1848/10253/12/7035/9935/5328/…
HALLMARK_INFLAMMATORY_RESPONSE	164	-0.481051	-1.43119	0.000858067	0.00539356	0.00374195	3089	tags=39%, list=22%, signal=31%	3604/6504/8809/3383/4792/10507/5734/6506/7130/3624/3627/7097/3566/7162/6324/4891/4323/91/6373/9180/5791/5329/6364/2357/4283/3553/558/7076/5008/5996/7098/2643/1536/5663/8877/1441/962/4084/114548/1026/7832/929/23166/6352/3732/3576/5054/3575/3976/3091/2719/4224/8519/3249/8743/4233/8685/6542/6347/10203/10242/2550/6372/55829
HALLMARK_XENOBIOTIC_METABOLISM	191	-0.4855	-1.45552	0.000664019	0.00539356	0.00374195	3104	tags=37%, list=22%, signal=29%	51733/10611/9060/10653/348/217/7009/4128/435/6370/3697/26998/1969/10857/28959/27329/115817/5627/2646/6533/847/629/10400/2643/4153/670/8309/3700/2326/5967/2192/57447/126/84913/6898/54677/355/383/8876/7498/3398/8460/5054/7042/957/2160/2099/3931/283537/131/978/51635/5166/7448/866/2168/2203/2028/3479/1562/3273/6999/3083/5730/1544/27232/3294/3290/1401/6580
HALLMARK_OXIDATIVE_PHOSPHORYLATION	199	-0.48632	-1.46086	0.000209722	0.00230694	0.00160051	201	tags=8%, list=1%, signal=8%	506/498/517/10476/515/513/539/509/9551/9868/10632/518/514/516/521/522
HALLMARK_IL6_JAK_STAT3_SIGNALING	78	-0.525349	-1.5018	0.00441248	0.0240042	0.0166536	3463	tags=44%, list=24%, signal=33%	1230/5781/7297/6772/8809/3627/1271/7097/3566/6773/91/6373/9180/4050/9021/4283/3553/3953/83729/5967/8651/1441/7040/3676/3561/355/929/7124/1438/2921/64109/2919/2/5320
HALLMARK_EPITHELIAL_MESENCHYMAL_TRANSITION	169	-0.516095	-1.53815	5.81539e-05	0.000852924	0.000591742	3522	tags=50%, list=25%, signal=38%	7052/2191/3693/3673/633/2517/3909/6443/6678/1282/5768/3915/2026/1009/26577/7168/4638/1292/5479/374/4232/4015/10631/4016/3624/3688/10979/1000/6385/333/4323/6387/22943/8572/1634/5329/30008/10272/8325/4837/4616/1601/1277/7076/4035/1281/23705/7171/10398/5376/2669/56937/2192/4907/7040/1290/1303/1462/26585/355/3398/3576/1293/5054/11167/7049/667/4256/5118/115908/290/1004/284217/1842/6695/7412/6422/4147/…
HALLMARK_COAGULATION	126	-0.622264	-1.83329	9.04905e-09	1.99079e-07	1.38117e-07	2762	tags=53%, list=19%, signal=43%	5624/6271/23764/3697/3920/164656/4323/2243/5627/715/11098/629/7076/4035/717/4324/4153/5265/7056/710/1675/1512/8309/733/2266/7018/732/1519/5155/1397/345/731/4319/344/3426/5327/5054/2147/1191/5045/2160/1515/2534/1848/462/2165/1361/4224/4485/3249/5328/735/3075/2158/11202/8609/9615/8858/3818/718/3158/5654/5175/3273/283/2/1510

## Sheet: Table S7
Table S7: Cell-cell communications between MVI_Scissor+ Malignant cells and other cells in scRNA-seq
source	target	ligand	receptor	prob	pval	interaction_name	interaction_name_2	pathway_name	annotation	evidence
B cells	MVI_Scissor+ malignant cells	VTN	ITGAV_ITGB1	0.00166774	0	VTN_ITGAV_ITGB1	VTN - (ITGAV+ITGB1)	VTN	ECM-Receptor	KEGG: hsa04512
B cells	MVI_Scissor+ malignant cells	NAMPT	ITGA5_ITGB1	0.000543475	0	NAMPT_ITGA5_ITGB1	NAMPT - (ITGA5+ITGB1)	VISFATIN	Secreted Signaling	PMID: 28490838
B cells	MVI_Scissor+ malignant cells	VTN	ITGAV_ITGB5	0.00047377	0	VTN_ITGAV_ITGB5	VTN - (ITGAV+ITGB5)	VTN	ECM-Receptor	KEGG: hsa04512
B cells	MVI_Scissor+ malignant cells	NAMPT	INSR	0.000335459	0	NAMPT_INSR	NAMPT - INSR	VISFATIN	Secreted Signaling	PMID: 28490838
Dendritic cells	MVI_Scissor+ malignant cells	CADM1	CADM1	0.00627991	0	CADM1_CADM1	CADM1 - CADM1	CADM	Cell-Cell Contact	PMID: 24503895
Dendritic cells	MVI_Scissor+ malignant cells	TNF	TNFRSF1A	0.00207805	0	TNF_TNFRSF1A	TNF - TNFRSF1A	TNF	Secreted Signaling	KEGG: hsa04060
Dendritic cells	MVI_Scissor+ malignant cells	VTN	ITGAV_ITGB1	0.00138896	0	VTN_ITGAV_ITGB1	VTN - (ITGAV+ITGB1)	VTN	ECM-Receptor	KEGG: hsa04512
Dendritic cells	MVI_Scissor+ malignant cells	NAMPT	ITGA5_ITGB1	0.00108407	0	NAMPT_ITGA5_ITGB1	NAMPT - (ITGA5+ITGB1)	VISFATIN	Secreted Signaling	PMID: 28490838
Dendritic cells	MVI_Scissor+ malignant cells	NAMPT	INSR	0.000669276	0	NAMPT_INSR	NAMPT - INSR	VISFATIN	Secreted Signaling	PMID: 28490838
Dendritic cells	MVI_Scissor+ malignant cells	BTLA	TNFRSF14	0.000528596	0	BTLA_TNFRSF14	BTLA - TNFRSF14	BTLA	Secreted Signaling	PMID: 21941365
Dendritic cells	MVI_Scissor+ malignant cells	VTN	ITGAV_ITGB5	0.000394496	0	VTN_ITGAV_ITGB5	VTN - (ITGAV+ITGB5)	VTN	ECM-Receptor	KEGG: hsa04512
Dendritic cells	MVI_Scissor+ malignant cells	SEMA4A	PLXNB2	0.000327436	0	SEMA4A_PLXNB2	SEMA4A - PLXNB2	SEMA4	Cell-Cell Contact	PMID: 27533782
Endothelial cells	MVI_Scissor+ malignant cells	APP	CD74	0.152733	0	APP_CD74	APP - CD74	APP	Cell-Cell Contact	PMID: 19849849
Endothelial cells	MVI_Scissor+ malignant cells	CD99	CD99	0.0586478	0	CD99_CD99	CD99 - CD99	CD99	Cell-Cell Contact	KEGG: hsa04514
Endothelial cells	MVI_Scissor+ malignant cells	COL4A1	SDC1	0.0522351	0	COL4A1_SDC1	COL4A1 - SDC1	COLLAGEN	ECM-Receptor	KEGG: hsa04512
Endothelial cells	MVI_Scissor+ malignant cells	COL4A2	SDC1	0.0366139	0	COL4A2_SDC1	COL4A2 - SDC1	COLLAGEN	ECM-Receptor	KEGG: hsa04512
Endothelial cells	MVI_Scissor+ malignant cells	COL4A1	SDC4	0.0185569	0	COL4A1_SDC4	COL4A1 - SDC4	COLLAGEN	ECM-Receptor	KEGG: hsa04512
Endothelial cells	MVI_Scissor+ malignant cells	COL4A2	SDC4	0.0128706	0	COL4A2_SDC4	COL4A2 - SDC4	COLLAGEN	ECM-Receptor	KEGG: hsa04512
Endothelial cells	MVI_Scissor+ malignant cells	MDK	SDC2	0.0102117	0	MDK_SDC2	MDK - SDC2	MK	Secreted Signaling	PMID: 28356350
Endothelial cells	MVI_Scissor+ malignant cells	HSPG2	DAG1	0.00965062	0	HSPG2_DAG1	HSPG2 - DAG1	HSPG	ECM-Receptor	KEGG: hsa04512
Endothelial cells	MVI_Scissor+ malignant cells	FN1	SDC1	0.00852155	0	FN1_SDC1	FN1 - SDC1	FN1	ECM-Receptor	KEGG: hsa04512
Endothelial cells	MVI_Scissor+ malignant cells	MDK	NCL	0.00791234	0	MDK_NCL	MDK - NCL	MK	Secreted Signaling	PMID: 28356350
Endothelial cells	MVI_Scissor+ malignant cells	MDK	SDC1	0.00557624	0	MDK_SDC1	MDK - SDC1	MK	Secreted Signaling	PMID: 28356350
Endothelial cells	MVI_Scissor+ malignant cells	COL6A2	SDC1	0.00539484	0	COL6A2_SDC1	COL6A2 - SDC1	COLLAGEN	ECM-Receptor	KEGG: hsa04512
Endothelial cells	MVI_Scissor+ malignant cells	COL4A1	CD44	0.00516553	0	COL4A1_CD44	COL4A1 - CD44	COLLAGEN	ECM-Receptor	KEGG: hsa04512
Endothelial cells	MVI_Scissor+ malignant cells	LAMA4	ITGA6_ITGB1	0.00409206	0	LAMA4_ITGA6_ITGB1	LAMA4 - (ITGA6+ITGB1)	LAMININ	ECM-Receptor	KEGG: hsa04512
Endothelial cells	MVI_Scissor+ malignant cells	LAMA4	DAG1	0.00387983	0	LAMA4_DAG1	LAMA4 - DAG1	LAMININ	ECM-Receptor	KEGG: hsa04512
Endothelial cells	MVI_Scissor+ malignant cells	COL4A2	CD44	0.00356776	0	COL4A2_CD44	COL4A2 - CD44	COLLAGEN	ECM-Receptor	KEGG: hsa04512
Endothelial cells	MVI_Scissor+ malignant cells	FN1	SDC4	0.00293992	0	FN1_SDC4	FN1 - SDC4	FN1	ECM-Receptor	KEGG: hsa04512
Endothelial cells	MVI_Scissor+ malignant cells	NAMPT	ITGA5_ITGB1	0.00247895	0	NAMPT_ITGA5_ITGB1	NAMPT - (ITGA5+ITGB1)	VISFATIN	Secreted Signaling	PMID: 28490838
Endothelial cells	MVI_Scissor+ malignant cells	MDK	SDC4	0.00192006	0	MDK_SDC4	MDK - SDC4	MK	Secreted Signaling	PMID: 28356350
Endothelial cells	MVI_Scissor+ malignant cells	COL6A2	SDC4	0.00185737	0	COL6A2_SDC4	COL6A2 - SDC4	COLLAGEN	ECM-Receptor	KEGG: hsa04512
Endothelial cells	MVI_Scissor+ malignant cells	FN1	ITGAV_ITGB1	0.00182824	0	FN1_ITGAV_ITGB1	FN1 - (ITGAV+ITGB1)	FN1	ECM-Receptor	KEGG: hsa04512
Endothelial cells	MVI_Scissor+ malignant cells	VTN	ITGAV_ITGB1	0.00169708	0	VTN_ITGAV_ITGB1	VTN - (ITGAV+ITGB1)	VTN	ECM-Receptor	KEGG: hsa04512
Endothelial cells	MVI_Scissor+ malignant cells	LAMA4	CD44	0.00155063	0	LAMA4_CD44	LAMA4 - CD44	LAMININ	ECM-Receptor	KEGG: hsa04512
Endothelial cells	MVI_Scissor+ malignant cells	LAMC1	ITGA6_ITGB1	0.00153713	0	LAMC1_ITGA6_ITGB1	LAMC1 - (ITGA6+ITGB1)	LAMININ	ECM-Receptor	KEGG: hsa04512
Endothelial cells	MVI_Scissor+ malignant cells	NAMPT	INSR	0.00153126	0	NAMPT_INSR	NAMPT - INSR	VISFATIN	Secreted Signaling	PMID: 28490838
Endothelial cells	MVI_Scissor+ malignant cells	JAM2	ITGAV_ITGB1	0.00153055	0	JAM2_ITGAV_ITGB1	JAM2 - (ITGAV+ITGB1)	JAM	Cell-Cell Contact	KEGG: hsa04514
Endothelial cells	MVI_Scissor+ malignant cells	LAMC1	DAG1	0.00145721	0	LAMC1_DAG1	LAMC1 - DAG1	LAMININ	ECM-Receptor	KEGG: hsa04512
Endothelial cells	MVI_Scissor+ malignant cells	MDK	ITGA6_ITGB1	0.00139575	0	MDK_ITGA6_ITGB1	MDK - (ITGA6+ITGB1)	MK	Secreted Signaling	PMID: 28356350
Endothelial cells	MVI_Scissor+ malignant cells	LAMB1	ITGA6_ITGB1	0.00133264	0	LAMB1_ITGA6_ITGB1	LAMB1 - (ITGA6+ITGB1)	LAMININ	ECM-Receptor	KEGG: hsa04512
Endothelial cells	MVI_Scissor+ malignant cells	LAMB2	ITGA6_ITGB1	0.00127136	0	LAMB2_ITGA6_ITGB1	LAMB2 - (ITGA6+ITGB1)	LAMININ	ECM-Receptor	KEGG: hsa04512
Endothelial cells	MVI_Scissor+ malignant cells	LAMB1	DAG1	0.00126335	0	LAMB1_DAG1	LAMB1 - DAG1	LAMININ	ECM-Receptor	KEGG: hsa04512
Endothelial cells	MVI_Scissor+ malignant cells	FN1	ITGA5_ITGB1	0.00125422	0	FN1_ITGA5_ITGB1	FN1 - (ITGA5+ITGB1)	FN1	ECM-Receptor	KEGG: hsa04512
Endothelial cells	MVI_Scissor+ malignant cells	LAMB2	DAG1	0.00120525	0	LAMB2_DAG1	LAMB2 - DAG1	LAMININ	ECM-Receptor	KEGG: hsa04512
Endothelial cells	MVI_Scissor+ malignant cells	ANGPT2	ITGA5_ITGB1	0.000728759	0	ANGPT2_ITGA5_ITGB1	ANGPT2 - (ITGA5+ITGB1)	ANGPT	Secreted Signaling	PMID: 20651738; PMID: 25635707
Endothelial cells	MVI_Scissor+ malignant cells	MPZL1	MPZL1	0.000707621	0	MPZL1_MPZL1	MPZL1 - MPZL1	MPZ	Cell-Cell Contact	KEGG: hsa04514
Endothelial cells	MVI_Scissor+ malignant cells	CXCL12	CXCR4	0.000582895	0	CXCL12_CXCR4	CXCL12 - CXCR4	CXCL	Secreted Signaling	KEGG: hsa04060
Endothelial cells	MVI_Scissor+ malignant cells	LAMC1	CD44	0.000581547	0	LAMC1_CD44	LAMC1 - CD44	LAMININ	ECM-Receptor	KEGG: hsa04512
Endothelial cells	MVI_Scissor+ malignant cells	COL6A2	CD44	0.00051075	0	COL6A2_CD44	COL6A2 - CD44	COLLAGEN	ECM-Receptor	KEGG: hsa04512
Endothelial cells	MVI_Scissor+ malignant cells	LAMB1	CD44	0.000504118	0	LAMB1_CD44	LAMB1 - CD44	LAMININ	ECM-Receptor	KEGG: hsa04512
Endothelial cells	MVI_Scissor+ malignant cells	VTN	ITGAV_ITGB5	0.000482114	0	VTN_ITGAV_ITGB5	VTN - (ITGAV+ITGB5)	VTN	ECM-Receptor	KEGG: hsa04512
Endothelial cells	MVI_Scissor+ malignant cells	LAMB2	CD44	0.00048092	0	LAMB2_CD44	LAMB2 - CD44	LAMININ	ECM-Receptor	KEGG: hsa04512
Endothelial cells	MVI_Scissor+ malignant cells	JAM2	F11R	0.000389153	0	JAM2_F11R	JAM2 - F11R	JAM	Cell-Cell Contact	KEGG: hsa04514
Endothelial cells	MVI_Scissor+ malignant cells	MDK	LRP1	0.00037527	0	MDK_LRP1	MDK - LRP1	MK	Secreted Signaling	PMID: 28356350
Endothelial cells	MVI_Scissor+ malignant cells	GDF15	TGFBR2	0.000140311	0	GDF15_TGFBR2	GDF15 - TGFBR2	GDF	Secreted Signaling	KEGG: hsa04350
Fibroblasts	MVI_Scissor+ malignant cells	APP	CD74	0.0728076	0	APP_CD74	APP - CD74	APP	Cell-Cell Contact	PMID: 19849849
Fibroblasts	MVI_Scissor+ malignant cells	CD99	CD99	0.0492026	0	CD99_CD99	CD99 - CD99	CD99	Cell-Cell Contact	KEGG: hsa04514
Fibroblasts	MVI_Scissor+ malignant cells	FN1	SDC1	0.0478088	0	FN1_SDC1	FN1 - SDC1	FN1	ECM-Receptor	KEGG: hsa04512
Fibroblasts	MVI_Scissor+ malignant cells	COL1A2	SDC1	0.0470109	0	COL1A2_SDC1	COL1A2 - SDC1	COLLAGEN	ECM-Receptor	KEGG: hsa04512
Fibroblasts	MVI_Scissor+ malignant cells	COL4A1	SDC1	0.0431392	0	COL4A1_SDC1	COL4A1 - SDC1	COLLAGEN	ECM-Receptor	KEGG: hsa04512
Fibroblasts	MVI_Scissor+ malignant cells	COL4A2	SDC1	0.040531	0	COL4A2_SDC1	COL4A2 - SDC1	COLLAGEN	ECM-Receptor	KEGG: hsa04512
Fibroblasts	MVI_Scissor+ malignant cells	COL6A2	SDC1	0.0390797	0	COL6A2_SDC1	COL6A2 - SDC1	COLLAGEN	ECM-Receptor	KEGG: hsa04512
Fibroblasts	MVI_Scissor+ malignant cells	COL1A1	SDC1	0.0293585	0	COL1A1_SDC1	COL1A1 - SDC1	COLLAGEN	ECM-Receptor	KEGG: hsa04512
Fibroblasts	MVI_Scissor+ malignant cells	COL6A1	SDC1	0.0249643	0	COL6A1_SDC1	COL6A1 - SDC1	COLLAGEN	ECM-Receptor	KEGG: hsa04512
Fibroblasts	MVI_Scissor+ malignant cells	FN1	SDC4	0.0169335	0	FN1_SDC4	FN1 - SDC4	FN1	ECM-Receptor	KEGG: hsa04512
Fibroblasts	MVI_Scissor+ malignant cells	COL1A2	SDC4	0.0166419	0	COL1A2_SDC4	COL1A2 - SDC4	COLLAGEN	ECM-Receptor	KEGG: hsa04512
Fibroblasts	MVI_Scissor+ malignant cells	COL4A1	SDC4	0.0152313	0	COL4A1_SDC4	COL4A1 - SDC4	COLLAGEN	ECM-Receptor	KEGG: hsa04512
Fibroblasts	MVI_Scissor+ malignant cells	COL4A2	SDC4	0.0142852	0	COL4A2_SDC4	COL4A2 - SDC4	COLLAGEN	ECM-Receptor	KEGG: hsa04512
Fibroblasts	MVI_Scissor+ malignant cells	MDK	SDC2	0.013827	0	MDK_SDC2	MDK - SDC2	MK	Secreted Signaling	PMID: 28356350
Fibroblasts	MVI_Scissor+ malignant cells	COL6A2	SDC4	0.0137602	0	COL6A2_SDC4	COL6A2 - SDC4	COLLAGEN	ECM-Receptor	KEGG: hsa04512
Fibroblasts	MVI_Scissor+ malignant cells	MDK	NCL	0.0107224	0	MDK_NCL	MDK - NCL	MK	Secreted Signaling	PMID: 28356350
Fibroblasts	MVI_Scissor+ malignant cells	FN1	ITGAV_ITGB1	0.0105865	0	FN1_ITGAV_ITGB1	FN1 - (ITGAV+ITGB1)	FN1	ECM-Receptor	KEGG: hsa04512
Fibroblasts	MVI_Scissor+ malignant cells	COL6A3	SDC1	0.0105568	0	COL6A3_SDC1	COL6A3 - SDC1	COLLAGEN	ECM-Receptor	KEGG: hsa04512
Fibroblasts	MVI_Scissor+ malignant cells	PTN	SDC2	0.0102821	0	PTN_SDC2	PTN - SDC2	PTN	Secreted Signaling	PMID: 28356350; PMID: 25620911
Fibroblasts	MVI_Scissor+ malignant cells	COL1A1	SDC4	0.01027	0	COL1A1_SDC4	COL1A1 - SDC4	COLLAGEN	ECM-Receptor	KEGG: hsa04512
Fibroblasts	MVI_Scissor+ malignant cells	COL6A1	SDC4	0.00870724	0	COL6A1_SDC4	COL6A1 - SDC4	COLLAGEN	ECM-Receptor	KEGG: hsa04512
Fibroblasts	MVI_Scissor+ malignant cells	ANGPTL4	SDC2	0.00848325	0	ANGPTL4_SDC2	ANGPTL4 - SDC2	ANGPTL	Secreted Signaling	PMID: 29017031
Fibroblasts	MVI_Scissor+ malignant cells	PTN	NCL	0.00796707	0	PTN_NCL	PTN - NCL	PTN	Secreted Signaling	PMID: 28356350; PMID: 25620911
Fibroblasts	MVI_Scissor+ malignant cells	MDK	SDC1	0.00756296	0	MDK_SDC1	MDK - SDC1	MK	Secreted Signaling	PMID: 28356350
Fibroblasts	MVI_Scissor+ malignant cells	FN1	ITGA5_ITGB1	0.00728269	0	FN1_ITGA5_ITGB1	FN1 - (ITGA5+ITGB1)	FN1	ECM-Receptor	KEGG: hsa04512
Fibroblasts	MVI_Scissor+ malignant cells	THBS1	SDC1	0.00592432	0	THBS1_SDC1	THBS1 - SDC1	THBS	ECM-Receptor	KEGG: hsa04512
Fibroblasts	MVI_Scissor+ malignant cells	PTN	SDC1	0.0056149	0	PTN_SDC1	PTN - SDC1	PTN	Secreted Signaling	PMID: 28356350; PMID: 25620911
Fibroblasts	MVI_Scissor+ malignant cells	FN1	CD44	0.004708	0.01	FN1_CD44	FN1 - CD44	FN1	ECM-Receptor	KEGG: hsa04512
Fibroblasts	MVI_Scissor+ malignant cells	ANGPTL4	SDC1	0.00462874	0	ANGPTL4_SDC1	ANGPTL4 - SDC1	ANGPTL	Secreted Signaling	PMID: 29017031
Fibroblasts	MVI_Scissor+ malignant cells	COL1A2	CD44	0.00462594	0	COL1A2_CD44	COL1A2 - CD44	COLLAGEN	ECM-Receptor	KEGG: hsa04512
Fibroblasts	MVI_Scissor+ malignant cells	COL4A1	CD44	0.00422946	0	COL4A1_CD44	COL4A1 - CD44	COLLAGEN	ECM-Receptor	KEGG: hsa04512
Fibroblasts	MVI_Scissor+ malignant cells	COL4A2	CD44	0.003964	0	COL4A2_CD44	COL4A2 - CD44	COLLAGEN	ECM-Receptor	KEGG: hsa04512
Fibroblasts	MVI_Scissor+ malignant cells	COL6A2	CD44	0.00381685	0	COL6A2_CD44	COL6A2 - CD44	COLLAGEN	ECM-Receptor	KEGG: hsa04512
Fibroblasts	MVI_Scissor+ malignant cells	COL6A3	SDC4	0.00364699	0	COL6A3_SDC4	COL6A3 - SDC4	COLLAGEN	ECM-Receptor	KEGG: hsa04512
Fibroblasts	MVI_Scissor+ malignant cells	COL1A1	CD44	0.00284146	0	COL1A1_CD44	COL1A1 - CD44	COLLAGEN	ECM-Receptor	KEGG: hsa04512
Fibroblasts	MVI_Scissor+ malignant cells	THBS1	CD47	0.00282395	0	THBS1_CD47	THBS1 - CD47	THBS	ECM-Receptor	KEGG: hsa04512
Fibroblasts	MVI_Scissor+ malignant cells	MDK	SDC4	0.00260756	0	MDK_SDC4	MDK - SDC4	MK	Secreted Signaling	PMID: 28356350
Fibroblasts	MVI_Scissor+ malignant cells	COL6A1	CD44	0.00240633	0	COL6A1_CD44	COL6A1 - CD44	COLLAGEN	ECM-Receptor	KEGG: hsa04512
Fibroblasts	MVI_Scissor+ malignant cells	THBS1	SDC4	0.00204038	0	THBS1_SDC4	THBS1 - SDC4	THBS	ECM-Receptor	KEGG: hsa04512
Fibroblasts	MVI_Scissor+ malignant cells	PTN	SDC4	0.00193342	0	PTN_SDC4	PTN - SDC4	PTN	Secreted Signaling	PMID: 28356350; PMID: 25620911
Fibroblasts	MVI_Scissor+ malignant cells	LAMA4	ITGA6_ITGB1	0.00193308	0	LAMA4_ITGA6_ITGB1	LAMA4 - (ITGA6+ITGB1)	LAMININ	ECM-Receptor	KEGG: hsa04512
Fibroblasts	MVI_Scissor+ malignant cells	MDK	ITGA6_ITGB1	0.00189587	0	MDK_ITGA6_ITGB1	MDK - (ITGA6+ITGB1)	MK	Secreted Signaling	PMID: 28356350
Fibroblasts	MVI_Scissor+ malignant cells	LAMA4	DAG1	0.00183262	0	LAMA4_DAG1	LAMA4 - DAG1	LAMININ	ECM-Receptor	KEGG: hsa04512
Fibroblasts	MVI_Scissor+ malignant cells	VTN	ITGAV_ITGB1	0.00165738	0	VTN_ITGAV_ITGB1	VTN - (ITGAV+ITGB1)	VTN	ECM-Receptor	KEGG: hsa04512
Fibroblasts	MVI_Scissor+ malignant cells	LAMC1	ITGA6_ITGB1	0.00164688	0	LAMC1_ITGA6_ITGB1	LAMC1 - (ITGA6+ITGB1)	LAMININ	ECM-Receptor	KEGG: hsa04512
Fibroblasts	MVI_Scissor+ malignant cells	ANGPTL4	SDC4	0.00159281	0	ANGPTL4_SDC4	ANGPTL4 - SDC4	ANGPTL	Secreted Signaling	PMID: 29017031
Fibroblasts	MVI_Scissor+ malignant cells	LAMB2	ITGA6_ITGB1	0.00157933	0	LAMB2_ITGA6_ITGB1	LAMB2 - (ITGA6+ITGB1)	LAMININ	ECM-Receptor	KEGG: hsa04512
Fibroblasts	MVI_Scissor+ malignant cells	LAMC1	DAG1	0.00156127	0	LAMC1_DAG1	LAMC1 - DAG1	LAMININ	ECM-Receptor	KEGG: hsa04512
Fibroblasts	MVI_Scissor+ malignant cells	LAMB2	DAG1	0.00149723	0	LAMB2_DAG1	LAMB2 - DAG1	LAMININ	ECM-Receptor	KEGG: hsa04512
Fibroblasts	MVI_Scissor+ malignant cells	THBS2	SDC1	0.00122233	0	THBS2_SDC1	THBS2 - SDC1	THBS	ECM-Receptor	KEGG: hsa04512
Fibroblasts	MVI_Scissor+ malignant cells	ANGPT2	ITGA5_ITGB1	0.00117608	0	ANGPT2_ITGA5_ITGB1	ANGPT2 - (ITGA5+ITGB1)	ANGPT	Secreted Signaling	PMID: 20651738; PMID: 25635707
Fibroblasts	MVI_Scissor+ malignant cells	LAMB1	ITGA6_ITGB1	0.00103502	0	LAMB1_ITGA6_ITGB1	LAMB1 - (ITGA6+ITGB1)	LAMININ	ECM-Receptor	KEGG: hsa04512
Fibroblasts	MVI_Scissor+ malignant cells	COL6A3	CD44	0.00100417	0	COL6A3_CD44	COL6A3 - CD44	COLLAGEN	ECM-Receptor	KEGG: hsa04512
Fibroblasts	MVI_Scissor+ malignant cells	LAMB1	DAG1	0.000981188	0	LAMB1_DAG1	LAMB1 - DAG1	LAMININ	ECM-Receptor	KEGG: hsa04512
Fibroblasts	MVI_Scissor+ malignant cells	LAMA4	CD44	0.00073153	0	LAMA4_CD44	LAMA4 - CD44	LAMININ	ECM-Receptor	KEGG: hsa04512
Fibroblasts	MVI_Scissor+ malignant cells	NAMPT	ITGA5_ITGB1	0.000705122	0	NAMPT_ITGA5_ITGB1	NAMPT - (ITGA5+ITGB1)	VISFATIN	Secreted Signaling	PMID: 28490838
Fibroblasts	MVI_Scissor+ malignant cells	ANGPTL4	ITGA5_ITGB1	0.000678992	0	ANGPTL4_ITGA5_ITGB1	ANGPTL4 - (ITGA5+ITGB1)	ANGPTL	Secreted Signaling	PMID: 30049845
Fibroblasts	MVI_Scissor+ malignant cells	LAMC1	CD44	0.000623112	0	LAMC1_CD44	LAMC1 - CD44	LAMININ	ECM-Receptor	KEGG: hsa04512
Fibroblasts	MVI_Scissor+ malignant cells	LAMB2	CD44	0.00059753	0	LAMB2_CD44	LAMB2 - CD44	LAMININ	ECM-Receptor	KEGG: hsa04512
Fibroblasts	MVI_Scissor+ malignant cells	THBS2	CD47	0.000581208	0	THBS2_CD47	THBS2 - CD47	THBS	ECM-Receptor	KEGG: hsa04512
Fibroblasts	MVI_Scissor+ malignant cells	THBS1	CD36	0.00057201	0	THBS1_CD36	THBS1 - CD36	THBS	ECM-Receptor	KEGG: hsa04512
Fibroblasts	MVI_Scissor+ malignant cells	MDK	LRP1	0.000509923	0	MDK_LRP1	MDK - LRP1	MK	Secreted Signaling	PMID: 28356350
Fibroblasts	MVI_Scissor+ malignant cells	VTN	ITGAV_ITGB5	0.000470822	0	VTN_ITGAV_ITGB5	VTN - (ITGAV+ITGB5)	VTN	ECM-Receptor	KEGG: hsa04512
Fibroblasts	MVI_Scissor+ malignant cells	NAMPT	INSR	0.000435262	0	NAMPT_INSR	NAMPT - INSR	VISFATIN	Secreted Signaling	PMID: 28490838
Fibroblasts	MVI_Scissor+ malignant cells	THBS2	SDC4	0.000419677	0	THBS2_SDC4	THBS2 - SDC4	THBS	ECM-Receptor	KEGG: hsa04512
Fibroblasts	MVI_Scissor+ malignant cells	LAMB1	CD44	0.000391461	0	LAMB1_CD44	LAMB1 - CD44	LAMININ	ECM-Receptor	KEGG: hsa04512
Fibroblasts	MVI_Scissor+ malignant cells	AGT	AGTR1	0.00031179	0	AGT_AGTR1B	AGT - AGTR1B	AGT	Secreted Signaling	KEGG: hsa04080
Fibroblasts	MVI_Scissor+ malignant cells	POSTN	ITGAV_ITGB5	0.000219537	0	POSTN_ITGAV_ITGB5	POSTN - (ITGAV+ITGB5)	PERIOSTIN	Secreted Signaling	PMID: 26721738
Fibroblasts	MVI_Scissor+ malignant cells	THBS2	CD36	0.000117517	0	THBS2_CD36	THBS2 - CD36	THBS	ECM-Receptor	KEGG: hsa04512
Macrophages	MVI_Scissor+ malignant cells	FN1	SDC1	0.00414087	0	FN1_SDC1	FN1 - SDC1	FN1	ECM-Receptor	KEGG: hsa04512
Macrophages	MVI_Scissor+ malignant cells	NAMPT	ITGA5_ITGB1	0.00392526	0	NAMPT_ITGA5_ITGB1	NAMPT - (ITGA5+ITGB1)	VISFATIN	Secreted Signaling	PMID: 28490838
Macrophages	MVI_Scissor+ malignant cells	VTN	ITGAV_ITGB1	0.00357196	0	VTN_ITGAV_ITGB1	VTN - (ITGAV+ITGB1)	VTN	ECM-Receptor	KEGG: hsa04512
Macrophages	MVI_Scissor+ malignant cells	SPP1	ITGAV_ITGB1	0.00250794	0	SPP1_ITGAV_ITGB1	SPP1 - (ITGAV+ITGB1)	SPP1	Secreted Signaling	PMID: 21907263
Macrophages	MVI_Scissor+ malignant cells	NAMPT	INSR	0.002426	0	NAMPT_INSR	NAMPT - INSR	VISFATIN	Secreted Signaling	PMID: 28490838
Macrophages	MVI_Scissor+ malignant cells	SPP1	ITGA5_ITGB1	0.00172088	0	SPP1_ITGA5_ITGB1	SPP1 - (ITGA5+ITGB1)	SPP1	Secreted Signaling	PMID: 21907263
Macrophages	MVI_Scissor+ malignant cells	FN1	SDC4	0.00142447	0	FN1_SDC4	FN1 - SDC4	FN1	ECM-Receptor	KEGG: hsa04512
Macrophages	MVI_Scissor+ malignant cells	CXCL12	CXCR4	0.00116323	0	CXCL12_CXCR4	CXCL12 - CXCR4	CXCL	Secreted Signaling	KEGG: hsa04060
Macrophages	MVI_Scissor+ malignant cells	VTN	ITGAV_ITGB5	0.00101611	0	VTN_ITGAV_ITGB5	VTN - (ITGAV+ITGB5)	VTN	ECM-Receptor	KEGG: hsa04512
Macrophages	MVI_Scissor+ malignant cells	FN1	ITGAV_ITGB1	0.000885321	0	FN1_ITGAV_ITGB1	FN1 - (ITGAV+ITGB1)	FN1	ECM-Receptor	KEGG: hsa04512
Macrophages	MVI_Scissor+ malignant cells	TNF	TNFRSF1A	0.000832278	0	TNF_TNFRSF1A	TNF - TNFRSF1A	TNF	Secreted Signaling	KEGG: hsa04060
Macrophages	MVI_Scissor+ malignant cells	IL1B	IL1R2	0.000788747	0	IL1B_IL1R2	IL1B - IL1R2	IL1	Secreted Signaling	KEGG: hsa04060
Macrophages	MVI_Scissor+ malignant cells	SPP1	ITGAV_ITGB5	0.000712883	0	SPP1_ITGAV_ITGB5	SPP1 - (ITGAV+ITGB5)	SPP1	Secreted Signaling	PMID: 21907263
Macrophages	MVI_Scissor+ malignant cells	FN1	ITGA5_ITGB1	0.000607172	0	FN1_ITGA5_ITGB1	FN1 - (ITGA5+ITGB1)	FN1	ECM-Receptor	KEGG: hsa04512
Macrophages	MVI_Scissor+ malignant cells	AGT	AGTR1	0.000165765	0	AGT_AGTR1B	AGT - AGTR1B	AGT	Secreted Signaling	KEGG: hsa04080
Macrophages	MVI_Scissor+ malignant cells	F2	PARD3	0.000135841	0	F2_PARD3	F2 - PARD3	PARs	Secreted Signaling	KEGG: hsa04080
Monocytes	MVI_Scissor+ malignant cells	THBS1	SDC1	0.00829107	0	THBS1_SDC1	THBS1 - SDC1	THBS	ECM-Receptor	KEGG: hsa04512
Monocytes	MVI_Scissor+ malignant cells	NAMPT	ITGA5_ITGB1	0.00681391	0	NAMPT_ITGA5_ITGB1	NAMPT - (ITGA5+ITGB1)	VISFATIN	Secreted Signaling	PMID: 28490838
Monocytes	MVI_Scissor+ malignant cells	FN1	SDC1	0.00439381	0	FN1_SDC1	FN1 - SDC1	FN1	ECM-Receptor	KEGG: hsa04512
Monocytes	MVI_Scissor+ malignant cells	NAMPT	INSR	0.004216	0	NAMPT_INSR	NAMPT - INSR	VISFATIN	Secreted Signaling	PMID: 28490838
Monocytes	MVI_Scissor+ malignant cells	THBS1	CD47	0.00395704	0	THBS1_CD47	THBS1 - CD47	THBS	ECM-Receptor	KEGG: hsa04512
Monocytes	MVI_Scissor+ malignant cells	SPP1	ITGAV_ITGB1	0.00390411	0	SPP1_ITGAV_ITGB1	SPP1 - (ITGAV+ITGB1)	SPP1	Secreted Signaling	PMID: 21907263
Monocytes	MVI_Scissor+ malignant cells	IL1B	IL1R2	0.00388083	0	IL1B_IL1R2	IL1B - IL1R2	IL1	Secreted Signaling	KEGG: hsa04060
Monocytes	MVI_Scissor+ malignant cells	THBS1	SDC4	0.00285997	0	THBS1_SDC4	THBS1 - SDC4	THBS	ECM-Receptor	KEGG: hsa04512
Monocytes	MVI_Scissor+ malignant cells	SPP1	ITGA5_ITGB1	0.00268007	0	SPP1_ITGA5_ITGB1	SPP1 - (ITGA5+ITGB1)	SPP1	Secreted Signaling	PMID: 21907263
Monocytes	MVI_Scissor+ malignant cells	TNF	TNFRSF1A	0.00211266	0	TNF_TNFRSF1A	TNF - TNFRSF1A	TNF	Secreted Signaling	KEGG: hsa04060
Monocytes	MVI_Scissor+ malignant cells	VTN	ITGAV_ITGB1	0.00156308	0	VTN_ITGAV_ITGB1	VTN - (ITGAV+ITGB1)	VTN	ECM-Receptor	KEGG: hsa04512
Monocytes	MVI_Scissor+ malignant cells	FN1	SDC4	0.00151174	0	FN1_SDC4	FN1 - SDC4	FN1	ECM-Receptor	KEGG: hsa04512
Monocytes	MVI_Scissor+ malignant cells	SPP1	ITGAV_ITGB5	0.00111086	0	SPP1_ITGAV_ITGB5	SPP1 - (ITGAV+ITGB5)	SPP1	Secreted Signaling	PMID: 21907263
Monocytes	MVI_Scissor+ malignant cells	FN1	ITGAV_ITGB1	0.000939589	0	FN1_ITGAV_ITGB1	FN1 - (ITGAV+ITGB1)	FN1	ECM-Receptor	KEGG: hsa04512
Monocytes	MVI_Scissor+ malignant cells	THBS1	CD36	0.000802253	0	THBS1_CD36	THBS1 - CD36	THBS	ECM-Receptor	KEGG: hsa04512
Monocytes	MVI_Scissor+ malignant cells	FN1	ITGA5_ITGB1	0.000644401	0	FN1_ITGA5_ITGB1	FN1 - (ITGA5+ITGB1)	FN1	ECM-Receptor	KEGG: hsa04512
Monocytes	MVI_Scissor+ malignant cells	VTN	ITGAV_ITGB5	0.000444004	0	VTN_ITGAV_ITGB5	VTN - (ITGAV+ITGB5)	VTN	ECM-Receptor	KEGG: hsa04512
MVI_Scissor+ malignant cells	B cells	MIF	CD74_CXCR4	0.154902	0	MIF_CD74_CXCR4	MIF - (CD74+CXCR4)	MIF	Secreted Signaling	PMID: 29637711; PMID: 24760155
MVI_Scissor+ malignant cells	Macrophages	MIF	CD74_CXCR4	0.125124	0	MIF_CD74_CXCR4	MIF - (CD74+CXCR4)	MIF	Secreted Signaling	PMID: 29637711; PMID: 24760155
MVI_Scissor+ malignant cells	T/NK cells	MIF	CD74_CXCR4	0.123082	0	MIF_CD74_CXCR4	MIF - (CD74+CXCR4)	MIF	Secreted Signaling	PMID: 29637711; PMID: 24760155
MVI_Scissor+ malignant cells	Dendritic cells	MIF	CD74_CXCR4	0.120558	0	MIF_CD74_CXCR4	MIF - (CD74+CXCR4)	MIF	Secreted Signaling	PMID: 29637711; PMID: 24760155
MVI_Scissor+ malignant cells	Monocytes	MIF	CD74_CXCR4	0.11781	0	MIF_CD74_CXCR4	MIF - (CD74+CXCR4)	MIF	Secreted Signaling	PMID: 29637711; PMID: 24760155
MVI_Scissor+ malignant cells	Monocytes	MIF	CD74_CD44	0.110523	0	MIF_CD74_CD44	MIF - (CD74+CD44)	MIF	Secreted Signaling	PMID: 29637711; PMID: 26175090
MVI_Scissor+ malignant cells	Monocytes	SPP1	CD44	0.101819	0	SPP1_CD44	SPP1 - CD44	SPP1	Secreted Signaling	PMID: 21907263
MVI_Scissor+ malignant cells	Plasma cells	MIF	CD74_CXCR4	0.0910393	0	MIF_CD74_CXCR4	MIF - (CD74+CXCR4)	MIF	Secreted Signaling	PMID: 29637711; PMID: 24760155
MVI_Scissor+ malignant cells	B cells	MIF	CD74_CD44	0.0883655	0	MIF_CD74_CD44	MIF - (CD74+CD44)	MIF	Secreted Signaling	PMID: 29637711; PMID: 26175090
MVI_Scissor+ malignant cells	Macrophages	MIF	CD74_CD44	0.0882906	0	MIF_CD74_CD44	MIF - (CD74+CD44)	MIF	Secreted Signaling	PMID: 29637711; PMID: 26175090
MVI_Scissor+ malignant cells	T/NK cells	SPP1	CD44	0.0878018	0	SPP1_CD44	SPP1 - CD44	SPP1	Secreted Signaling	PMID: 21907263
MVI_Scissor+ malignant cells	T/NK cells	MIF	CD74_CD44	0.0806132	0	MIF_CD74_CD44	MIF - (CD74+CD44)	MIF	Secreted Signaling	PMID: 29637711; PMID: 26175090
MVI_Scissor+ malignant cells	Endothelial cells	SPP1	ITGA5_ITGB1	0.0651053	0	SPP1_ITGA5_ITGB1	SPP1 - (ITGA5+ITGB1)	SPP1	Secreted Signaling	PMID: 21907263
MVI_Scissor+ malignant cells	Monocytes	FN1	CD44	0.0608352	0	FN1_CD44	FN1 - CD44	FN1	ECM-Receptor	KEGG: hsa04512
MVI_Scissor+ malignant cells	Dendritic cells	MIF	CD74_CD44	0.0600178	0	MIF_CD74_CD44	MIF - (CD74+CD44)	MIF	Secreted Signaling	PMID: 29637711; PMID: 26175090
MVI_Scissor+ malignant cells	B cells	SPP1	CD44	0.0595365	0	SPP1_CD44	SPP1 - CD44	SPP1	Secreted Signaling	PMID: 21907263
MVI_Scissor+ malignant cells	Endothelial cells	CD99	CD99	0.0586478	0	CD99_CD99	CD99 - CD99	CD99	Cell-Cell Contact	KEGG: hsa04514
MVI_Scissor+ malignant cells	Macrophages	SPP1	CD44	0.0533239	0	SPP1_CD44	SPP1 - CD44	SPP1	Secreted Signaling	PMID: 21907263
MVI_Scissor+ malignant cells	T/NK cells	FN1	CD44	0.0521325	0	FN1_CD44	FN1 - CD44	FN1	ECM-Receptor	KEGG: hsa04512
MVI_Scissor+ malignant cells	MVI_Scissor+ malignant cells	MDK	SDC2	0.052083	0	MDK_SDC2	MDK - SDC2	MK	Secreted Signaling	PMID: 28356350
MVI_Scissor+ malignant cells	Fibroblasts	SPP1	ITGAV_ITGB1	0.0513698	0	SPP1_ITGAV_ITGB1	SPP1 - (ITGAV+ITGB1)	SPP1	Secreted Signaling	PMID: 21907263
MVI_Scissor+ malignant cells	Fibroblasts	CD99	CD99	0.0492026	0	CD99_CD99	CD99 - CD99	CD99	Cell-Cell Contact	KEGG: hsa04514
MVI_Scissor+ malignant cells	Dendritic cells	MDK	NCL	0.0457169	0	MDK_NCL	MDK - NCL	MK	Secreted Signaling	PMID: 28356350
MVI_Scissor+ malignant cells	Endothelial cells	GDF15	TGFBR2	0.0440346	0	GDF15_TGFBR2	GDF15 - TGFBR2	GDF	Secreted Signaling	KEGG: hsa04350
MVI_Scissor+ malignant cells	Endothelial cells	MDK	NCL	0.0421814	0	MDK_NCL	MDK - NCL	MK	Secreted Signaling	PMID: 28356350
MVI_Scissor+ malignant cells	Fibroblasts	MDK	SDC2	0.0412153	0	MDK_SDC2	MDK - SDC2	MK	Secreted Signaling	PMID: 28356350
MVI_Scissor+ malignant cells	MVI_Scissor+ malignant cells	MDK	NCL	0.0407437	0	MDK_NCL	MDK - NCL	MK	Secreted Signaling	PMID: 28356350
MVI_Scissor+ malignant cells	Endothelial cells	MDK	ITGA6_ITGB1	0.0398715	0	MDK_ITGA6_ITGB1	MDK - (ITGA6+ITGB1)	MK	Secreted Signaling	PMID: 28356350
MVI_Scissor+ malignant cells	Fibroblasts	VTN	ITGAV_ITGB1	0.0392707	0	VTN_ITGAV_ITGB1	VTN - (ITGAV+ITGB1)	VTN	ECM-Receptor	KEGG: hsa04512
MVI_Scissor+ malignant cells	T/NK cells	CD99	CD99	0.0390277	0	CD99_CD99	CD99 - CD99	CD99	Cell-Cell Contact	KEGG: hsa04514
MVI_Scissor+ malignant cells	T/NK cells	MDK	NCL	0.038799	0	MDK_NCL	MDK - NCL	MK	Secreted Signaling	PMID: 28356350
MVI_Scissor+ malignant cells	B cells	MDK	NCL	0.0385329	0	MDK_NCL	MDK - NCL	MK	Secreted Signaling	PMID: 28356350
MVI_Scissor+ malignant cells	Dendritic cells	APP	CD74	0.038319	0	APP_CD74	APP - CD74	APP	Cell-Cell Contact	PMID: 19849849
MVI_Scissor+ malignant cells	Endothelial cells	FN1	ITGA5_ITGB1	0.0382696	0	FN1_ITGA5_ITGB1	FN1 - (ITGA5+ITGB1)	FN1	ECM-Receptor	KEGG: hsa04512
MVI_Scissor+ malignant cells	MVI_Scissor+ malignant cells	FN1	SDC1	0.0380961	0	FN1_SDC1	FN1 - SDC1	FN1	ECM-Receptor	KEGG: hsa04512
MVI_Scissor+ malignant cells	Macrophages	HLA-DRA	CD4	0.0369109	0	HLA-DRA_CD4	HLA-DRA - CD4	MHC-II	Cell-Cell Contact	KEGG: hsa04514
MVI_Scissor+ malignant cells	MVI_Scissor+ malignant cells	CD99	CD99	0.035988	0	CD99_CD99	CD99 - CD99	CD99	Cell-Cell Contact	KEGG: hsa04514
MVI_Scissor+ malignant cells	B cells	FN1	CD44	0.0349105	0	FN1_CD44	FN1 - CD44	FN1	ECM-Receptor	KEGG: hsa04512
MVI_Scissor+ malignant cells	Fibroblasts	MDK	NCL	0.034111	0	MDK_NCL	MDK - NCL	MK	Secreted Signaling	PMID: 28356350
MVI_Scissor+ malignant cells	Macrophages	APP	CD74	0.0331553	0	APP_CD74	APP - CD74	APP	Cell-Cell Contact	PMID: 19849849
MVI_Scissor+ malignant cells	Macrophages	MDK	NCL	0.031547	0	MDK_NCL	MDK - NCL	MK	Secreted Signaling	PMID: 28356350
MVI_Scissor+ malignant cells	Macrophages	FN1	CD44	0.0311824	0	FN1_CD44	FN1 - CD44	FN1	ECM-Receptor	KEGG: hsa04512
MVI_Scissor+ malignant cells	Monocytes	MDK	NCL	0.0302273	0	MDK_NCL	MDK - NCL	MK	Secreted Signaling	PMID: 28356350
MVI_Scissor+ malignant cells	Fibroblasts	FN1	ITGAV_ITGB1	0.0300139	0	FN1_ITGAV_ITGB1	FN1 - (ITGAV+ITGB1)	FN1	ECM-Receptor	KEGG: hsa04512
MVI_Scissor+ malignant cells	B cells	APP	CD74	0.0296624	0	APP_CD74	APP - CD74	APP	Cell-Cell Contact	PMID: 19849849
MVI_Scissor+ malignant cells	MVI_Scissor+ malignant cells	MDK	SDC1	0.0289975	0	MDK_SDC1	MDK - SDC1	MK	Secreted Signaling	PMID: 28356350
MVI_Scissor+ malignant cells	Monocytes	APP	CD74	0.0272868	0	APP_CD74	APP - CD74	APP	Cell-Cell Contact	PMID: 19849849
MVI_Scissor+ malignant cells	Monocytes	CD99	PILRA	0.0271458	0	CD99_PILRA	CD99 - PILRA	CD99	Cell-Cell Contact	PMID: 18234675
MVI_Scissor+ malignant cells	Endothelial cells	F2	F2R	0.0270899	0	F2_F2R	F2 - F2R	PARs	Secreted Signaling	KEGG: hsa04080
MVI_Scissor+ malignant cells	Macrophages	CD99	PILRA	0.0224896	0	CD99_PILRA	CD99 - PILRA	CD99	Cell-Cell Contact	PMID: 18234675
MVI_Scissor+ malignant cells	Dendritic cells	SPP1	ITGA4_ITGB1	0.022476	0	SPP1_ITGA4_ITGB1	SPP1 - (ITGA4+ITGB1)	SPP1	Secreted Signaling	PMID: 21907263
MVI_Scissor+ malignant cells	Macrophages	HLA-DRB1	CD4	0.0214032	0	HLA-DRB1_CD4	HLA-DRB1 - CD4	MHC-II	Cell-Cell Contact	KEGG: hsa04514
MVI_Scissor+ malignant cells	Fibroblasts	SPP1	CD44	0.0211182	0	SPP1_CD44	SPP1 - CD44	SPP1	Secreted Signaling	PMID: 21907263
MVI_Scissor+ malignant cells	Dendritic cells	SPP1	CD44	0.0206386	0	SPP1_CD44	SPP1 - CD44	SPP1	Secreted Signaling	PMID: 21907263
MVI_Scissor+ malignant cells	Endothelial cells	PLG	F2R	0.0201617	0	PLG_F2R	PLG - F2RL3	PARs	Secreted Signaling	KEGG: hsa04080
MVI_Scissor+ malignant cells	Macrophages	HLA-DPA1	CD4	0.0195019	0	HLA-DPA1_CD4	HLA-DPA1 - CD4	MHC-II	Cell-Cell Contact	KEGG: hsa04514
MVI_Scissor+ malignant cells	Endothelial cells	NAMPT	INSR	0.019284	0	NAMPT_INSR	NAMPT - INSR	VISFATIN	Secreted Signaling	PMID: 28490838
MVI_Scissor+ malignant cells	Endothelial cells	NAMPT	ITGA5_ITGB1	0.0185799	0	NAMPT_ITGA5_ITGB1	NAMPT - (ITGA5+ITGB1)	VISFATIN	Secreted Signaling	PMID: 28490838
MVI_Scissor+ malignant cells	Plasma cells	MDK	NCL	0.0167808	0	MDK_NCL	MDK - NCL	MK	Secreted Signaling	PMID: 28356350
MVI_Scissor+ malignant cells	Macrophages	HLA-DMA	CD4	0.0166234	0	HLA-DMA_CD4	HLA-DMA - CD4	MHC-II	Cell-Cell Contact	KEGG: hsa04514
MVI_Scissor+ malignant cells	MVI_Scissor+ malignant cells	SPP1	ITGAV_ITGB1	0.0145555	0	SPP1_ITGAV_ITGB1	SPP1 - (ITGAV+ITGB1)	SPP1	Secreted Signaling	PMID: 21907263
MVI_Scissor+ malignant cells	MVI_Scissor+ malignant cells	FN1	SDC4	0.013405	0	FN1_SDC4	FN1 - SDC4	FN1	ECM-Receptor	KEGG: hsa04512
MVI_Scissor+ malignant cells	Dendritic cells	FN1	ITGA4_ITGB1	0.0129679	0	FN1_ITGA4_ITGB1	FN1 - (ITGA4+ITGB1)	FN1	ECM-Receptor	KEGG: hsa04512
MVI_Scissor+ malignant cells	Macrophages	HLA-DRB5	CD4	0.0129186	0	HLA-DRB5_CD4	HLA-DRB5 - CD4	MHC-II	Cell-Cell Contact	KEGG: hsa04514
MVI_Scissor+ malignant cells	Fibroblasts	FN1	CD44	0.0121773	0	FN1_CD44	FN1 - CD44	FN1	ECM-Receptor	KEGG: hsa04512
MVI_Scissor+ malignant cells	Dendritic cells	FN1	CD44	0.0118983	0	FN1_CD44	FN1 - CD44	FN1	ECM-Receptor	KEGG: hsa04512
MVI_Scissor+ malignant cells	Macrophages	SPP1	ITGA4_ITGB1	0.0118874	0	SPP1_ITGA4_ITGB1	SPP1 - (ITGA4+ITGB1)	SPP1	Secreted Signaling	PMID: 21907263
MVI_Scissor+ malignant cells	MVI_Scissor+ malignant cells	ANGPTL4	SDC2	0.0111978	0	ANGPTL4_SDC2	ANGPTL4 - SDC2	ANGPTL	Secreted Signaling	PMID: 29017031
MVI_Scissor+ malignant cells	MVI_Scissor+ malignant cells	VTN	ITGAV_ITGB1	0.0110265	0	VTN_ITGAV_ITGB1	VTN - (ITGAV+ITGB1)	VTN	ECM-Receptor	KEGG: hsa04512
MVI_Scissor+ malignant cells	Dendritic cells	FN1	ITGA4_ITGB7	0.0108703	0	FN1_ITGA4_ITGB7	FN1 - (ITGA4+ITGB7)	FN1	ECM-Receptor	KEGG: hsa04512
MVI_Scissor+ malignant cells	MVI_Scissor+ malignant cells	MDK	SDC4	0.0101413	0	MDK_SDC4	MDK - SDC4	MK	Secreted Signaling	PMID: 28356350
MVI_Scissor+ malignant cells	MVI_Scissor+ malignant cells	SPP1	ITGA5_ITGB1	0.0100256	0	SPP1_ITGA5_ITGB1	SPP1 - (ITGA5+ITGB1)	SPP1	Secreted Signaling	PMID: 21907263
MVI_Scissor+ malignant cells	Dendritic cells	MDK	ITGA4_ITGB1	0.00980953	0	MDK_ITGA4_ITGB1	MDK - (ITGA4+ITGB1)	MK	Secreted Signaling	PMID: 28356350
MVI_Scissor+ malignant cells	Macrophages	C3	C3AR1	0.00940704	0	C3_C3AR1	C3 - C3AR1	COMPLEMENT	Secreted Signaling	KEGG: hsa04080
MVI_Scissor+ malignant cells	Fibroblasts	F2	F2R	0.0092813	0	F2_F2R	F2 - F2R	PARs	Secreted Signaling	KEGG: hsa04080
MVI_Scissor+ malignant cells	Endothelial cells	ANGPTL4	CDH5	0.00916101	0	ANGPTL4_CDH5	ANGPTL4 - CDH5	ANGPTL	Secreted Signaling	PMID: 30049845
MVI_Scissor+ malignant cells	Plasma cells	SPP1	CD44	0.00896911	0	SPP1_CD44	SPP1 - CD44	SPP1	Secreted Signaling	PMID: 21907263
MVI_Scissor+ malignant cells	Fibroblasts	ANGPTL4	SDC2	0.00878221	0	ANGPTL4_SDC2	ANGPTL4 - SDC2	ANGPTL	Secreted Signaling	PMID: 29017031
MVI_Scissor+ malignant cells	MVI_Scissor+ malignant cells	FN1	ITGAV_ITGB1	0.00836934	0	FN1_ITGAV_ITGB1	FN1 - (ITGAV+ITGB1)	FN1	ECM-Receptor	KEGG: hsa04512
MVI_Scissor+ malignant cells	Endothelial cells	ADM	CALCRL	0.00826391	0	ADM_CALCRL	ADM - CALCRL	CALCR	Secreted Signaling	KEGG: hsa04080
MVI_Scissor+ malignant cells	Monocytes	C3	ITGAX_ITGB2	0.00817948	0	C3_ITGAX_ITGB2	C3 - (ITGAX+ITGB2)	COMPLEMENT	Secreted Signaling	PMID: 16234578
MVI_Scissor+ malignant cells	Macrophages	C3	ITGAX_ITGB2	0.00769541	0	C3_ITGAX_ITGB2	C3 - (ITGAX+ITGB2)	COMPLEMENT	Secreted Signaling	PMID: 16234578
MVI_Scissor+ malignant cells	Macrophages	MDK	LRP1	0.00748962	0	MDK_LRP1	MDK - LRP1	MK	Secreted Signaling	PMID: 28356350
MVI_Scissor+ malignant cells	MVI_Scissor+ malignant cells	MDK	ITGA6_ITGB1	0.00738862	0	MDK_ITGA6_ITGB1	MDK - (ITGA6+ITGB1)	MK	Secreted Signaling	PMID: 28356350
MVI_Scissor+ malignant cells	Endothelial cells	F2	F2RL3	0.0073174	0	F2_F2RL3	F2 - F2RL3	PARs	Secreted Signaling	KEGG: hsa04080
MVI_Scissor+ malignant cells	Plasma cells	SPP1	ITGA4_ITGB1	0.0071487	0	SPP1_ITGA4_ITGB1	SPP1 - (ITGA4+ITGB1)	SPP1	Secreted Signaling	PMID: 21907263
MVI_Scissor+ malignant cells	Plasma cells	FN1	SDC1	0.0071155	0	FN1_SDC1	FN1 - SDC1	FN1	ECM-Receptor	KEGG: hsa04512
MVI_Scissor+ malignant cells	Fibroblasts	PLG	F2R	0.00687543	0	PLG_F2R	PLG - F2RL3	PARs	Secreted Signaling	KEGG: hsa04080
MVI_Scissor+ malignant cells	Macrophages	FN1	ITGA4_ITGB1	0.00682732	0	FN1_ITGA4_ITGB1	FN1 - (ITGA4+ITGB1)	FN1	ECM-Receptor	KEGG: hsa04512
MVI_Scissor+ malignant cells	MVI_Scissor+ malignant cells	SPP1	CD44	0.00648751	0	SPP1_CD44	SPP1 - CD44	SPP1	Secreted Signaling	PMID: 21907263
MVI_Scissor+ malignant cells	Fibroblasts	GRN	SORT1	0.00641697	0	GRN_SORT1	GRN - SORT1	GRN	Secreted Signaling	PMID: 29555433
MVI_Scissor+ malignant cells	Dendritic cells	CADM1	CADM1	0.00627991	0	CADM1_CADM1	CADM1 - CADM1	CADM	Cell-Cell Contact	PMID: 24503895
MVI_Scissor+ malignant cells	Endothelial cells	ANGPTL4	ITGA5_ITGB1	0.00614627	0	ANGPTL4_ITGA5_ITGB1	ANGPTL4 - (ITGA5+ITGB1)	ANGPTL	Secreted Signaling	PMID: 30049845
MVI_Scissor+ malignant cells	MVI_Scissor+ malignant cells	ANGPTL4	SDC1	0.00611748	0	ANGPTL4_SDC1	ANGPTL4 - SDC1	ANGPTL	Secreted Signaling	PMID: 29017031
MVI_Scissor+ malignant cells	MVI_Scissor+ malignant cells	FN1	ITGA5_ITGB1	0.00575341	0	FN1_ITGA5_ITGB1	FN1 - (ITGA5+ITGB1)	FN1	ECM-Receptor	KEGG: hsa04512
MVI_Scissor+ malignant cells	Macrophages	MDK	SDC2	0.00544908	0	MDK_SDC2	MDK - SDC2	MK	Secreted Signaling	PMID: 28356350
MVI_Scissor+ malignant cells	Endothelial cells	PLG	F2RL3	0.00541782	0	PLG_F2RL3	PLG - F2RL3	PARs	Secreted Signaling	KEGG: hsa04080
MVI_Scissor+ malignant cells	Dendritic cells	MDK	SDC2	0.00539027	0	MDK_SDC2	MDK - SDC2	MK	Secreted Signaling	PMID: 28356350
MVI_Scissor+ malignant cells	Plasma cells	MDK	SDC1	0.00537475	0	MDK_SDC1	MDK - SDC1	MK	Secreted Signaling	PMID: 28356350
MVI_Scissor+ malignant cells	Macrophages	MDK	ITGA4_ITGB1	0.0051567	0	MDK_ITGA4_ITGB1	MDK - (ITGA4+ITGB1)	MK	Secreted Signaling	PMID: 28356350
MVI_Scissor+ malignant cells	Plasma cells	FN1	CD44	0.0051448	0	FN1_CD44	FN1 - CD44	FN1	ECM-Receptor	KEGG: hsa04512
MVI_Scissor+ malignant cells	Macrophages	CCL15	CCR1	0.00473932	0	CCL15_CCR1	CCL15 - CCR1	CCL	Secreted Signaling	KEGG: hsa04060
MVI_Scissor+ malignant cells	Macrophages	GDF15	TGFBR2	0.00471477	0	GDF15_TGFBR2	GDF15 - TGFBR2	GDF	Secreted Signaling	KEGG: hsa04350
MVI_Scissor+ malignant cells	Fibroblasts	CD46	JAG1	0.00470722	0	CD46_JAG1	CD46 - JAG1	CD46	Cell-Cell Contact	PMID: 23086448
MVI_Scissor+ malignant cells	Monocytes	MDK	LRP1	0.00465332	0	MDK_LRP1	MDK - LRP1	MK	Secreted Signaling	PMID: 28356350
MVI_Scissor+ malignant cells	Dendritic cells	HLA-DRB5	CD4	0.00431024	0	HLA-DRB5_CD4	HLA-DRB5 - CD4	MHC-II	Cell-Cell Contact	KEGG: hsa04514
MVI_Scissor+ malignant cells	Endothelial cells	HLA-DRB5	CD4	0.00425821	0	HLA-DRB5_CD4	HLA-DRB5 - CD4	MHC-II	Cell-Cell Contact	KEGG: hsa04514
MVI_Scissor+ malignant cells	MVI_Scissor+ malignant cells	SPP1	ITGAV_ITGB5	0.00417348	0	SPP1_ITGAV_ITGB5	SPP1 - (ITGAV+ITGB5)	SPP1	Secreted Signaling	PMID: 21907263
MVI_Scissor+ malignant cells	Plasma cells	FN1	ITGA4_ITGB1	0.00409738	0	FN1_ITGA4_ITGB1	FN1 - (ITGA4+ITGB1)	FN1	ECM-Receptor	KEGG: hsa04512
MVI_Scissor+ malignant cells	Monocytes	HLA-DRB5	CD4	0.00393243	0	HLA-DRB5_CD4	HLA-DRB5 - CD4	MHC-II	Cell-Cell Contact	KEGG: hsa04514
MVI_Scissor+ malignant cells	Endothelial cells	VEGFA	FLT1	0.00371594	0	VEGFA_VEGFR1	VEGFA - VEGFR1	VEGF	Secreted Signaling	KEGG: hsa04370; PMID: 16633338
MVI_Scissor+ malignant cells	Monocytes	C3	C3AR1	0.0036986	0	C3_C3AR1	C3 - C3AR1	COMPLEMENT	Secreted Signaling	KEGG: hsa04080
MVI_Scissor+ malignant cells	Endothelial cells	VEGFA	FLT1_KDR	0.00347078	0	VEGFA_VEGFR1R2	VEGFA - VEGFR1R2	VEGF	Secreted Signaling	PMID: 16633338
MVI_Scissor+ malignant cells	Plasma cells	FN1	ITGA4_ITGB7	0.00340092	0	FN1_ITGA4_ITGB7	FN1 - (ITGA4+ITGB7)	FN1	ECM-Receptor	KEGG: hsa04512
MVI_Scissor+ malignant cells	MVI_Scissor+ malignant cells	VTN	ITGAV_ITGB5	0.00315355	0	VTN_ITGAV_ITGB5	VTN - (ITGAV+ITGB5)	VTN	ECM-Receptor	KEGG: hsa04512
MVI_Scissor+ malignant cells	Plasma cells	MDK	ITGA4_ITGB1	0.00309269	0	MDK_ITGA4_ITGB1	MDK - (ITGA4+ITGB1)	MK	Secreted Signaling	PMID: 28356350
MVI_Scissor+ malignant cells	MVI_Scissor+ malignant cells	NAMPT	ITGA5_ITGB1	0.00274552	0	NAMPT_ITGA5_ITGB1	NAMPT - (ITGA5+ITGB1)	VISFATIN	Secreted Signaling	PMID: 28490838
MVI_Scissor+ malignant cells	Endothelial cells	VEGFA	KDR	0.00265964	0	VEGFA_VEGFR2	VEGFA - VEGFR2	VEGF	Secreted Signaling	KEGG: hsa04370; PMID: 16633338
MVI_Scissor+ malignant cells	Fibroblasts	PROS1	AXL	0.00249096	0	PROS1_AXL	PROS1 - AXL	PROS	Secreted Signaling	PMID: 29531161
MVI_Scissor+ malignant cells	MVI_Scissor+ malignant cells	ANGPTL4	SDC4	0.00210717	0	ANGPTL4_SDC4	ANGPTL4 - SDC4	ANGPTL	Secreted Signaling	PMID: 29017031
MVI_Scissor+ malignant cells	Dendritic cells	LGALS9	HAVCR2	0.00208616	0	LGALS9_HAVCR2	LGALS9 - HAVCR2	GALECTIN	Secreted Signaling	PMID: 27192565
MVI_Scissor+ malignant cells	MVI_Scissor+ malignant cells	MDK	LRP1	0.00199531	0	MDK_LRP1	MDK - LRP1	MK	Secreted Signaling	PMID: 28356350
MVI_Scissor+ malignant cells	Monocytes	C5	C5AR1	0.00173314	0	HC_C5AR1	HC - C5AR1	COMPLEMENT	Secreted Signaling	KEGG: hsa04080
MVI_Scissor+ malignant cells	MVI_Scissor+ malignant cells	NAMPT	INSR	0.0016961	0	NAMPT_INSR	NAMPT - INSR	VISFATIN	Secreted Signaling	PMID: 28490838
MVI_Scissor+ malignant cells	Macrophages	PROS1	AXL	0.00169061	0	PROS1_AXL	PROS1 - AXL	PROS	Secreted Signaling	PMID: 29531161
MVI_Scissor+ malignant cells	Endothelial cells	THBS1	CD36	0.00155012	0	THBS1_CD36	THBS1 - CD36	THBS	ECM-Receptor	KEGG: hsa04512
MVI_Scissor+ malignant cells	Endothelial cells	CD46	JAG1	0.00152776	0	CD46_JAG1	CD46 - JAG1	CD46	Cell-Cell Contact	PMID: 23086448
MVI_Scissor+ malignant cells	MVI_Scissor+ malignant cells	AGT	AGTR1	0.00151221	0	AGT_AGTR1B	AGT - AGTR1B	AGT	Secreted Signaling	KEGG: hsa04080
MVI_Scissor+ malignant cells	MVI_Scissor+ malignant cells	F2	PARD3	0.0014462	0	F2_PARD3	F2 - PARD3	PARs	Secreted Signaling	KEGG: hsa04080
MVI_Scissor+ malignant cells	MVI_Scissor+ malignant cells	CADM1	CADM1	0.00141104	0	CADM1_CADM1	CADM1 - CADM1	CADM	Cell-Cell Contact	PMID: 24503895
MVI_Scissor+ malignant cells	Monocytes	ANXA1	FPR1	0.0013604	0	ANXA1_FPR1	ANXA1 - FPR1	ANNEXIN	Secreted Signaling	PMID: 23230437
MVI_Scissor+ malignant cells	Macrophages	C5	C5AR1	0.00134151	0	HC_C5AR1	HC - C5AR1	COMPLEMENT	Secreted Signaling	KEGG: hsa04080
MVI_Scissor+ malignant cells	Fibroblasts	LAMC1	ITGA1_ITGB1	0.00134106	0	LAMC1_ITGA1_ITGB1	LAMC1 - (ITGA1+ITGB1)	LAMININ	ECM-Receptor	KEGG: hsa04512
MVI_Scissor+ malignant cells	Macrophages	ANGPTL4	SDC3	0.00133416	0	ANGPTL4_SDC3	ANGPTL4 - SDC3	ANGPTL	Secreted Signaling	PMID: 29017031
MVI_Scissor+ malignant cells	Monocytes	LAMC1	CD44	0.00129261	0	LAMC1_CD44	LAMC1 - CD44	LAMININ	ECM-Receptor	KEGG: hsa04512
MVI_Scissor+ malignant cells	Macrophages	ANGPTL4	SDC2	0.00112798	0	ANGPTL4_SDC2	ANGPTL4 - SDC2	ANGPTL	Secreted Signaling	PMID: 29017031
MVI_Scissor+ malignant cells	Dendritic cells	ANGPTL4	SDC2	0.00111576	0	ANGPTL4_SDC2	ANGPTL4 - SDC2	ANGPTL	Secreted Signaling	PMID: 29017031
MVI_Scissor+ malignant cells	Plasma cells	ANGPTL4	SDC1	0.00111253	0	ANGPTL4_SDC1	ANGPTL4 - SDC1	ANGPTL	Secreted Signaling	PMID: 29017031
MVI_Scissor+ malignant cells	Endothelial cells	LAMC1	ITGA6_ITGB1	0.00109921	0	LAMC1_ITGA6_ITGB1	LAMC1 - (ITGA6+ITGB1)	LAMININ	ECM-Receptor	KEGG: hsa04512
MVI_Scissor+ malignant cells	T/NK cells	LAMC1	CD44	0.00109774	0	LAMC1_CD44	LAMC1 - CD44	LAMININ	ECM-Receptor	KEGG: hsa04512
MVI_Scissor+ malignant cells	MVI_Scissor+ malignant cells	GDF15	TGFBR2	0.00109082	0	GDF15_TGFBR2	GDF15 - TGFBR2	GDF	Secreted Signaling	KEGG: hsa04350
MVI_Scissor+ malignant cells	MVI_Scissor+ malignant cells	PLG	PARD3	0.00106913	0	PLG_PARD3	PLG - PARD3	PARs	Secreted Signaling	KEGG: hsa04080
MVI_Scissor+ malignant cells	MVI_Scissor+ malignant cells	THBS1	SDC1	0.00106489	0	THBS1_SDC1	THBS1 - SDC1	THBS	ECM-Receptor	KEGG: hsa04512
MVI_Scissor+ malignant cells	Macrophages	HLA-DOB	CD4	0.000951008	0	HLA-DOB_CD4	HLA-DOB - CD4	MHC-II	Cell-Cell Contact	KEGG: hsa04514
MVI_Scissor+ malignant cells	MVI_Scissor+ malignant cells	ANGPTL4	ITGA5_ITGB1	0.000898524	0	ANGPTL4_ITGA5_ITGB1	ANGPTL4 - (ITGA5+ITGB1)	ANGPTL	Secreted Signaling	PMID: 30049845
MVI_Scissor+ malignant cells	Macrophages	CCL16	CCR1	0.000890035	0	CCL16_CCR1	CCL16 - CCR1	CCL	Secreted Signaling	KEGG: hsa04060
MVI_Scissor+ malignant cells	B cells	LAMC1	CD44	0.000722257	0	LAMC1_CD44	LAMC1 - CD44	LAMININ	ECM-Receptor	KEGG: hsa04512
MVI_Scissor+ malignant cells	Endothelial cells	MPZL1	MPZL1	0.000707621	0	MPZL1_MPZL1	MPZL1 - MPZL1	MPZ	Cell-Cell Contact	KEGG: hsa04514
MVI_Scissor+ malignant cells	Fibroblasts	THBS1	CD36	0.000663185	0	THBS1_CD36	THBS1 - CD36	THBS	ECM-Receptor	KEGG: hsa04512
MVI_Scissor+ malignant cells	Macrophages	LGALS9	HAVCR2	0.000658783	0	LGALS9_HAVCR2	LGALS9 - HAVCR2	GALECTIN	Secreted Signaling	PMID: 27192565
MVI_Scissor+ malignant cells	Macrophages	LAMC1	CD44	0.000642696	0	LAMC1_CD44	LAMC1 - CD44	LAMININ	ECM-Receptor	KEGG: hsa04512
MVI_Scissor+ malignant cells	Monocytes	ICAM1	ITGAX_ITGB2	0.000618462	0	ICAM1_ITGAX_ITGB2	ICAM1 - (ITGAX+ITGB2)	ICAM	Cell-Cell Contact	PMID: 16252253
MVI_Scissor+ malignant cells	Endothelial cells	LAMC1	ITGA1_ITGB1	0.00061306	0	LAMC1_ITGA1_ITGB1	LAMC1 - (ITGA1+ITGB1)	LAMININ	ECM-Receptor	KEGG: hsa04512
MVI_Scissor+ malignant cells	Fibroblasts	LAMC1	ITGA7_ITGB1	0.00058545	0	LAMC1_ITGA7_ITGB1	LAMC1 - (ITGA7+ITGB1)	LAMININ	ECM-Receptor	KEGG: hsa04512
MVI_Scissor+ malignant cells	Macrophages	ICAM1	ITGAX_ITGB2	0.000581599	0	ICAM1_ITGAX_ITGB2	ICAM1 - (ITGAX+ITGB2)	ICAM	Cell-Cell Contact	PMID: 16252253
MVI_Scissor+ malignant cells	Plasma cells	CADM1	CADM1	0.000509781	0	CADM1_CADM1	CADM1 - CADM1	CADM	Cell-Cell Contact	PMID: 24503895
MVI_Scissor+ malignant cells	MVI_Scissor+ malignant cells	THBS1	CD47	0.000506307	0	THBS1_CD47	THBS1 - CD47	THBS	ECM-Receptor	KEGG: hsa04512
MVI_Scissor+ malignant cells	MVI_Scissor+ malignant cells	MPZL1	MPZL1	0.00045742	0	MPZL1_MPZL1	MPZL1 - MPZL1	MPZ	Cell-Cell Contact	KEGG: hsa04514
MVI_Scissor+ malignant cells	T/NK cells	PVR	TIGIT	0.00044358	0	PVR_TIGIT	PVR - TIGIT	PVR	Cell-Cell Contact	KEGG: hsa04514
MVI_Scissor+ malignant cells	Monocytes	THBS1	CD36	0.000431007	0	THBS1_CD36	THBS1 - CD36	THBS	ECM-Receptor	KEGG: hsa04512
MVI_Scissor+ malignant cells	B cells	THBS1	CD47	0.000401793	0	THBS1_CD47	THBS1 - CD47	THBS	ECM-Receptor	KEGG: hsa04512
MVI_Scissor+ malignant cells	Macrophages	CCL3	CCR1	0.000390575	0	CCL3_CCR1	CCL3 - CCR1	CCL	Secreted Signaling	KEGG: hsa04060
MVI_Scissor+ malignant cells	Endothelial cells	F11R	JAM2	0.000389153	0	F11R_JAM2	F11R - JAM2	JAM	Cell-Cell Contact	KEGG: hsa04514
MVI_Scissor+ malignant cells	T/NK cells	THBS1	CD47	0.000375832	0	THBS1_CD47	THBS1 - CD47	THBS	ECM-Receptor	KEGG: hsa04512
MVI_Scissor+ malignant cells	MVI_Scissor+ malignant cells	THBS1	SDC4	0.000365585	0	THBS1_SDC4	THBS1 - SDC4	THBS	ECM-Receptor	KEGG: hsa04512
MVI_Scissor+ malignant cells	Dendritic cells	THBS1	CD47	0.000323057	0	THBS1_CD47	THBS1 - CD47	THBS	ECM-Receptor	KEGG: hsa04512
MVI_Scissor+ malignant cells	Macrophages	THBS1	CD47	0.000317669	0	THBS1_CD47	THBS1 - CD47	THBS	ECM-Receptor	KEGG: hsa04512
MVI_Scissor+ malignant cells	Dendritic cells	HLA-DOB	CD4	0.000314758	0	HLA-DOB_CD4	HLA-DOB - CD4	MHC-II	Cell-Cell Contact	KEGG: hsa04514
MVI_Scissor+ malignant cells	Endothelial cells	HLA-DOB	CD4	0.000310943	0	HLA-DOB_CD4	HLA-DOB - CD4	MHC-II	Cell-Cell Contact	KEGG: hsa04514
MVI_Scissor+ malignant cells	Monocytes	THBS1	CD47	0.000299866	0	THBS1_CD47	THBS1 - CD47	THBS	ECM-Receptor	KEGG: hsa04512
MVI_Scissor+ malignant cells	Endothelial cells	THBS1	CD47	0.00029226	0	THBS1_CD47	THBS1 - CD47	THBS	ECM-Receptor	KEGG: hsa04512
MVI_Scissor+ malignant cells	Monocytes	HLA-DOB	CD4	0.000287067	0	HLA-DOB_CD4	HLA-DOB - CD4	MHC-II	Cell-Cell Contact	KEGG: hsa04514
MVI_Scissor+ malignant cells	Macrophages	THBS1	CD36	0.000263177	0	THBS1_CD36	THBS1 - CD36	THBS	ECM-Receptor	KEGG: hsa04512
MVI_Scissor+ malignant cells	Fibroblasts	LAMC1	CD44	0.000246254	0	LAMC1_CD44	LAMC1 - CD44	LAMININ	ECM-Receptor	KEGG: hsa04512
MVI_Scissor+ malignant cells	Fibroblasts	THBS1	CD47	0.000241342	0	THBS1_CD47	THBS1 - CD47	THBS	ECM-Receptor	KEGG: hsa04512
MVI_Scissor+ malignant cells	Dendritic cells	LAMC1	CD44	0.000240546	0	LAMC1_CD44	LAMC1 - CD44	LAMININ	ECM-Receptor	KEGG: hsa04512
MVI_Scissor+ malignant cells	Macrophages	ANXA1	FPR1	0.000232054	0	ANXA1_FPR1	ANXA1 - FPR1	ANNEXIN	Secreted Signaling	PMID: 23230437
MVI_Scissor+ malignant cells	MVI_Scissor+ malignant cells	LAMC1	ITGA6_ITGB1	0.000197208	0	LAMC1_ITGA6_ITGB1	LAMC1 - (ITGA6+ITGB1)	LAMININ	ECM-Receptor	KEGG: hsa04512
MVI_Scissor+ malignant cells	Plasma cells	THBS1	SDC1	0.00019286	0	THBS1_SDC1	THBS1 - SDC1	THBS	ECM-Receptor	KEGG: hsa04512
MVI_Scissor+ malignant cells	MVI_Scissor+ malignant cells	LAMC1	DAG1	0.000186942	0	LAMC1_DAG1	LAMC1 - DAG1	LAMININ	ECM-Receptor	KEGG: hsa04512
MVI_Scissor+ malignant cells	Plasma cells	THBS1	CD47	0.00015938	0	THBS1_CD47	THBS1 - CD47	THBS	ECM-Receptor	KEGG: hsa04512
MVI_Scissor+ malignant cells	MVI_Scissor+ malignant cells	CDH2	CDH2	0.000157868	0	CDH2_CDH2	CDH2 - CDH2	CDH	Cell-Cell Contact	KEGG: hsa04514
MVI_Scissor+ malignant cells	Macrophages	CCL5	CCR1	0.000122266	0	CCL5_CCR1	CCL5 - CCR1	CCL	Secreted Signaling	KEGG: hsa04060
MVI_Scissor+ malignant cells	Plasma cells	LAMC1	CD44	0.000103319	0	LAMC1_CD44	LAMC1 - CD44	LAMININ	ECM-Receptor	KEGG: hsa04512
MVI_Scissor+ malignant cells	MVI_Scissor+ malignant cells	THBS1	CD36	0.000102366	0	THBS1_CD36	THBS1 - CD36	THBS	ECM-Receptor	KEGG: hsa04512
MVI_Scissor+ malignant cells	MVI_Scissor+ malignant cells	OCLN	OCLN	9.26123e-05	0	OCLN_OCLN	OCLN - OCLN	OCLN	Cell-Cell Contact	KEGG: hsa04514
MVI_Scissor+ malignant cells	MVI_Scissor+ malignant cells	LAMC1	CD44	7.4548e-05	0	LAMC1_CD44	LAMC1 - CD44	LAMININ	ECM-Receptor	KEGG: hsa04512
MVI_Scissor+ malignant cells	MVI_Scissor+ malignant cells	F11R	F11R	6.71177e-05	0	F11R_F11R	F11R - F11R	JAM	Cell-Cell Contact	KEGG: hsa04514
MVI_Scissor+ malignant cells	MVI_Scissor+ malignant cells	DSC2	DSG2	6.46208e-05	0	DSC2_DSG2	DSC2 - DSG2	DESMOSOME	Cell-Cell Contact	PMID: 27298358
Plasma cells	MVI_Scissor+ malignant cells	VTN	ITGAV_ITGB1	0.00412462	0	VTN_ITGAV_ITGB1	VTN - (ITGAV+ITGB1)	VTN	ECM-Receptor	KEGG: hsa04512
Plasma cells	MVI_Scissor+ malignant cells	FN1	SDC1	0.00289866	0	FN1_SDC1	FN1 - SDC1	FN1	ECM-Receptor	KEGG: hsa04512
Plasma cells	MVI_Scissor+ malignant cells	VTN	ITGAV_ITGB5	0.00117379	0	VTN_ITGAV_ITGB5	VTN - (ITGAV+ITGB5)	VTN	ECM-Receptor	KEGG: hsa04512
Plasma cells	MVI_Scissor+ malignant cells	FN1	SDC4	0.000996332	0	FN1_SDC4	FN1 - SDC4	FN1	ECM-Receptor	KEGG: hsa04512
Plasma cells	MVI_Scissor+ malignant cells	FN1	ITGAV_ITGB1	0.000619129	0	FN1_ITGAV_ITGB1	FN1 - (ITGAV+ITGB1)	FN1	ECM-Receptor	KEGG: hsa04512
Plasma cells	MVI_Scissor+ malignant cells	CADM1	CADM1	0.000509781	0	CADM1_CADM1	CADM1 - CADM1	CADM	Cell-Cell Contact	PMID: 24503895
Plasma cells	MVI_Scissor+ malignant cells	SPP1	ITGAV_ITGB1	0.000464377	0	SPP1_ITGAV_ITGB1	SPP1 - (ITGAV+ITGB1)	SPP1	Secreted Signaling	PMID: 21907263
Plasma cells	MVI_Scissor+ malignant cells	FN1	ITGA5_ITGB1	0.000424576	0	FN1_ITGA5_ITGB1	FN1 - (ITGA5+ITGB1)	FN1	ECM-Receptor	KEGG: hsa04512
Plasma cells	MVI_Scissor+ malignant cells	NAMPT	ITGA5_ITGB1	0.00033469	0	NAMPT_ITGA5_ITGB1	NAMPT - (ITGA5+ITGB1)	VISFATIN	Secreted Signaling	PMID: 28490838
Plasma cells	MVI_Scissor+ malignant cells	SPP1	ITGA5_ITGB1	0.000318438	0	SPP1_ITGA5_ITGB1	SPP1 - (ITGA5+ITGB1)	SPP1	Secreted Signaling	PMID: 21907263
Plasma cells	MVI_Scissor+ malignant cells	NAMPT	INSR	0.00020657	0	NAMPT_INSR	NAMPT - INSR	VISFATIN	Secreted Signaling	PMID: 28490838
Plasma cells	MVI_Scissor+ malignant cells	AGT	AGTR1	0.000172332	0	AGT_AGTR1B	AGT - AGTR1B	AGT	Secreted Signaling	KEGG: hsa04080
Plasma cells	MVI_Scissor+ malignant cells	F2	PARD3	0.000144361	0	F2_PARD3	F2 - PARD3	PARs	Secreted Signaling	KEGG: hsa04080
Plasma cells	MVI_Scissor+ malignant cells	SPP1	ITGAV_ITGB5	0.000131806	0	SPP1_ITGAV_ITGB5	SPP1 - (ITGAV+ITGB5)	SPP1	Secreted Signaling	PMID: 21907263
T/NK cells	MVI_Scissor+ malignant cells	CD99	CD99	0.0390277	0	CD99_CD99	CD99 - CD99	CD99	Cell-Cell Contact	KEGG: hsa04514
T/NK cells	MVI_Scissor+ malignant cells	VTN	ITGAV_ITGB1	0.00193802	0	VTN_ITGAV_ITGB1	VTN - (ITGAV+ITGB1)	VTN	ECM-Receptor	KEGG: hsa04512
T/NK cells	MVI_Scissor+ malignant cells	GZMA	PARD3	0.0016397	0	GZMA_PARD3	GZMA - PARD3	PARs	Secreted Signaling	KEGG: hsa04080
T/NK cells	MVI_Scissor+ malignant cells	SPP1	ITGAV_ITGB1	0.00121193	0	SPP1_ITGAV_ITGB1	SPP1 - (ITGAV+ITGB1)	SPP1	Secreted Signaling	PMID: 21907263
T/NK cells	MVI_Scissor+ malignant cells	NAMPT	ITGA5_ITGB1	0.00116694	0	NAMPT_ITGA5_ITGB1	NAMPT - (ITGA5+ITGB1)	VISFATIN	Secreted Signaling	PMID: 28490838
T/NK cells	MVI_Scissor+ malignant cells	SPP1	ITGA5_ITGB1	0.000831256	0	SPP1_ITGA5_ITGB1	SPP1 - (ITGA5+ITGB1)	SPP1	Secreted Signaling	PMID: 21907263
T/NK cells	MVI_Scissor+ malignant cells	NAMPT	INSR	0.000720466	0	NAMPT_INSR	NAMPT - INSR	VISFATIN	Secreted Signaling	PMID: 28490838
T/NK cells	MVI_Scissor+ malignant cells	VTN	ITGAV_ITGB5	0.000550659	0	VTN_ITGAV_ITGB5	VTN - (ITGAV+ITGB5)	VTN	ECM-Receptor	KEGG: hsa04512
T/NK cells	MVI_Scissor+ malignant cells	CD96	PVR	0.000512003	0	CD96_PVR	CD96 - PVR	CD96	Cell-Cell Contact	PMID: 15034010
T/NK cells	MVI_Scissor+ malignant cells	TIGIT	PVR	0.00044358	0	TIGIT_PVR	TIGIT - PVR	TIGIT	Cell-Cell Contact	PMID:24987108
T/NK cells	MVI_Scissor+ malignant cells	SPP1	ITGAV_ITGB5	0.000344173	0	SPP1_ITGAV_ITGB5	SPP1 - (ITGAV+ITGB5)	SPP1	Secreted Signaling	PMID: 21907263

## Sheet: Table S8
Table S8: Cell-cell communications in HCC2T
source	target	ligand	receptor	prob	pval	interaction_name	interaction_name_2	pathway_name	annotation	evidence
B cells	B cells	WNT4	FZD5_LRP5	1.30677e-05	0.03	WNT4_FZD5_LRP5	WNT4 - (FZD5+LRP5)	WNT	Secreted Signaling	KEGG: hsa04310; PMID: 23209147
B cells	Malignant cells	WNT4	FZD5_LRP5	1.11593e-05	0.01	WNT4_FZD5_LRP5	WNT4 - (FZD5+LRP5)	WNT	Secreted Signaling	KEGG: hsa04310; PMID: 23209147
B cells	Malignant cells	WNT4	FZD1_LRP5	9.61185e-06	0.01	WNT4_FZD1_LRP5	WNT4 - (FZD1+LRP5)	WNT	Secreted Signaling	KEGG: hsa04310; PMID: 23209147
B cells	B cells	WNT4	FZD1_LRP5	9.49003e-06	0.03	WNT4_FZD1_LRP5	WNT4 - (FZD1+LRP5)	WNT	Secreted Signaling	KEGG: hsa04310; PMID: 23209147
B cells	B cells	WNT4	FZD5_LRP6	8.82066e-06	0.02	WNT4_FZD5_LRP6	WNT4 - (FZD5+LRP6)	WNT	Secreted Signaling	KEGG: hsa04310; PMID: 23209147
B cells	Malignant cells	WNT4	FZD5_LRP6	7.73495e-06	0.01	WNT4_FZD5_LRP6	WNT4 - (FZD5+LRP6)	WNT	Secreted Signaling	KEGG: hsa04310; PMID: 23209147
B cells	Malignant cells	WNT4	FZD6_LRP5	6.90314e-06	0.01	WNT4_FZD6_LRP5	WNT4 - (FZD6+LRP5)	WNT	Secreted Signaling	KEGG: hsa04310; PMID: 23209147
B cells	B cells	WNT4	FZD4_LRP5	6.71066e-06	0.03	WNT4_FZD4_LRP5	WNT4 - (FZD4+LRP5)	WNT	Secreted Signaling	KEGG: hsa04310; PMID: 23209147
B cells	Malignant cells	WNT4	FZD1_LRP6	6.66229e-06	0.01	WNT4_FZD1_LRP6	WNT4 - (FZD1+LRP6)	WNT	Secreted Signaling	KEGG: hsa04310; PMID: 23209147
B cells	B cells	WNT4	FZD1_LRP6	6.40568e-06	0.02	WNT4_FZD1_LRP6	WNT4 - (FZD1+LRP6)	WNT	Secreted Signaling	KEGG: hsa04310; PMID: 23209147
B cells	Malignant cells	WNT4	FZD4_LRP5	6.06688e-06	0.01	WNT4_FZD4_LRP5	WNT4 - (FZD4+LRP5)	WNT	Secreted Signaling	KEGG: hsa04310; PMID: 23209147
B cells	Macrophages	WNT4	FZD5_LRP5	5.84165e-06	0.03	WNT4_FZD5_LRP5	WNT4 - (FZD5+LRP5)	WNT	Secreted Signaling	KEGG: hsa04310; PMID: 23209147
B cells	Macrophages	WNT4	FZD1_LRP5	5.07729e-06	0.03	WNT4_FZD1_LRP5	WNT4 - (FZD1+LRP5)	WNT	Secreted Signaling	KEGG: hsa04310; PMID: 23209147
B cells	Malignant cells	WNT4	FZD6_LRP6	4.78468e-06	0.01	WNT4_FZD6_LRP6	WNT4 - (FZD6+LRP6)	WNT	Secreted Signaling	KEGG: hsa04310; PMID: 23209147
B cells	B cells	WNT4	FZD6_LRP5	4.74525e-06	0.03	WNT4_FZD6_LRP5	WNT4 - (FZD6+LRP5)	WNT	Secreted Signaling	KEGG: hsa04310; PMID: 23209147
B cells	B cells	WNT4	FZD4_LRP6	4.52959e-06	0.02	WNT4_FZD4_LRP6	WNT4 - (FZD4+LRP6)	WNT	Secreted Signaling	KEGG: hsa04310; PMID: 23209147
B cells	Malignant cells	WNT4	FZD4_LRP6	4.20503e-06	0.01	WNT4_FZD4_LRP6	WNT4 - (FZD4+LRP6)	WNT	Secreted Signaling	KEGG: hsa04310; PMID: 23209147
B cells	Malignant cells	WNT4	FZD9_LRP5	3.81193e-06	0	WNT4_FZD9_LRP5	WNT4 - (FZD9+LRP5)	WNT	Secreted Signaling	KEGG: hsa04310; PMID: 23209147
B cells	Macrophages	WNT4	FZD5_LRP6	3.79489e-06	0.03	WNT4_FZD5_LRP6	WNT4 - (FZD5+LRP6)	WNT	Secreted Signaling	KEGG: hsa04310; PMID: 23209147
B cells	Macrophages	WNT4	FZD4_LRP5	3.32403e-06	0.03	WNT4_FZD4_LRP5	WNT4 - (FZD4+LRP5)	WNT	Secreted Signaling	KEGG: hsa04310; PMID: 23209147
B cells	Macrophages	WNT4	FZD1_LRP6	3.29831e-06	0.03	WNT4_FZD1_LRP6	WNT4 - (FZD1+LRP6)	WNT	Secreted Signaling	KEGG: hsa04310; PMID: 23209147
B cells	Endothelial cells	WNT4	FZD4_LRP5	3.21093e-06	0.03	WNT4_FZD4_LRP5	WNT4 - (FZD4+LRP5)	WNT	Secreted Signaling	KEGG: hsa04310; PMID: 23209147
B cells	B cells	WNT4	FZD6_LRP6	3.20295e-06	0.02	WNT4_FZD6_LRP6	WNT4 - (FZD6+LRP6)	WNT	Secreted Signaling	KEGG: hsa04310; PMID: 23209147
B cells	Endothelial cells	WNT4	FZD4_LRP6	3.03725e-06	0.01	WNT4_FZD4_LRP6	WNT4 - (FZD4+LRP6)	WNT	Secreted Signaling	KEGG: hsa04310; PMID: 23209147
B cells	Malignant cells	WNT4	FZD9_LRP6	2.64205e-06	0	WNT4_FZD9_LRP6	WNT4 - (FZD9+LRP6)	WNT	Secreted Signaling	KEGG: hsa04310; PMID: 23209147
B cells	Macrophages	WNT4	FZD6_LRP5	2.57484e-06	0.03	WNT4_FZD6_LRP5	WNT4 - (FZD6+LRP5)	WNT	Secreted Signaling	KEGG: hsa04310; PMID: 23209147
B cells	T/NK cells	WNT4	FZD1_LRP5	2.42113e-06	0.03	WNT4_FZD1_LRP5	WNT4 - (FZD1+LRP5)	WNT	Secreted Signaling	KEGG: hsa04310; PMID: 23209147
B cells	T/NK cells	WNT4	FZD5_LRP5	2.31807e-06	0.03	WNT4_FZD5_LRP5	WNT4 - (FZD5+LRP5)	WNT	Secreted Signaling	KEGG: hsa04310; PMID: 23209147
B cells	Macrophages	WNT4	FZD4_LRP6	2.15932e-06	0.03	WNT4_FZD4_LRP6	WNT4 - (FZD4+LRP6)	WNT	Secreted Signaling	KEGG: hsa04310; PMID: 23209147
B cells	Endothelial cells	WNT4	FZD1_LRP5	1.84335e-06	0.03	WNT4_FZD1_LRP5	WNT4 - (FZD1+LRP5)	WNT	Secreted Signaling	KEGG: hsa04310; PMID: 23209147
B cells	Fibroblasts	WNT4	FZD4_LRP5	1.77069e-06	0.03	WNT4_FZD4_LRP5	WNT4 - (FZD4+LRP5)	WNT	Secreted Signaling	KEGG: hsa04310; PMID: 23209147
B cells	Plasma cells	WNT4	FZD1_LRP5	1.75485e-06	0.03	WNT4_FZD1_LRP5	WNT4 - (FZD1+LRP5)	WNT	Secreted Signaling	KEGG: hsa04310; PMID: 23209147
B cells	Plasma cells	WNT4	FZD5_LRP5	1.75485e-06	0.03	WNT4_FZD5_LRP5	WNT4 - (FZD5+LRP5)	WNT	Secreted Signaling	KEGG: hsa04310; PMID: 23209147
B cells	Endothelial cells	WNT4	FZD1_LRP6	1.74364e-06	0.03	WNT4_FZD1_LRP6	WNT4 - (FZD1+LRP6)	WNT	Secreted Signaling	KEGG: hsa04310; PMID: 23209147
B cells	Macrophages	WNT4	FZD6_LRP6	1.67263e-06	0.03	WNT4_FZD6_LRP6	WNT4 - (FZD6+LRP6)	WNT	Secreted Signaling	KEGG: hsa04310; PMID: 23209147
B cells	T/NK cells	WNT4	FZD1_LRP6	1.55367e-06	0.03	WNT4_FZD1_LRP6	WNT4 - (FZD1+LRP6)	WNT	Secreted Signaling	KEGG: hsa04310; PMID: 23209147
B cells	Endothelial cells	WNT4	FZD5_LRP5	1.49207e-06	0.03	WNT4_FZD5_LRP5	WNT4 - (FZD5+LRP5)	WNT	Secreted Signaling	KEGG: hsa04310; PMID: 23209147
B cells	T/NK cells	WNT4	FZD5_LRP6	1.48753e-06	0.03	WNT4_FZD5_LRP6	WNT4 - (FZD5+LRP6)	WNT	Secreted Signaling	KEGG: hsa04310; PMID: 23209147
B cells	Endothelial cells	WNT4	FZD5_LRP6	1.41136e-06	0.03	WNT4_FZD5_LRP6	WNT4 - (FZD5+LRP6)	WNT	Secreted Signaling	KEGG: hsa04310; PMID: 23209147
B cells	Macrophages	WNT4	FZD2_LRP5	1.31109e-06	0	WNT4_FZD2_LRP5	WNT4 - (FZD2+LRP5)	WNT	Secreted Signaling	KEGG: hsa04310; PMID: 23209147
B cells	T/NK cells	WNT4	FZD6_LRP5	1.21062e-06	0.03	WNT4_FZD6_LRP5	WNT4 - (FZD6+LRP5)	WNT	Secreted Signaling	KEGG: hsa04310; PMID: 23209147
B cells	Endothelial cells	WNT4	FZD6_LRP5	1.18579e-06	0.03	WNT4_FZD6_LRP5	WNT4 - (FZD6+LRP5)	WNT	Secreted Signaling	KEGG: hsa04310; PMID: 23209147
B cells	Endothelial cells	WNT4	FZD6_LRP6	1.12165e-06	0.03	WNT4_FZD6_LRP6	WNT4 - (FZD6+LRP6)	WNT	Secreted Signaling	KEGG: hsa04310; PMID: 23209147
B cells	Plasma cells	WNT4	FZD4_LRP5	9.24903e-07	0.03	WNT4_FZD4_LRP5	WNT4 - (FZD4+LRP5)	WNT	Secreted Signaling	KEGG: hsa04310; PMID: 23209147
B cells	Macrophages	WNT4	FZD2_LRP6	8.51679e-07	0	WNT4_FZD2_LRP6	WNT4 - (FZD2+LRP6)	WNT	Secreted Signaling	KEGG: hsa04310; PMID: 23209147
B cells	Fibroblasts	WNT4	FZD2_LRP5	8.4658e-07	0	WNT4_FZD2_LRP5	WNT4 - (FZD2+LRP5)	WNT	Secreted Signaling	KEGG: hsa04310; PMID: 23209147
B cells	T/NK cells	WNT4	FZD6_LRP6	7.76857e-07	0.03	WNT4_FZD6_LRP6	WNT4 - (FZD6+LRP6)	WNT	Secreted Signaling	KEGG: hsa04310; PMID: 23209147
B cells	Fibroblasts	WNT4	FZD1_LRP5	7.33163e-07	0.03	WNT4_FZD1_LRP5	WNT4 - (FZD1+LRP5)	WNT	Secreted Signaling	KEGG: hsa04310; PMID: 23209147
B cells	Fibroblasts	WNT4	FZD5_LRP5	4.23297e-07	0.03	WNT4_FZD5_LRP5	WNT4 - (FZD5+LRP5)	WNT	Secreted Signaling	KEGG: hsa04310; PMID: 23209147
B cells	Endothelial cells	VTN	ITGAV_ITGB1	0.0268074	0	VTN_ITGAV_ITGB1	VTN - (ITGAV+ITGB1)	VTN	ECM-Receptor	KEGG: hsa04512
B cells	Fibroblasts	VTN	ITGAV_ITGB1	0.0247773	0	VTN_ITGAV_ITGB1	VTN - (ITGAV+ITGB1)	VTN	ECM-Receptor	KEGG: hsa04512
B cells	Malignant cells	VTN	ITGAV_ITGB5	0.0230415	0.01	VTN_ITGAV_ITGB5	VTN - (ITGAV+ITGB5)	VTN	ECM-Receptor	KEGG: hsa04512
B cells	Fibroblasts	VTN	ITGAV_ITGB5	0.0202537	0.03	VTN_ITGAV_ITGB5	VTN - (ITGAV+ITGB5)	VTN	ECM-Receptor	KEGG: hsa04512
B cells	Endothelial cells	NAMPT	INSR	0.00335114	0	NAMPT_INSR	NAMPT - INSR	VISFATIN	Secreted Signaling	PMID: 28490838
B cells	Endothelial cells	TNFSF15	TNFRSF25	1.58598e-05	0	TNFSF15_TNFRSF25	TNFSF15 - TNFRSF25	VEGI	Secreted Signaling	KEGG: hsa04060
B cells	T/NK cells	TNFSF15	TNFRSF25	5.51347e-06	0	TNFSF15_TNFRSF25	TNFSF15 - TNFRSF25	VEGI	Secreted Signaling	KEGG: hsa04060
B cells	Endothelial cells	VEGFA	FLT1	0.00874884	0	VEGFA_VEGFR1	VEGFA - VEGFR1	VEGF	Secreted Signaling	KEGG: hsa04370; PMID: 16633338
B cells	Endothelial cells	VEGFB	FLT1	0.00758704	0	VEGFB_VEGFR1	VEGFB - VEGFR1	VEGF	Secreted Signaling	KEGG: hsa04370; PMID: 16633338
B cells	Endothelial cells	VEGFA	FLT1_KDR	0.0062118	0	VEGFA_VEGFR1R2	VEGFA - VEGFR1R2	VEGF	Secreted Signaling	PMID: 16633338
B cells	Endothelial cells	VEGFA	KDR	0.00388726	0	VEGFA_VEGFR2	VEGFA - VEGFR2	VEGF	Secreted Signaling	KEGG: hsa04370; PMID: 16633338
B cells	Fibroblasts	VEGFB	FLT1	0.00233328	0.02	VEGFB_VEGFR1	VEGFB - VEGFR1	VEGF	Secreted Signaling	KEGG: hsa04370; PMID: 16633338
B cells	Fibroblasts	VEGFA	FLT1_KDR	0.00183663	0	VEGFA_VEGFR1R2	VEGFA - VEGFR1R2	VEGF	Secreted Signaling	PMID: 16633338
B cells	Endothelial cells	PGF	FLT1	0.00144469	0	PGF_VEGFR1	PGF - VEGFR1	VEGF	Secreted Signaling	KEGG: hsa04370; PMID: 16633338
B cells	Fibroblasts	VEGFA	KDR	0.00115612	0	VEGFA_VEGFR2	VEGFA - VEGFR2	VEGF	Secreted Signaling	KEGG: hsa04370; PMID: 16633338
B cells	Fibroblasts	PGF	FLT1	0.000436864	0.02	PGF_VEGFR1	PGF - VEGFR1	VEGF	Secreted Signaling	KEGG: hsa04370; PMID: 16633338
B cells	Macrophages	THY1	ITGAX_ITGB2	0.00593819	0	THY1_ITGAX_ITGB2	THY1 - (ITGAX+ITGB2)	THY1	Cell-Cell Contact	PMID: 15850796
B cells	Macrophages	THY1	ITGAM_ITGB2	0.00468325	0	THY1_ITGAM_ITGB2	THY1 - (ITGAM+ITGB2)	THY1	Cell-Cell Contact	PMID: 15850796
B cells	T/NK cells	THY1	ITGAX_ITGB2	0.00252845	0	THY1_ITGAX_ITGB2	THY1 - (ITGAX+ITGB2)	THY1	Cell-Cell Contact	PMID: 15850796
B cells	Malignant cells	THY1	ITGAM_ITGB2	0.00195871	0.02	THY1_ITGAM_ITGB2	THY1 - (ITGAM+ITGB2)	THY1	Cell-Cell Contact	PMID: 15850796
B cells	B cells	COMP	SDC4	0.0194371	0.04	COMP_SDC4	COMP - SDC4	THBS	ECM-Receptor	KEGG: hsa04512
B cells	Malignant cells	COMP	SDC1	0.0114496	0	COMP_SDC1	COMP - SDC1	THBS	ECM-Receptor	KEGG: hsa04512
B cells	Malignant cells	THBS2	SDC1	0.0112535	0.01	THBS2_SDC1	THBS2 - SDC1	THBS	ECM-Receptor	KEGG: hsa04512
B cells	Malignant cells	COMP	SDC4	0.00793455	0	COMP_SDC4	COMP - SDC4	THBS	ECM-Receptor	KEGG: hsa04512
B cells	Malignant cells	THBS2	SDC4	0.00779669	0.01	THBS2_SDC4	THBS2 - SDC4	THBS	ECM-Receptor	KEGG: hsa04512
B cells	Macrophages	COMP	SDC4	0.00660195	0.01	COMP_SDC4	COMP - SDC4	THBS	ECM-Receptor	KEGG: hsa04512
B cells	Malignant cells	COMP	CD47	0.00625201	0	COMP_CD47	COMP - CD47	THBS	ECM-Receptor	KEGG: hsa04512
B cells	Malignant cells	THBS2	CD47	0.00614263	0.01	THBS2_CD47	THBS2 - CD47	THBS	ECM-Receptor	KEGG: hsa04512
B cells	Macrophages	COMP	CD47	0.00542624	0	COMP_CD47	COMP - CD47	THBS	ECM-Receptor	KEGG: hsa04512
B cells	Macrophages	THBS2	CD47	0.0053311	0.04	THBS2_CD47	THBS2 - CD47	THBS	ECM-Receptor	KEGG: hsa04512
B cells	Endothelial cells	COMP	ITGA3_ITGB1	0.0038154	0	COMP_ITGA3_ITGB1	COMP - (ITGA3+ITGB1)	THBS	ECM-Receptor	KEGG: hsa04512
B cells	Endothelial cells	THBS2	ITGA3_ITGB1	0.003748	0	THBS2_ITGA3_ITGB1	THBS2 - (ITGA3+ITGB1)	THBS	ECM-Receptor	KEGG: hsa04512
B cells	Endothelial cells	THBS1	ITGA3_ITGB1	0.00272734	0	THBS1_ITGA3_ITGB1	THBS1 - (ITGA3+ITGB1)	THBS	ECM-Receptor	KEGG: hsa04512
B cells	Fibroblasts	COMP	ITGA3_ITGB1	0.00260388	0	COMP_ITGA3_ITGB1	COMP - (ITGA3+ITGB1)	THBS	ECM-Receptor	KEGG: hsa04512
B cells	Fibroblasts	THBS2	ITGA3_ITGB1	0.00255772	0	THBS2_ITGA3_ITGB1	THBS2 - (ITGA3+ITGB1)	THBS	ECM-Receptor	KEGG: hsa04512
B cells	Fibroblasts	THBS1	ITGA3_ITGB1	0.00185935	0.02	THBS1_ITGA3_ITGB1	THBS1 - (ITGA3+ITGB1)	THBS	ECM-Receptor	KEGG: hsa04512
B cells	Macrophages	COMP	ITGA3_ITGB1	0.00151261	0	COMP_ITGA3_ITGB1	COMP - (ITGA3+ITGB1)	THBS	ECM-Receptor	KEGG: hsa04512
B cells	Macrophages	THBS2	ITGA3_ITGB1	0.00148564	0.02	THBS2_ITGA3_ITGB1	THBS2 - (ITGA3+ITGB1)	THBS	ECM-Receptor	KEGG: hsa04512
B cells	Endothelial cells	COMP	CD36	0.000834629	0	COMP_CD36	COMP - CD36	THBS	ECM-Receptor	KEGG: hsa04512
B cells	Endothelial cells	THBS2	CD36	0.000819706	0	THBS2_CD36	THBS2 - CD36	THBS	ECM-Receptor	KEGG: hsa04512
B cells	Endothelial cells	THBS1	CD36	0.00059451	0.01	THBS1_CD36	THBS1 - CD36	THBS	ECM-Receptor	KEGG: hsa04512
B cells	Macrophages	COMP	CD36	0.000474976	0	COMP_CD36	COMP - CD36	THBS	ECM-Receptor	KEGG: hsa04512
B cells	Macrophages	THBS2	CD36	0.000466472	0	THBS2_CD36	THBS2 - CD36	THBS	ECM-Receptor	KEGG: hsa04512
B cells	Macrophages	THBS1	CD36	0.000338192	0.04	THBS1_CD36	THBS1 - CD36	THBS	ECM-Receptor	KEGG: hsa04512
B cells	Fibroblasts	COMP	CD36	0.000305441	0.02	COMP_CD36	COMP - CD36	THBS	ECM-Receptor	KEGG: hsa04512
B cells	Endothelial cells	SPP1	ITGA5_ITGB1	0.0355984	0	SPP1_ITGA5_ITGB1	SPP1 - (ITGA5+ITGB1)	SPP1	Secreted Signaling	PMID: 21907263
B cells	B cells	SPP1	CD44	0.0313927	0.02	SPP1_CD44	SPP1 - CD44	SPP1	Secreted Signaling	PMID: 21907263
B cells	Malignant cells	SPP1	ITGA5_ITGB1	0.0309286	0.04	SPP1_ITGA5_ITGB1	SPP1 - (ITGA5+ITGB1)	SPP1	Secreted Signaling	PMID: 21907263
B cells	Endothelial cells	SPP1	ITGAV_ITGB1	0.0301799	0	SPP1_ITGAV_ITGB1	SPP1 - (ITGAV+ITGB1)	SPP1	Secreted Signaling	PMID: 21907263
B cells	Fibroblasts	SPP1	ITGA5_ITGB1	0.0287185	0	SPP1_ITGA5_ITGB1	SPP1 - (ITGA5+ITGB1)	SPP1	Secreted Signaling	PMID: 21907263
B cells	Fibroblasts	SPP1	ITGAV_ITGB1	0.0278784	0	SPP1_ITGAV_ITGB1	SPP1 - (ITGAV+ITGB1)	SPP1	Secreted Signaling	PMID: 21907263
B cells	Malignant cells	SPP1	ITGAV_ITGB5	0.0260015	0	SPP1_ITGAV_ITGB5	SPP1 - (ITGAV+ITGB5)	SPP1	Secreted Signaling	PMID: 21907263
B cells	Fibroblasts	SPP1	ITGAV_ITGB5	0.0228557	0.01	SPP1_ITGAV_ITGB5	SPP1 - (ITGAV+ITGB5)	SPP1	Secreted Signaling	PMID: 21907263
B cells	Macrophages	SPP1	CD44	0.011295	0	SPP1_CD44	SPP1 - CD44	SPP1	Secreted Signaling	PMID: 21907263
B cells	Endothelial cells	SPP1	ITGA9_ITGB1	0.0106175	0	SPP1_ITGA9_ITGB1	SPP1 - (ITGA9+ITGB1)	SPP1	Secreted Signaling	PMID: 21907263
B cells	Endothelial cells	SPP1	CD44	0.00710048	0.04	SPP1_CD44	SPP1 - CD44	SPP1	Secreted Signaling	PMID: 21907263
B cells	Macrophages	SEMA4D	CD72	6.57162e-05	0	SEMA4D_CD72	SEMA4D - CD72	SEMA4	Cell-Cell Contact	PMID: 22325954
B cells	T/NK cells	SEMA4D	CD72	8.82138e-06	0.01	SEMA4D_CD72	SEMA4D - CD72	SEMA4	Cell-Cell Contact	PMID: 22325954
B cells	Macrophages	SELPLG	SELL	3.47185e-06	0	SELPLG_SELL	SELPLG - SELL	SELPLG	Cell-Cell Contact	PMC2431087; PMID: 8892633,PMID: 8896607
B cells	T/NK cells	PVR	TIGIT	1.54368e-05	0.02	PVR_TIGIT	PVR - TIGIT	PVR	Cell-Cell Contact	KEGG: hsa04514
B cells	Macrophages	PVR	TIGIT	1.38868e-05	0	PVR_TIGIT	PVR - TIGIT	PVR	Cell-Cell Contact	KEGG: hsa04514
B cells	Malignant cells	PSAP	GPR37	0.00302993	0	PSAP_GPR37	PSAP - GPR37	PSAP	Secreted Signaling	PMID: 23690594
B cells	Fibroblasts	PROS1	AXL	0.0015366	0	PROS1_AXL	PROS1 - AXL	PROS	Secreted Signaling	PMID: 29531161
B cells	Endothelial cells	PECAM1	PECAM1	0.00461747	0	PECAM1_PECAM1	PECAM1 - PECAM1	PECAM1	Cell-Cell Contact	KEGG: hsa04514
B cells	Fibroblasts	PECAM1	PECAM1	0.00210409	0	PECAM1_PECAM1	PECAM1 - PECAM1	PECAM1	Cell-Cell Contact	KEGG: hsa04514
B cells	Endothelial cells	F2	F2R	0.00359714	0.03	F2_F2R	F2 - F2R	PARs	Secreted Signaling	KEGG: hsa04080
B cells	Endothelial cells	PLG	F2R	0.00245383	0	PLG_F2R	PLG - F2RL3	PARs	Secreted Signaling	KEGG: hsa04080
B cells	Fibroblasts	PLG	F2R	0.00208705	0	PLG_F2R	PLG - F2RL3	PARs	Secreted Signaling	KEGG: hsa04080
B cells	Malignant cells	PLG	F2RL1	0.000575715	0.02	PLG_F2RL1	PLG - F2RL1	PARs	Secreted Signaling	KEGG: hsa04080
B cells	Malignant cells	PLG	PARD3	0.000544664	0.03	PLG_PARD3	PLG - PARD3	PARs	Secreted Signaling	KEGG: hsa04080
B cells	Endothelial cells	F2	F2RL3	0.000360913	0	F2_F2RL3	F2 - F2RL3	PARs	Secreted Signaling	KEGG: hsa04080
B cells	Endothelial cells	PLG	F2RL3	0.000245153	0	PLG_F2RL3	PLG - F2RL3	PARs	Secreted Signaling	KEGG: hsa04080
B cells	Fibroblasts	F2	F2RL3	5.38253e-05	0	F2_F2RL3	F2 - F2RL3	PARs	Secreted Signaling	KEGG: hsa04080
B cells	Fibroblasts	PLG	F2RL3	3.65468e-05	0	PLG_F2RL3	PLG - F2RL3	PARs	Secreted Signaling	KEGG: hsa04080
B cells	Endothelial cells	JAG1	NOTCH3	0.00424744	0	JAG1_NOTCH3	JAG1 - NOTCH3	NOTCH	Cell-Cell Contact	PMID: 22353464
B cells	Fibroblasts	JAG1	NOTCH3	0.0034998	0	JAG1_NOTCH3	JAG1 - NOTCH3	NOTCH	Cell-Cell Contact	PMID: 22353464
B cells	Endothelial cells	DLK1	NOTCH3	0.00261412	0	DLK1_NOTCH3	DLK1 - NOTCH3	NOTCH	Cell-Cell Contact	PMID: 22353464
B cells	Fibroblasts	DLK1	NOTCH3	0.00215288	0	DLK1_NOTCH3	DLK1 - NOTCH3	NOTCH	Cell-Cell Contact	PMID: 22353464
B cells	B cells	DLK1	NOTCH3	0.00177211	0.04	DLK1_NOTCH3	DLK1 - NOTCH3	NOTCH	Cell-Cell Contact	PMID: 22353464
B cells	Endothelial cells	JAG1	NOTCH4	0.00155349	0	JAG1_NOTCH4	JAG1 - NOTCH4	NOTCH	Cell-Cell Contact	PMID: 22353464
B cells	Endothelial cells	DLK1	NOTCH1	0.00104704	0	DLK1_NOTCH1	DLK1 - NOTCH1	NOTCH	Cell-Cell Contact	PMID: 22353464
B cells	Malignant cells	DLK1	NOTCH2	0.00099744	0	DLK1_NOTCH2	DLK1 - NOTCH2	NOTCH	Cell-Cell Contact	PMID: 22353464
B cells	Plasma cells	DLK1	NOTCH3	0.000978379	0.03	DLK1_NOTCH3	DLK1 - NOTCH3	NOTCH	Cell-Cell Contact	PMID: 22353464
B cells	Endothelial cells	DLK1	NOTCH4	0.000951998	0	DLK1_NOTCH4	DLK1 - NOTCH4	NOTCH	Cell-Cell Contact	PMID: 22353464
B cells	Macrophages	DLK1	NOTCH2	0.000774185	0.03	DLK1_NOTCH2	DLK1 - NOTCH2	NOTCH	Cell-Cell Contact	PMID: 22353464
B cells	Malignant cells	DLK1	NOTCH1	0.000754291	0.02	DLK1_NOTCH1	DLK1 - NOTCH1	NOTCH	Cell-Cell Contact	PMID: 22353464
B cells	Macrophages	DLK1	NOTCH1	0.000748816	0	DLK1_NOTCH1	DLK1 - NOTCH1	NOTCH	Cell-Cell Contact	PMID: 22353464
B cells	Macrophages	DLK1	NOTCH3	0.000741122	0	DLK1_NOTCH3	DLK1 - NOTCH3	NOTCH	Cell-Cell Contact	PMID: 22353464
B cells	Fibroblasts	DLK1	NOTCH1	0.000701532	0.01	DLK1_NOTCH1	DLK1 - NOTCH1	NOTCH	Cell-Cell Contact	PMID: 22353464
B cells	Fibroblasts	JAG1	NOTCH4	0.000339037	0.01	JAG1_NOTCH4	JAG1 - NOTCH4	NOTCH	Cell-Cell Contact	PMID: 22353464
B cells	Fibroblasts	DLK1	NOTCH4	0.000207378	0	DLK1_NOTCH4	DLK1 - NOTCH4	NOTCH	Cell-Cell Contact	PMID: 22353464
B cells	Endothelial cells	JAG2	NOTCH4	9.96701e-05	0	JAG2_NOTCH4	JAG2 - NOTCH4	NOTCH	Cell-Cell Contact	PMID: 22353464
B cells	T/NK cells	NECTIN2	TIGIT	0.000330574	0	NECTIN2_TIGIT	NECTIN2 - TIGIT	NECTIN	Cell-Cell Contact	KEGG: hsa04514
B cells	Macrophages	NECTIN2	TIGIT	0.00029757	0	NECTIN2_TIGIT	NECTIN2 - TIGIT	NECTIN	Cell-Cell Contact	KEGG: hsa04514
B cells	Malignant cells	MDK	SDC1	0.0373499	0	MDK_SDC1	MDK - SDC1	MK	Secreted Signaling	PMID: 28356350
B cells	Malignant cells	MDK	SDC4	0.0267859	0	MDK_SDC4	MDK - SDC4	MK	Secreted Signaling	PMID: 28356350
B cells	Malignant cells	MDK	SDC2	0.0245278	0	MDK_SDC2	MDK - SDC2	MK	Secreted Signaling	PMID: 28356350
B cells	Malignant cells	MDK	NCL	0.0237034	0.01	MDK_NCL	MDK - NCL	MK	Secreted Signaling	PMID: 28356350
B cells	Fibroblasts	MDK	LRP1	0.0216316	0	MDK_LRP1	MDK - LRP1	MK	Secreted Signaling	PMID: 28356350
B cells	Endothelial cells	MDK	LRP1	0.019565	0.01	MDK_LRP1	MDK - LRP1	MK	Secreted Signaling	PMID: 28356350
B cells	Macrophages	MDK	LRP1	0.0175785	0.04	MDK_LRP1	MDK - LRP1	MK	Secreted Signaling	PMID: 28356350
B cells	Malignant cells	MDK	ITGA6_ITGB1	0.0143827	0	MDK_ITGA6_ITGB1	MDK - (ITGA6+ITGB1)	MK	Secreted Signaling	PMID: 28356350
B cells	Endothelial cells	MDK	ITGA6_ITGB1	0.0142832	0.04	MDK_ITGA6_ITGB1	MDK - (ITGA6+ITGB1)	MK	Secreted Signaling	PMID: 28356350
B cells	B cells	MIF	CD74_CD44	0.04537	0.02	MIF_CD74_CD44	MIF - (CD74+CD44)	MIF	Secreted Signaling	PMID: 29637711; PMID: 26175090
B cells	Endothelial cells	MIF	CD74_CXCR4	0.0219189	0	MIF_CD74_CXCR4	MIF - (CD74+CXCR4)	MIF	Secreted Signaling	PMID: 29637711; PMID: 24760155
B cells	Macrophages	MIF	CD74_CXCR4	0.0195311	0	MIF_CD74_CXCR4	MIF - (CD74+CXCR4)	MIF	Secreted Signaling	PMID: 29637711; PMID: 24760155
B cells	Macrophages	MIF	CD74_CD44	0.0168832	0	MIF_CD74_CD44	MIF - (CD74+CD44)	MIF	Secreted Signaling	PMID: 29637711; PMID: 26175090
B cells	Fibroblasts	MIF	CD74_CXCR4	0.0156675	0.01	MIF_CD74_CXCR4	MIF - (CD74+CXCR4)	MIF	Secreted Signaling	PMID: 29637711; PMID: 24760155
B cells	T/NK cells	MIF	CD74_CXCR4	0.0138797	0	MIF_CD74_CXCR4	MIF - (CD74+CXCR4)	MIF	Secreted Signaling	PMID: 29637711; PMID: 24760155
B cells	T/NK cells	MIF	CD74_CD44	0.00973493	0.03	MIF_CD74_CD44	MIF - (CD74+CD44)	MIF	Secreted Signaling	PMID: 29637711; PMID: 26175090
B cells	Endothelial cells	MIF	ACKR3	0.00576747	0	MIF_ACKR3	MIF - ACKR3	MIF	Secreted Signaling	PMID: 26175090
B cells	Fibroblasts	MIF	ACKR3	0.00167306	0	MIF_ACKR3	MIF - ACKR3	MIF	Secreted Signaling	PMID: 26175090
B cells	Macrophages	HLA-DRA	CD4	0.00877651	0	HLA-DRA_CD4	HLA-DRA - CD4	MHC-II	Cell-Cell Contact	KEGG: hsa04514
B cells	Macrophages	HLA-DRB1	CD4	0.00707423	0	HLA-DRB1_CD4	HLA-DRB1 - CD4	MHC-II	Cell-Cell Contact	KEGG: hsa04514
B cells	Macrophages	HLA-DPB1	CD4	0.00489129	0	HLA-DPB1_CD4	HLA-DPB1 - CD4	MHC-II	Cell-Cell Contact	KEGG: hsa04514
B cells	Macrophages	HLA-DPA1	CD4	0.00384466	0	HLA-DPA1_CD4	HLA-DPA1 - CD4	MHC-II	Cell-Cell Contact	KEGG: hsa04514
B cells	Macrophages	HLA-DQB1	CD4	0.0038433	0	HLA-DQB1_CD4	HLA-DQB1 - CD4	MHC-II	Cell-Cell Contact	KEGG: hsa04514
B cells	Endothelial cells	HLA-DRB1	CD4	0.00364609	0.03	HLA-DRB1_CD4	HLA-DRB1 - CD4	MHC-II	Cell-Cell Contact	KEGG: hsa04514
B cells	Endothelial cells	HLA-DPB1	CD4	0.00250885	0.02	HLA-DPB1_CD4	HLA-DPB1 - CD4	MHC-II	Cell-Cell Contact	KEGG: hsa04514
B cells	Macrophages	HLA-DMA	CD4	0.00202326	0	HLA-DMA_CD4	HLA-DMA - CD4	MHC-II	Cell-Cell Contact	KEGG: hsa04514
B cells	Endothelial cells	HLA-DPA1	CD4	0.00196747	0.03	HLA-DPA1_CD4	HLA-DPA1 - CD4	MHC-II	Cell-Cell Contact	KEGG: hsa04514
B cells	T/NK cells	HLA-DPB1	CD4	0.00194406	0.04	HLA-DPB1_CD4	HLA-DPB1 - CD4	MHC-II	Cell-Cell Contact	KEGG: hsa04514
B cells	Macrophages	HLA-DQA1	CD4	0.00176551	0	HLA-DQA1_CD4	HLA-DQA1 - CD4	MHC-II	Cell-Cell Contact	KEGG: hsa04514
B cells	T/NK cells	HLA-DPA1	CD4	0.00152493	0.02	HLA-DPA1_CD4	HLA-DPA1 - CD4	MHC-II	Cell-Cell Contact	KEGG: hsa04514
B cells	Macrophages	HLA-DMB	CD4	0.00141074	0	HLA-DMB_CD4	HLA-DMB - CD4	MHC-II	Cell-Cell Contact	KEGG: hsa04514
B cells	T/NK cells	HLA-B	CD8A	0.00937214	0	HLA-B_CD8A	HLA-B - CD8A	MHC-I	Cell-Cell Contact	KEGG: hsa04514
B cells	T/NK cells	HLA-A	CD8A	0.00934739	0	HLA-A_CD8A	HLA-A - CD8A	MHC-I	Cell-Cell Contact	KEGG: hsa04514
B cells	T/NK cells	HLA-C	CD8A	0.00677091	0	HLA-C_CD8A	HLA-C - CD8A	MHC-I	Cell-Cell Contact	KEGG: hsa04514
B cells	T/NK cells	HLA-E	CD8A	0.00558238	0	HLA-E_CD8A	HLA-E - CD8A	MHC-I	Cell-Cell Contact	KEGG: hsa04514
B cells	Macrophages	HLA-B	CD8A	0.00555797	0	HLA-B_CD8A	HLA-B - CD8A	MHC-I	Cell-Cell Contact	KEGG: hsa04514
B cells	Macrophages	HLA-A	CD8A	0.00554281	0	HLA-A_CD8A	HLA-A - CD8A	MHC-I	Cell-Cell Contact	KEGG: hsa04514
B cells	Macrophages	HLA-C	CD8A	0.00397885	0	HLA-C_CD8A	HLA-C - CD8A	MHC-I	Cell-Cell Contact	KEGG: hsa04514
B cells	T/NK cells	HLA-B	CD8B	0.00360309	0	HLA-B_CD8B	HLA-B - CD8B	MHC-I	Cell-Cell Contact	KEGG: hsa04514
B cells	T/NK cells	HLA-A	CD8B	0.00359324	0	HLA-A_CD8B	HLA-A - CD8B	MHC-I	Cell-Cell Contact	KEGG: hsa04514
B cells	Macrophages	HLA-E	CD8A	0.00326686	0	HLA-E_CD8A	HLA-E - CD8A	MHC-I	Cell-Cell Contact	KEGG: hsa04514
B cells	T/NK cells	HLA-C	CD8B	0.00257747	0	HLA-C_CD8B	HLA-C - CD8B	MHC-I	Cell-Cell Contact	KEGG: hsa04514
B cells	T/NK cells	HLA-E	CD8B	0.00211553	0	HLA-E_CD8B	HLA-E - CD8B	MHC-I	Cell-Cell Contact	KEGG: hsa04514
B cells	T/NK cells	HLA-F	CD8A	0.00128014	0	HLA-F_CD8A	HLA-F - CD8A	MHC-I	Cell-Cell Contact	KEGG: hsa04514
B cells	Macrophages	HLA-F	CD8A	0.0007381	0	HLA-F_CD8A	HLA-F - CD8A	MHC-I	Cell-Cell Contact	KEGG: hsa04514
B cells	T/NK cells	HLA-F	CD8B	0.000477403	0	HLA-F_CD8B	HLA-F - CD8B	MHC-I	Cell-Cell Contact	KEGG: hsa04514
B cells	Endothelial cells	LAMB2	ITGA1_ITGB1	0.0159753	0	LAMB2_ITGA1_ITGB1	LAMB2 - (ITGA1+ITGB1)	LAMININ	ECM-Receptor	KEGG: hsa04512
B cells	B cells	LAMB2	CD44	0.014897	0.01	LAMB2_CD44	LAMB2 - CD44	LAMININ	ECM-Receptor	KEGG: hsa04512
B cells	Endothelial cells	LAMC1	ITGA1_ITGB1	0.0136098	0	LAMC1_ITGA1_ITGB1	LAMC1 - (ITGA1+ITGB1)	LAMININ	ECM-Receptor	KEGG: hsa04512
B cells	Fibroblasts	LAMB2	ITGA1_ITGB1	0.0135015	0	LAMB2_ITGA1_ITGB1	LAMB2 - (ITGA1+ITGB1)	LAMININ	ECM-Receptor	KEGG: hsa04512
B cells	B cells	LAMC1	CD44	0.0126017	0.04	LAMC1_CD44	LAMC1 - CD44	LAMININ	ECM-Receptor	KEGG: hsa04512
B cells	Fibroblasts	LAMC1	ITGA1_ITGB1	0.0114961	0	LAMC1_ITGA1_ITGB1	LAMC1 - (ITGA1+ITGB1)	LAMININ	ECM-Receptor	KEGG: hsa04512
B cells	Malignant cells	LAMB2	ITGA2_ITGB1	0.010286	0	LAMB2_ITGA2_ITGB1	LAMB2 - (ITGA2+ITGB1)	LAMININ	ECM-Receptor	KEGG: hsa04512
B cells	Malignant cells	LAMB2	DAG1	0.00933291	0	LAMB2_DAG1	LAMB2 - DAG1	LAMININ	ECM-Receptor	KEGG: hsa04512
B cells	Malignant cells	LAMB2	ITGA6_ITGB1	0.00813543	0	LAMB2_ITGA6_ITGB1	LAMB2 - (ITGA6+ITGB1)	LAMININ	ECM-Receptor	KEGG: hsa04512
B cells	Endothelial cells	LAMB2	ITGA6_ITGB1	0.0080806	0.02	LAMB2_ITGA6_ITGB1	LAMB2 - (ITGA6+ITGB1)	LAMININ	ECM-Receptor	KEGG: hsa04512
B cells	Endothelial cells	LAMB2	ITGA3_ITGB1	0.00758085	0	LAMB2_ITGA3_ITGB1	LAMB2 - (ITGA3+ITGB1)	LAMININ	ECM-Receptor	KEGG: hsa04512
B cells	Endothelial cells	LAMC1	ITGA3_ITGB1	0.00642338	0	LAMC1_ITGA3_ITGB1	LAMC1 - (ITGA3+ITGB1)	LAMININ	ECM-Receptor	KEGG: hsa04512
B cells	Macrophages	LAMB2	CD44	0.00537395	0	LAMB2_CD44	LAMB2 - CD44	LAMININ	ECM-Receptor	KEGG: hsa04512
B cells	Fibroblasts	LAMB2	ITGA3_ITGB1	0.00519274	0	LAMB2_ITGA3_ITGB1	LAMB2 - (ITGA3+ITGB1)	LAMININ	ECM-Receptor	KEGG: hsa04512
B cells	Endothelial cells	LAMB2	ITGA9_ITGB1	0.00503871	0	LAMB2_ITGA9_ITGB1	LAMB2 - (ITGA9+ITGB1)	LAMININ	ECM-Receptor	KEGG: hsa04512
B cells	Endothelial cells	LAMA5	ITGA1_ITGB1	0.00482168	0	LAMA5_ITGA1_ITGB1	LAMA5 - (ITGA1+ITGB1)	LAMININ	ECM-Receptor	KEGG: hsa04512
B cells	Endothelial cells	LAMB2	ITGA7_ITGB1	0.00463614	0	LAMB2_ITGA7_ITGB1	LAMB2 - (ITGA7+ITGB1)	LAMININ	ECM-Receptor	KEGG: hsa04512
B cells	Macrophages	LAMC1	CD44	0.00454759	0	LAMC1_CD44	LAMC1 - CD44	LAMININ	ECM-Receptor	KEGG: hsa04512
B cells	Fibroblasts	LAMC1	ITGA3_ITGB1	0.00439491	0	LAMC1_ITGA3_ITGB1	LAMC1 - (ITGA3+ITGB1)	LAMININ	ECM-Receptor	KEGG: hsa04512
B cells	B cells	LAMA5	CD44	0.00435046	0.02	LAMA5_CD44	LAMA5 - CD44	LAMININ	ECM-Receptor	KEGG: hsa04512
B cells	Endothelial cells	LAMC1	ITGA9_ITGB1	0.00426238	0	LAMC1_ITGA9_ITGB1	LAMC1 - (ITGA9+ITGB1)	LAMININ	ECM-Receptor	KEGG: hsa04512
B cells	Fibroblasts	LAMA5	ITGA1_ITGB1	0.00406473	0.01	LAMA5_ITGA1_ITGB1	LAMA5 - (ITGA1+ITGB1)	LAMININ	ECM-Receptor	KEGG: hsa04512
B cells	Fibroblasts	LAMB2	ITGA7_ITGB1	0.00400492	0	LAMB2_ITGA7_ITGB1	LAMB2 - (ITGA7+ITGB1)	LAMININ	ECM-Receptor	KEGG: hsa04512
B cells	Endothelial cells	LAMC1	ITGA7_ITGB1	0.00392082	0	LAMC1_ITGA7_ITGB1	LAMC1 - (ITGA7+ITGB1)	LAMININ	ECM-Receptor	KEGG: hsa04512
B cells	Fibroblasts	LAMC1	ITGA7_ITGB1	0.00338668	0	LAMC1_ITGA7_ITGB1	LAMC1 - (ITGA7+ITGB1)	LAMININ	ECM-Receptor	KEGG: hsa04512
B cells	B cells	LAMC3	ITGA1_ITGB1	0.00313682	0.04	LAMC3_ITGA1_ITGB1	LAMC3 - (ITGA1+ITGB1)	LAMININ	ECM-Receptor	KEGG: hsa04512
B cells	Malignant cells	LAMA5	DAG1	0.00275973	0.04	LAMA5_DAG1	LAMA5 - DAG1	LAMININ	ECM-Receptor	KEGG: hsa04512
B cells	T/NK cells	LAMB2	CD44	0.00267373	0.03	LAMB2_CD44	LAMB2 - CD44	LAMININ	ECM-Receptor	KEGG: hsa04512
B cells	Malignant cells	LAMA5	ITGA6_ITGB1	0.00239714	0.04	LAMA5_ITGA6_ITGB1	LAMA5 - (ITGA6+ITGB1)	LAMININ	ECM-Receptor	KEGG: hsa04512
B cells	Endothelial cells	LAMA5	ITGA3_ITGB1	0.00223076	0	LAMA5_ITGA3_ITGB1	LAMA5 - (ITGA3+ITGB1)	LAMININ	ECM-Receptor	KEGG: hsa04512
B cells	Endothelial cells	LAMB1	ITGA3_ITGB1	0.00223076	0.01	LAMB1_ITGA3_ITGB1	LAMB1 - (ITGA3+ITGB1)	LAMININ	ECM-Receptor	KEGG: hsa04512
B cells	Malignant cells	LAMB2	SV2A	0.00171837	0	LAMB2_SV2A	LAMB2 - SV2A	LAMININ	ECM-Receptor	KEGG: hsa04512
B cells	Endothelial cells	LAMC3	ITGA1_ITGB1	0.00171297	0	LAMC3_ITGA1_ITGB1	LAMC3 - (ITGA1+ITGB1)	LAMININ	ECM-Receptor	KEGG: hsa04512
B cells	Macrophages	LAMA5	CD44	0.00157202	0	LAMA5_CD44	LAMA5 - CD44	LAMININ	ECM-Receptor	KEGG: hsa04512
B cells	Macrophages	LAMB1	CD44	0.00157202	0.03	LAMB1_CD44	LAMB1 - CD44	LAMININ	ECM-Receptor	KEGG: hsa04512
B cells	B cells	LAMC3	CD44	0.00153172	0.01	LAMC3_CD44	LAMC3 - CD44	LAMININ	ECM-Receptor	KEGG: hsa04512
B cells	Fibroblasts	LAMA5	ITGA3_ITGB1	0.00152007	0	LAMA5_ITGA3_ITGB1	LAMA5 - (ITGA3+ITGB1)	LAMININ	ECM-Receptor	KEGG: hsa04512
B cells	Endothelial cells	LAMA5	ITGA9_ITGB1	0.00147155	0	LAMA5_ITGA9_ITGB1	LAMA5 - (ITGA9+ITGB1)	LAMININ	ECM-Receptor	KEGG: hsa04512
B cells	Malignant cells	LAMC1	SV2A	0.00145049	0	LAMC1_SV2A	LAMC1 - SV2A	LAMININ	ECM-Receptor	KEGG: hsa04512
B cells	Fibroblasts	LAMC3	ITGA1_ITGB1	0.00144304	0	LAMC3_ITGA1_ITGB1	LAMC3 - (ITGA1+ITGB1)	LAMININ	ECM-Receptor	KEGG: hsa04512
B cells	Endothelial cells	LAMA5	ITGA7_ITGB1	0.00135236	0	LAMA5_ITGA7_ITGB1	LAMA5 - (ITGA7+ITGB1)	LAMININ	ECM-Receptor	KEGG: hsa04512
B cells	Endothelial cells	LAMB1	ITGA7_ITGB1	0.00135236	0	LAMB1_ITGA7_ITGB1	LAMB1 - (ITGA7+ITGB1)	LAMININ	ECM-Receptor	KEGG: hsa04512
B cells	Fibroblasts	LAMA5	ITGA7_ITGB1	0.00116774	0	LAMA5_ITGA7_ITGB1	LAMA5 - (ITGA7+ITGB1)	LAMININ	ECM-Receptor	KEGG: hsa04512
B cells	Fibroblasts	LAMB1	ITGA7_ITGB1	0.00116774	0.01	LAMB1_ITGA7_ITGB1	LAMB1 - (ITGA7+ITGB1)	LAMININ	ECM-Receptor	KEGG: hsa04512
B cells	Malignant cells	LAMC3	ITGA2_ITGB1	0.00107835	0.01	LAMC3_ITGA2_ITGB1	LAMC3 - (ITGA2+ITGB1)	LAMININ	ECM-Receptor	KEGG: hsa04512
B cells	Malignant cells	LAMC3	ITGA1_ITGB1	0.00107223	0.04	LAMC3_ITGA1_ITGB1	LAMC3 - (ITGA1+ITGB1)	LAMININ	ECM-Receptor	KEGG: hsa04512
B cells	Macrophages	LAMC3	ITGA1_ITGB1	0.00101384	0.04	LAMC3_ITGA1_ITGB1	LAMC3 - (ITGA1+ITGB1)	LAMININ	ECM-Receptor	KEGG: hsa04512
B cells	Endothelial cells	LAMA4	ITGA7_ITGB1	0.000985304	0	LAMA4_ITGA7_ITGB1	LAMA4 - (ITGA7+ITGB1)	LAMININ	ECM-Receptor	KEGG: hsa04512
B cells	Malignant cells	LAMC3	DAG1	0.000974918	0.01	LAMC3_DAG1	LAMC3 - DAG1	LAMININ	ECM-Receptor	KEGG: hsa04512
B cells	B cells	LAMC3	ITGA9_ITGB1	0.000972695	0.04	LAMC3_ITGA9_ITGB1	LAMC3 - (ITGA9+ITGB1)	LAMININ	ECM-Receptor	KEGG: hsa04512
B cells	Fibroblasts	LAMA4	ITGA7_ITGB1	0.000850753	0.02	LAMA4_ITGA7_ITGB1	LAMA4 - (ITGA7+ITGB1)	LAMININ	ECM-Receptor	KEGG: hsa04512
B cells	Malignant cells	LAMC3	ITGA6_ITGB1	0.000846019	0.01	LAMC3_ITGA6_ITGB1	LAMC3 - (ITGA6+ITGB1)	LAMININ	ECM-Receptor	KEGG: hsa04512
B cells	Endothelial cells	LAMC3	ITGA6_ITGB1	0.00084049	0.01	LAMC3_ITGA6_ITGB1	LAMC3 - (ITGA6+ITGB1)	LAMININ	ECM-Receptor	KEGG: hsa04512
B cells	Macrophages	LAMC3	ITGA2_ITGB1	0.000821376	0.04	LAMC3_ITGA2_ITGB1	LAMC3 - (ITGA2+ITGB1)	LAMININ	ECM-Receptor	KEGG: hsa04512
B cells	Endothelial cells	LAMC3	ITGA3_ITGB1	0.000787017	0	LAMC3_ITGA3_ITGB1	LAMC3 - (ITGA3+ITGB1)	LAMININ	ECM-Receptor	KEGG: hsa04512
B cells	T/NK cells	LAMB2	ITGA6_ITGB4	0.000729191	0.04	LAMB2_ITGA6_ITGB4	LAMB2 - (ITGA6+ITGB4)	LAMININ	ECM-Receptor	KEGG: hsa04512
B cells	Macrophages	LAMC3	DAG1	0.000714641	0.04	LAMC3_DAG1	LAMC3 - DAG1	LAMININ	ECM-Receptor	KEGG: hsa04512
B cells	B cells	LAMC3	ITGA7_ITGB1	0.00068807	0	LAMC3_ITGA7_ITGB1	LAMC3 - (ITGA7+ITGB1)	LAMININ	ECM-Receptor	KEGG: hsa04512
B cells	Macrophages	LAMC3	CD44	0.000553729	0	LAMC3_CD44	LAMC3 - CD44	LAMININ	ECM-Receptor	KEGG: hsa04512
B cells	Fibroblasts	LAMC3	ITGA3_ITGB1	0.000535531	0	LAMC3_ITGA3_ITGB1	LAMC3 - (ITGA3+ITGB1)	LAMININ	ECM-Receptor	KEGG: hsa04512
B cells	Endothelial cells	LAMC3	ITGA9_ITGB1	0.000518111	0	LAMC3_ITGA9_ITGB1	LAMC3 - (ITGA9+ITGB1)	LAMININ	ECM-Receptor	KEGG: hsa04512
B cells	Malignant cells	LAMB2	ITGA6_ITGB4	0.000515045	0	LAMB2_ITGA6_ITGB4	LAMB2 - (ITGA6+ITGB4)	LAMININ	ECM-Receptor	KEGG: hsa04512
B cells	Malignant cells	LAMA5	SV2A	0.000496928	0	LAMA5_SV2A	LAMA5 - SV2A	LAMININ	ECM-Receptor	KEGG: hsa04512
B cells	Endothelial cells	LAMC3	ITGA7_ITGB1	0.000475997	0	LAMC3_ITGA7_ITGB1	LAMC3 - (ITGA7+ITGB1)	LAMININ	ECM-Receptor	KEGG: hsa04512
B cells	Malignant cells	LAMC1	ITGA6_ITGB4	0.000434423	0	LAMC1_ITGA6_ITGB4	LAMC1 - (ITGA6+ITGB4)	LAMININ	ECM-Receptor	KEGG: hsa04512
B cells	Fibroblasts	LAMC3	ITGA7_ITGB1	0.000410969	0	LAMC3_ITGA7_ITGB1	LAMC3 - (ITGA7+ITGB1)	LAMININ	ECM-Receptor	KEGG: hsa04512
B cells	Plasma cells	LAMC3	CD44	0.000372202	0.03	LAMC3_CD44	LAMC3 - CD44	LAMININ	ECM-Receptor	KEGG: hsa04512
B cells	Endothelial cells	LAMC3	CD44	0.000341595	0.03	LAMC3_CD44	LAMC3 - CD44	LAMININ	ECM-Receptor	KEGG: hsa04512
B cells	Macrophages	LAMC3	ITGA3_ITGB1	0.000309718	0.02	LAMC3_ITGA3_ITGB1	LAMC3 - (ITGA3+ITGB1)	LAMININ	ECM-Receptor	KEGG: hsa04512
B cells	Macrophages	LAMC3	ITGA9_ITGB1	0.000292027	0.03	LAMC3_ITGA9_ITGB1	LAMC3 - (ITGA9+ITGB1)	LAMININ	ECM-Receptor	KEGG: hsa04512
B cells	Fibroblasts	LAMC3	ITGA9_ITGB1	0.000275858	0.04	LAMC3_ITGA9_ITGB1	LAMC3 - (ITGA9+ITGB1)	LAMININ	ECM-Receptor	KEGG: hsa04512
B cells	T/NK cells	LAMC3	CD44	0.000273683	0.01	LAMC3_CD44	LAMC3 - CD44	LAMININ	ECM-Receptor	KEGG: hsa04512
B cells	Fibroblasts	LAMC3	CD44	0.000268542	0.03	LAMC3_CD44	LAMC3 - CD44	LAMININ	ECM-Receptor	KEGG: hsa04512
B cells	T/NK cells	LAMC3	ITGA9_ITGB1	0.000253933	0.02	LAMC3_ITGA9_ITGB1	LAMC3 - (ITGA9+ITGB1)	LAMININ	ECM-Receptor	KEGG: hsa04512
B cells	T/NK cells	LAMA5	ITGA6_ITGB4	0.000210469	0.04	LAMA5_ITGA6_ITGB4	LAMA5 - (ITGA6+ITGB4)	LAMININ	ECM-Receptor	KEGG: hsa04512
B cells	Malignant cells	LAMC3	SV2A	0.000174504	0	LAMC3_SV2A	LAMC3 - SV2A	LAMININ	ECM-Receptor	KEGG: hsa04512
B cells	Malignant cells	LAMA5	ITGA6_ITGB4	0.000148427	0	LAMA5_ITGA6_ITGB4	LAMA5 - (ITGA6+ITGB4)	LAMININ	ECM-Receptor	KEGG: hsa04512
B cells	Malignant cells	LAMB1	ITGA6_ITGB4	0.000148427	0	LAMB1_ITGA6_ITGB4	LAMB1 - (ITGA6+ITGB4)	LAMININ	ECM-Receptor	KEGG: hsa04512
B cells	Malignant cells	LAMA4	ITGA6_ITGB4	0.000107995	0	LAMA4_ITGA6_ITGB4	LAMA4 - (ITGA6+ITGB4)	LAMININ	ECM-Receptor	KEGG: hsa04512
B cells	T/NK cells	LAMC3	ITGA6_ITGB4	7.38725e-05	0	LAMC3_ITGA6_ITGB4	LAMC3 - (ITGA6+ITGB4)	LAMININ	ECM-Receptor	KEGG: hsa04512
B cells	Malignant cells	LAMC3	ITGA6_ITGB4	5.20749e-05	0	LAMC3_ITGA6_ITGB4	LAMC3 - (ITGA6+ITGB4)	LAMININ	ECM-Receptor	KEGG: hsa04512
B cells	Macrophages	F11R	ITGAL_ITGB2	0.000572022	0.04	JAM1_ITGAL_ITGB2	JAM1 - (ITGAL+ITGB2)	JAM	Cell-Cell Contact	PMID: 11812992
B cells	Endothelial cells	F11R	JAM3	0.000218332	0	F11R_JAM3	F11R - JAM3	JAM	Cell-Cell Contact	KEGG: hsa04514
B cells	Fibroblasts	F11R	JAM3	0.000118062	0	F11R_JAM3	F11R - JAM3	JAM	Cell-Cell Contact	KEGG: hsa04514
B cells	Endothelial cells	ITGB2	ICAM2	0.00175977	0	ITGB2_ICAM2	ITGB2 - ICAM2	ITGB2	Cell-Cell Contact	KEGG: hsa04514
B cells	Fibroblasts	ITGB2	ICAM2	0.00077587	0	ITGB2_ICAM2	ITGB2 - ICAM2	ITGB2	Cell-Cell Contact	KEGG: hsa04514
B cells	T/NK cells	ITGB2	ICAM2	0.000613498	0.02	ITGB2_ICAM2	ITGB2 - ICAM2	ITGB2	Cell-Cell Contact	KEGG: hsa04514
B cells	Macrophages	IL15	IL15RA_IL2RB	3.36403e-05	0	IL15_IL15RA_IL2RB	IL15 - (IL15RA+IL2RB)	IL2	Secreted Signaling	KEGG: hsa04060
B cells	T/NK cells	IL15	IL15RA_IL2RB	3.14698e-05	0	IL15_IL15RA_IL2RB	IL15 - (IL15RA+IL2RB)	IL2	Secreted Signaling	KEGG: hsa04060
B cells	Macrophages	IL16	CD4	0.000313322	0	IL16_CD4	IL16 - CD4	IL16	Secreted Signaling	KEGG: hsa04060
B cells	T/NK cells	IL16	CD4	0.000123416	0.04	IL16_CD4	IL16 - CD4	IL16	Secreted Signaling	KEGG: hsa04060
B cells	Macrophages	ICAM1	ITGAX_ITGB2	0.00869113	0	ICAM1_ITGAX_ITGB2	ICAM1 - (ITGAX+ITGB2)	ICAM	Cell-Cell Contact	PMID: 16252253
B cells	Macrophages	ICAM1	ITGAL_ITGB2	0.00753488	0	ICAM1_ITGAL_ITGB2	ICAM1 - (ITGAL+ITGB2)	ICAM	Cell-Cell Contact	KEGG: hsa04514
B cells	Macrophages	ICAM1	ITGAM_ITGB2	0.00687187	0	ICAM1_ITGAM_ITGB2	ICAM1 - (ITGAM+ITGB2)	ICAM	Cell-Cell Contact	KEGG: hsa04514
B cells	T/NK cells	ICAM1	ITGAL_ITGB2	0.00547608	0	ICAM1_ITGAL_ITGB2	ICAM1 - (ITGAL+ITGB2)	ICAM	Cell-Cell Contact	KEGG: hsa04514
B cells	Macrophages	ICAM1	ITGAL	0.00290481	0	ICAM1_ITGAL	ICAM1 - ITGAL	ICAM	Cell-Cell Contact	PMID: 23602662
B cells	T/NK cells	ICAM1	ITGAL	0.00273986	0	ICAM1_ITGAL	ICAM1 - ITGAL	ICAM	Cell-Cell Contact	PMID: 23602662
B cells	Macrophages	ICAM1	SPN	0.000639289	0	ICAM1_SPN	ICAM1 - SPN	ICAM	Cell-Cell Contact	PMID: 1683685
B cells	Macrophages	ICAM2	ITGAL_ITGB2	0.000572022	0	ICAM2_ITGAL_ITGB2	ICAM2 - (ITGAL+ITGB2)	ICAM	Cell-Cell Contact	KEGG: hsa04514
B cells	Macrophages	ICAM2	ITGAM_ITGB2	0.000520285	0	ICAM2_ITGAM_ITGB2	ICAM2 - (ITGAM+ITGB2)	ICAM	Cell-Cell Contact	KEGG: hsa04514
B cells	T/NK cells	ICAM1	SPN	0.000447945	0.03	ICAM1_SPN	ICAM1 - SPN	ICAM	Cell-Cell Contact	PMID: 1683685
B cells	T/NK cells	ICAM2	ITGAL_ITGB2	0.000415719	0	ICAM2_ITGAL_ITGB2	ICAM2 - (ITGAL+ITGB2)	ICAM	Cell-Cell Contact	KEGG: hsa04514
B cells	Malignant cells	HSPG2	DAG1	0.0108296	0	HSPG2_DAG1	HSPG2 - DAG1	HSPG	ECM-Receptor	KEGG: hsa04512
B cells	Macrophages	HSPG2	DAG1	0.00801114	0.01	HSPG2_DAG1	HSPG2 - DAG1	HSPG	ECM-Receptor	KEGG: hsa04512
B cells	Malignant cells	GRN	SORT1	0.0183971	0	GRN_SORT1	GRN - SORT1	GRN	Secreted Signaling	PMID: 29555433
B cells	Endothelial cells	GDF15	TGFBR2	0.00439469	0	GDF15_TGFBR2	GDF15 - TGFBR2	GDF	Secreted Signaling	KEGG: hsa04350
B cells	Malignant cells	GCG	GCGR	6.71998e-06	0	GCG_GCGR	GCG - GCGR	GCG	Secreted Signaling	KEGG: hsa04080
B cells	T/NK cells	GCG	GCGR	6.61612e-06	0.04	GCG_GCGR	GCG - GCGR	GCG	Secreted Signaling	KEGG: hsa04080
B cells	Fibroblasts	GAS6	AXL	0.00155288	0	GAS6_AXL	GAS6 - AXL	GAS	Secreted Signaling	PMID: 27801848
B cells	Endothelial cells	GAS6	AXL	0.00129447	0	GAS6_AXL	GAS6 - AXL	GAS	Secreted Signaling	PMID: 27801848
B cells	Macrophages	GAS6	AXL	0.00105039	0	GAS6_AXL	GAS6 - AXL	GAS	Secreted Signaling	PMID: 27801848
B cells	Malignant cells	GAS6	TYRO3	0.000496235	0	GAS6_TYRO3	GAS6 - TYRO3	GAS	Secreted Signaling	PMID: 27801848
B cells	Macrophages	GAS6	MERTK	0.00010054	0	GAS6_MERTK	GAS6 - MERTK	GAS	Secreted Signaling	PMID: 27801848
B cells	B cells	LGALS9	PTPRC	0.00831496	0	LGALS9_CD45	LGALS9 - CD45	GALECTIN	Secreted Signaling	PMID: 30120235
B cells	Macrophages	LGALS9	CD44	0.00294592	0	LGALS9_CD44	LGALS9 - CD44	GALECTIN	Secreted Signaling	PMID: 25065622
B cells	Macrophages	LGALS9	PTPRC	0.00240096	0	LGALS9_CD45	LGALS9 - CD45	GALECTIN	Secreted Signaling	PMID: 30120235
B cells	T/NK cells	LGALS9	PTPRC	0.00162643	0.01	LGALS9_CD45	LGALS9 - CD45	GALECTIN	Secreted Signaling	PMID: 30120235
B cells	Macrophages	LGALS9	HAVCR2	0.000948075	0	LGALS9_HAVCR2	LGALS9 - HAVCR2	GALECTIN	Secreted Signaling	PMID: 27192565
B cells	Malignant cells	FN1	SDC1	0.0564741	0	FN1_SDC1	FN1 - SDC1	FN1	ECM-Receptor	KEGG: hsa04512
B cells	Endothelial cells	FN1	ITGA5_ITGB1	0.0470796	0	FN1_ITGA5_ITGB1	FN1 - (ITGA5+ITGB1)	FN1	ECM-Receptor	KEGG: hsa04512
B cells	B cells	FN1	CD44	0.0431879	0.03	FN1_CD44	FN1 - CD44	FN1	ECM-Receptor	KEGG: hsa04512
B cells	Malignant cells	FN1	SDC4	0.0415712	0	FN1_SDC4	FN1 - SDC4	FN1	ECM-Receptor	KEGG: hsa04512
B cells	Endothelial cells	FN1	ITGAV_ITGB1	0.0402508	0	FN1_ITGAV_ITGB1	FN1 - (ITGAV+ITGB1)	FN1	ECM-Receptor	KEGG: hsa04512
B cells	Fibroblasts	FN1	ITGA5_ITGB1	0.0381803	0	FN1_ITGA5_ITGB1	FN1 - (ITGA5+ITGB1)	FN1	ECM-Receptor	KEGG: hsa04512
B cells	Fibroblasts	FN1	ITGAV_ITGB1	0.0371179	0	FN1_ITGAV_ITGB1	FN1 - (ITGAV+ITGB1)	FN1	ECM-Receptor	KEGG: hsa04512
B cells	Endothelial cells	FN1	ITGA3_ITGB1	0.0215404	0	FN1_ITGA3_ITGB1	FN1 - (ITGA3+ITGB1)	FN1	ECM-Receptor	KEGG: hsa04512
B cells	Macrophages	FN1	CD44	0.01551	0	FN1_CD44	FN1 - CD44	FN1	ECM-Receptor	KEGG: hsa04512
B cells	Fibroblasts	FN1	ITGA3_ITGB1	0.0149591	0	FN1_ITGA3_ITGB1	FN1 - (ITGA3+ITGB1)	FN1	ECM-Receptor	KEGG: hsa04512
B cells	Malignant cells	FGF21	FGFR3	0.0116874	0	FGF21_FGFR3	FGF21 - FGFR3	FGF	Secreted Signaling	PMC: 4393358
B cells	Malignant cells	FGF21	FGFR1	0.00281044	0.03	FGF21_FGFR1	FGF21 - FGFR1	FGF	Secreted Signaling	PMC: 4393358
B cells	Endothelial cells	ESAM	ESAM	0.00124921	0	ESAM_ESAM	ESAM - ESAM	ESAM	Cell-Cell Contact	KEGG: hsa04514; PMID: 11279107
B cells	Fibroblasts	ESAM	ESAM	0.00057867	0	ESAM_ESAM	ESAM - ESAM	ESAM	Cell-Cell Contact	KEGG: hsa04514; PMID: 11279107
B cells	Endothelial cells	EFNA1	EPHA3	3.40034e-05	0	EFNA1_EPHA3	EFNA1 - EPHA3	EPHA	Cell-Cell Contact	PMID: 15114347
B cells	Endothelial cells	EFNA4	EPHA3	2.34973e-06	0	EFNA4_EPHA3	EFNA4 - EPHA3	EPHA	Cell-Cell Contact	PMID: 15114347
B cells	Endothelial cells	CXCL12	CXCR4	0.00312325	0	CXCL12_CXCR4	CXCL12 - CXCR4	CXCL	Secreted Signaling	KEGG: hsa04060
B cells	Endothelial cells	CXCL12	ACKR3	0.00141965	0	CXCL12_ACKR3	CXCL12 - ACKR3	CXCL	Secreted Signaling	KEGG: hsa04060
B cells	T/NK cells	CXCL9	CXCR3	0.000633977	0	CXCL9_CXCR3	CXCL9 - CXCR3	CXCL	Secreted Signaling	KEGG: hsa04060
B cells	T/NK cells	CXCL10	CXCR3	0.000543019	0	CXCL10_CXCR3	CXCL10 - CXCR3	CXCL	Secreted Signaling	KEGG: hsa04060
B cells	Fibroblasts	CXCL12	ACKR3	0.000406817	0.01	CXCL12_ACKR3	CXCL12 - ACKR3	CXCL	Secreted Signaling	KEGG: hsa04060
B cells	Endothelial cells	CXCL11	ACKR3	8.96358e-05	0.03	CXCL11_ACKR3	CXCL11 - ACKR3	CXCL	Secreted Signaling	KEGG: hsa04060
B cells	T/NK cells	CXCL16	CXCR6	4.75915e-05	0.01	CXCL16_CXCR6	CXCL16 - CXCR6	CXCL	Secreted Signaling	KEGG: hsa04060
B cells	T/NK cells	CXCL11	CXCR3	1.10266e-05	0	CXCL11_CXCR3	CXCL11 - CXCR3	CXCL	Secreted Signaling	KEGG: hsa04060
B cells	T/NK cells	CXCL13	CXCR3	1.10266e-05	0	CXCL13_CXCR3	CXCL13 - CXCR3	CXCL	Secreted Signaling	KEGG: hsa04060
B cells	Macrophages	CXCL16	CXCR6	9.25836e-07	0	CXCL16_CXCR6	CXCL16 - CXCR6	CXCL	Secreted Signaling	KEGG: hsa04060
B cells	Macrophages	IL34	CSF1R	0.000294096	0.01	IL34_CSF1R	IL34 - CSF1R	CSF	Secreted Signaling	KEGG: hsa04060
B cells	Plasma cells	IL34	CSF1R	0.000232114	0.02	IL34_CSF1R	IL34 - CSF1R	CSF	Secreted Signaling	KEGG: hsa04060
B cells	Endothelial cells	IL34	CSF1R	0.000207205	0.01	IL34_CSF1R	IL34 - CSF1R	CSF	Secreted Signaling	KEGG: hsa04060
B cells	Fibroblasts	IL34	CSF1R	0.000185553	0.01	IL34_CSF1R	IL34 - CSF1R	CSF	Secreted Signaling	KEGG: hsa04060
B cells	T/NK cells	IL34	CSF1R	0.000118889	0.04	IL34_CSF1R	IL34 - CSF1R	CSF	Secreted Signaling	KEGG: hsa04060
B cells	Macrophages	C3	ITGAX_ITGB2	0.0168784	0	C3_ITGAX_ITGB2	C3 - (ITGAX+ITGB2)	COMPLEMENT	Secreted Signaling	PMID: 16234578
B cells	Macrophages	C3	ITGAM_ITGB2	0.0134473	0	C3_ITGAM_ITGB2	C3 - (ITGAM+ITGB2)	COMPLEMENT	Secreted Signaling	PMID: 16234578
B cells	Macrophages	C3	C3AR1	0.00775138	0	C3_C3AR1	C3 - C3AR1	COMPLEMENT	Secreted Signaling	KEGG: hsa04080
B cells	Macrophages	C5	C5AR1	0.000952837	0	HC_C5AR1	HC - C5AR1	COMPLEMENT	Secreted Signaling	KEGG: hsa04080
B cells	B cells	COL4A1	SDC1	0.0696874	0.03	COL4A1_SDC1	COL4A1 - SDC1	COLLAGEN	ECM-Receptor	KEGG: hsa04512
B cells	B cells	COL1A1	SDC4	0.0688512	0.04	COL1A1_SDC4	COL1A1 - SDC4	COLLAGEN	ECM-Receptor	KEGG: hsa04512
B cells	B cells	COL4A1	SDC4	0.0536649	0.02	COL4A1_SDC4	COL4A1 - SDC4	COLLAGEN	ECM-Receptor	KEGG: hsa04512
B cells	B cells	COL4A1	ITGA1_ITGB1	0.0422606	0.03	COL4A1_ITGA1_ITGB1	COL4A1 - (ITGA1+ITGB1)	COLLAGEN	ECM-Receptor	KEGG: hsa04512
B cells	Malignant cells	COL1A1	SDC1	0.0385996	0	COL1A1_SDC1	COL1A1 - SDC1	COLLAGEN	ECM-Receptor	KEGG: hsa04512
B cells	Malignant cells	COL1A2	SDC1	0.0327183	0	COL1A2_SDC1	COL1A2 - SDC1	COLLAGEN	ECM-Receptor	KEGG: hsa04512
B cells	Malignant cells	COL4A1	SDC1	0.0305388	0	COL4A1_SDC1	COL4A1 - SDC1	COLLAGEN	ECM-Receptor	KEGG: hsa04512
B cells	Malignant cells	COL6A2	SDC1	0.0285584	0	COL6A2_SDC1	COL6A2 - SDC1	COLLAGEN	ECM-Receptor	KEGG: hsa04512
B cells	Endothelial cells	COL1A1	ITGA1_ITGB1	0.0284951	0	COL1A1_ITGA1_ITGB1	COL1A1 - (ITGA1+ITGB1)	COLLAGEN	ECM-Receptor	KEGG: hsa04512
B cells	Malignant cells	COL1A1	SDC4	0.0277287	0	COL1A1_SDC4	COL1A1 - SDC4	COLLAGEN	ECM-Receptor	KEGG: hsa04512
B cells	B cells	COL1A1	CD44	0.0276102	0.01	COL1A1_CD44	COL1A1 - CD44	COLLAGEN	ECM-Receptor	KEGG: hsa04512
B cells	Malignant cells	COL4A2	SDC1	0.0261167	0.01	COL4A2_SDC1	COL4A2 - SDC1	COLLAGEN	ECM-Receptor	KEGG: hsa04512
B cells	Fibroblasts	COL1A1	ITGA1_ITGB1	0.0241512	0	COL1A1_ITGA1_ITGB1	COL1A1 - (ITGA1+ITGB1)	COLLAGEN	ECM-Receptor	KEGG: hsa04512
B cells	Endothelial cells	COL1A2	ITGA1_ITGB1	0.0239833	0	COL1A2_ITGA1_ITGB1	COL1A2 - (ITGA1+ITGB1)	COLLAGEN	ECM-Receptor	KEGG: hsa04512
B cells	Malignant cells	COL1A2	SDC4	0.0233189	0	COL1A2_SDC4	COL1A2 - SDC4	COLLAGEN	ECM-Receptor	KEGG: hsa04512
B cells	Macrophages	COL1A1	SDC4	0.023308	0	COL1A1_SDC4	COL1A1 - SDC4	COLLAGEN	ECM-Receptor	KEGG: hsa04512
B cells	B cells	COL1A2	CD44	0.0229159	0.01	COL1A2_CD44	COL1A2 - CD44	COLLAGEN	ECM-Receptor	KEGG: hsa04512
B cells	Endothelial cells	COL4A1	ITGA1_ITGB1	0.0223275	0	COL4A1_ITGA1_ITGB1	COL4A1 - (ITGA1+ITGB1)	COLLAGEN	ECM-Receptor	KEGG: hsa04512
B cells	Malignant cells	COL4A1	SDC4	0.0217023	0	COL4A1_SDC4	COL4A1 - SDC4	COLLAGEN	ECM-Receptor	KEGG: hsa04512
B cells	B cells	COL4A1	CD44	0.0212256	0.01	COL4A1_CD44	COL4A1 - CD44	COLLAGEN	ECM-Receptor	KEGG: hsa04512
B cells	Endothelial cells	COL6A2	ITGA1_ITGB1	0.0208304	0	COL6A2_ITGA1_ITGB1	COL6A2 - (ITGA1+ITGB1)	COLLAGEN	ECM-Receptor	KEGG: hsa04512
B cells	Fibroblasts	COL1A2	ITGA1_ITGB1	0.0203064	0	COL1A2_ITGA1_ITGB1	COL1A2 - (ITGA1+ITGB1)	COLLAGEN	ECM-Receptor	KEGG: hsa04512
B cells	Malignant cells	COL6A2	SDC4	0.0202414	0	COL6A2_SDC4	COL6A2 - SDC4	COLLAGEN	ECM-Receptor	KEGG: hsa04512
B cells	B cells	COL6A2	CD44	0.0197119	0.02	COL6A2_CD44	COL6A2 - CD44	COLLAGEN	ECM-Receptor	KEGG: hsa04512
B cells	Macrophages	COL1A2	SDC4	0.0195566	0.03	COL1A2_SDC4	COL1A2 - SDC4	COLLAGEN	ECM-Receptor	KEGG: hsa04512
B cells	Endothelial cells	COL4A2	ITGA1_ITGB1	0.0189941	0	COL4A2_ITGA1_ITGB1	COL4A2 - (ITGA1+ITGB1)	COLLAGEN	ECM-Receptor	KEGG: hsa04512
B cells	Fibroblasts	COL4A1	ITGA1_ITGB1	0.0188973	0	COL4A1_ITGA1_ITGB1	COL4A1 - (ITGA1+ITGB1)	COLLAGEN	ECM-Receptor	KEGG: hsa04512
B cells	Malignant cells	COL1A1	ITGA2_ITGB1	0.0187219	0	COL1A1_ITGA2_ITGB1	COL1A1 - (ITGA2+ITGB1)	COLLAGEN	ECM-Receptor	KEGG: hsa04512
B cells	Malignant cells	COL1A1	ITGA1_ITGB1	0.0186232	0.01	COL1A1_ITGA1_ITGB1	COL1A1 - (ITGA1+ITGB1)	COLLAGEN	ECM-Receptor	KEGG: hsa04512
B cells	Malignant cells	COL4A2	SDC4	0.0184508	0	COL4A2_SDC4	COL4A2 - SDC4	COLLAGEN	ECM-Receptor	KEGG: hsa04512
B cells	Macrophages	COL4A1	SDC4	0.0181856	0	COL4A1_SDC4	COL4A1 - SDC4	COLLAGEN	ECM-Receptor	KEGG: hsa04512
B cells	B cells	COL4A2	CD44	0.0178742	0.01	COL4A2_CD44	COL4A2 - CD44	COLLAGEN	ECM-Receptor	KEGG: hsa04512
B cells	Fibroblasts	COL6A2	ITGA1_ITGB1	0.0176242	0	COL6A2_ITGA1_ITGB1	COL6A2 - (ITGA1+ITGB1)	COLLAGEN	ECM-Receptor	KEGG: hsa04512
B cells	Macrophages	COL1A1	ITGA1_ITGB1	0.0176129	0.01	COL1A1_ITGA1_ITGB1	COL1A1 - (ITGA1+ITGB1)	COLLAGEN	ECM-Receptor	KEGG: hsa04512
B cells	Macrophages	COL6A2	SDC4	0.0169487	0.03	COL6A2_SDC4	COL6A2 - SDC4	COLLAGEN	ECM-Receptor	KEGG: hsa04512
B cells	Fibroblasts	COL4A2	ITGA1_ITGB1	0.0160639	0	COL4A2_ITGA1_ITGB1	COL4A2 - (ITGA1+ITGB1)	COLLAGEN	ECM-Receptor	KEGG: hsa04512
B cells	Malignant cells	COL1A2	ITGA2_ITGB1	0.0156425	0	COL1A2_ITGA2_ITGB1	COL1A2 - (ITGA2+ITGB1)	COLLAGEN	ECM-Receptor	KEGG: hsa04512
B cells	Endothelial cells	COL1A1	ITGA2_ITGB1	0.014627	0.03	COL1A1_ITGA2_ITGB1	COL1A1 - (ITGA2+ITGB1)	COLLAGEN	ECM-Receptor	KEGG: hsa04512
B cells	Malignant cells	COL4A1	ITGA2_ITGB1	0.0145236	0	COL4A1_ITGA2_ITGB1	COL4A1 - (ITGA2+ITGB1)	COLLAGEN	ECM-Receptor	KEGG: hsa04512
B cells	Macrophages	COL1A1	ITGA2_ITGB1	0.0144644	0.02	COL1A1_ITGA2_ITGB1	COL1A1 - (ITGA2+ITGB1)	COLLAGEN	ECM-Receptor	KEGG: hsa04512
B cells	Malignant cells	COL4A1	ITGA1_ITGB1	0.0144456	0.01	COL4A1_ITGA1_ITGB1	COL4A1 - (ITGA1+ITGB1)	COLLAGEN	ECM-Receptor	KEGG: hsa04512
B cells	Endothelial cells	COL1A1	ITGA3_ITGB1	0.0139234	0	COL1A1_ITGA3_ITGB1	COL1A1 - (ITGA3+ITGB1)	COLLAGEN	ECM-Receptor	KEGG: hsa04512
B cells	Macrophages	COL4A1	ITGA1_ITGB1	0.0136612	0.02	COL4A1_ITGA1_ITGB1	COL4A1 - (ITGA1+ITGB1)	COLLAGEN	ECM-Receptor	KEGG: hsa04512
B cells	Malignant cells	COL6A2	ITGA2_ITGB1	0.013517	0	COL6A2_ITGA2_ITGB1	COL6A2 - (ITGA2+ITGB1)	COLLAGEN	ECM-Receptor	KEGG: hsa04512
B cells	Fibroblasts	COL1A1	ITGA11_ITGB1	0.0127238	0	COL1A1_ITGA11_ITGB1	COL1A1 - (ITGA11+ITGB1)	COLLAGEN	ECM-Receptor	KEGG: hsa04512
B cells	Malignant cells	COL4A2	ITGA2_ITGB1	0.0122891	0	COL4A2_ITGA2_ITGB1	COL4A2 - (ITGA2+ITGB1)	COLLAGEN	ECM-Receptor	KEGG: hsa04512
B cells	Endothelial cells	COL1A2	ITGA3_ITGB1	0.0115948	0	COL1A2_ITGA3_ITGB1	COL1A2 - (ITGA3+ITGB1)	COLLAGEN	ECM-Receptor	KEGG: hsa04512
B cells	Endothelial cells	COL4A1	ITGA2_ITGB1	0.0113038	0.04	COL4A1_ITGA2_ITGB1	COL4A1 - (ITGA2+ITGB1)	COLLAGEN	ECM-Receptor	KEGG: hsa04512
B cells	Macrophages	COL4A1	ITGA2_ITGB1	0.0111827	0.01	COL4A1_ITGA2_ITGB1	COL4A1 - (ITGA2+ITGB1)	COLLAGEN	ECM-Receptor	KEGG: hsa04512
B cells	Endothelial cells	COL4A1	ITGA3_ITGB1	0.0107525	0	COL4A1_ITGA3_ITGB1	COL4A1 - (ITGA3+ITGB1)	COLLAGEN	ECM-Receptor	KEGG: hsa04512
B cells	Fibroblasts	COL1A2	ITGA11_ITGB1	0.0105986	0	COL1A2_ITGA11_ITGB1	COL1A2 - (ITGA11+ITGB1)	COLLAGEN	ECM-Receptor	KEGG: hsa04512
B cells	Endothelial cells	COL6A2	ITGA3_ITGB1	0.00999654	0	COL6A2_ITGA3_ITGB1	COL6A2 - (ITGA3+ITGB1)	COLLAGEN	ECM-Receptor	KEGG: hsa04512
B cells	Macrophages	COL1A1	CD44	0.00994007	0	COL1A1_CD44	COL1A1 - CD44	COLLAGEN	ECM-Receptor	KEGG: hsa04512
B cells	Fibroblasts	COL4A1	ITGA11_ITGB1	0.00982955	0	COL4A1_ITGA11_ITGB1	COL4A1 - (ITGA11+ITGB1)	COLLAGEN	ECM-Receptor	KEGG: hsa04512
B cells	Fibroblasts	COL1A1	ITGA3_ITGB1	0.00959683	0	COL1A1_ITGA3_ITGB1	COL1A1 - (ITGA3+ITGB1)	COLLAGEN	ECM-Receptor	KEGG: hsa04512
B cells	Endothelial cells	COL1A1	ITGA9_ITGB1	0.00933832	0	COL1A1_ITGA9_ITGB1	COL1A1 - (ITGA9+ITGB1)	COLLAGEN	ECM-Receptor	KEGG: hsa04512
B cells	Fibroblasts	COL6A2	ITGA11_ITGB1	0.00913921	0	COL6A2_ITGA11_ITGB1	COL6A2 - (ITGA11+ITGB1)	COLLAGEN	ECM-Receptor	KEGG: hsa04512
B cells	Endothelial cells	COL4A2	ITGA3_ITGB1	0.00907651	0	COL4A2_ITGA3_ITGB1	COL4A2 - (ITGA3+ITGB1)	COLLAGEN	ECM-Receptor	KEGG: hsa04512
B cells	Endothelial cells	COL1A1	ITGA11_ITGB1	0.00875683	0	COL1A1_ITGA11_ITGB1	COL1A1 - (ITGA11+ITGB1)	COLLAGEN	ECM-Receptor	KEGG: hsa04512
B cells	Malignant cells	COL6A3	SDC1	0.00859686	0.01	COL6A3_SDC1	COL6A3 - SDC1	COLLAGEN	ECM-Receptor	KEGG: hsa04512
B cells	Fibroblasts	COL4A2	ITGA11_ITGB1	0.00829892	0	COL4A2_ITGA11_ITGB1	COL4A2 - (ITGA11+ITGB1)	COLLAGEN	ECM-Receptor	KEGG: hsa04512
B cells	Macrophages	COL1A2	CD44	0.00825617	0	COL1A2_CD44	COL1A2 - CD44	COLLAGEN	ECM-Receptor	KEGG: hsa04512
B cells	Fibroblasts	COL1A2	ITGA3_ITGB1	0.00797355	0	COL1A2_ITGA3_ITGB1	COL1A2 - (ITGA3+ITGB1)	COLLAGEN	ECM-Receptor	KEGG: hsa04512
B cells	Endothelial cells	COL1A2	ITGA9_ITGB1	0.00775074	0	COL1A2_ITGA9_ITGB1	COL1A2 - (ITGA9+ITGB1)	COLLAGEN	ECM-Receptor	KEGG: hsa04512
B cells	Macrophages	COL4A1	CD44	0.00764924	0	COL4A1_CD44	COL4A1 - CD44	COLLAGEN	ECM-Receptor	KEGG: hsa04512
B cells	Fibroblasts	COL4A1	ITGA3_ITGB1	0.00738821	0	COL4A1_ITGA3_ITGB1	COL4A1 - (ITGA3+ITGB1)	COLLAGEN	ECM-Receptor	KEGG: hsa04512
B cells	Endothelial cells	COL1A2	ITGA11_ITGB1	0.00726505	0	COL1A2_ITGA11_ITGB1	COL1A2 - (ITGA11+ITGB1)	COLLAGEN	ECM-Receptor	KEGG: hsa04512
B cells	Endothelial cells	COL4A1	ITGA9_ITGB1	0.00717908	0	COL4A1_ITGA9_ITGB1	COL4A1 - (ITGA9+ITGB1)	COLLAGEN	ECM-Receptor	KEGG: hsa04512
B cells	Macrophages	COL6A2	CD44	0.00710545	0	COL6A2_CD44	COL6A2 - CD44	COLLAGEN	ECM-Receptor	KEGG: hsa04512
B cells	Fibroblasts	COL6A2	ITGA3_ITGB1	0.00686367	0	COL6A2_ITGA3_ITGB1	COL6A2 - (ITGA3+ITGB1)	COLLAGEN	ECM-Receptor	KEGG: hsa04512
B cells	Endothelial cells	COL4A1	ITGA11_ITGB1	0.00672819	0	COL4A1_ITGA11_ITGB1	COL4A1 - (ITGA11+ITGB1)	COLLAGEN	ECM-Receptor	KEGG: hsa04512
B cells	Endothelial cells	COL6A2	ITGA9_ITGB1	0.00666716	0	COL6A2_ITGA9_ITGB1	COL6A2 - (ITGA9+ITGB1)	COLLAGEN	ECM-Receptor	KEGG: hsa04512
B cells	Macrophages	COL4A2	CD44	0.0064449	0	COL4A2_CD44	COL4A2 - CD44	COLLAGEN	ECM-Receptor	KEGG: hsa04512
B cells	Endothelial cells	COL6A2	ITGA11_ITGB1	0.00624757	0	COL6A2_ITGA11_ITGB1	COL6A2 - (ITGA11+ITGB1)	COLLAGEN	ECM-Receptor	KEGG: hsa04512
B cells	Endothelial cells	COL1A1	CD44	0.00623373	0	COL1A1_CD44	COL1A1 - CD44	COLLAGEN	ECM-Receptor	KEGG: hsa04512
B cells	Fibroblasts	COL4A2	ITGA3_ITGB1	0.00622635	0	COL4A2_ITGA3_ITGB1	COL4A2 - (ITGA3+ITGB1)	COLLAGEN	ECM-Receptor	KEGG: hsa04512
B cells	Endothelial cells	COL6A3	ITGA1_ITGB1	0.00612491	0	COL6A3_ITGA1_ITGB1	COL6A3 - (ITGA1+ITGB1)	COLLAGEN	ECM-Receptor	KEGG: hsa04512
B cells	Endothelial cells	COL4A2	ITGA9_ITGB1	0.00604564	0	COL4A2_ITGA9_ITGB1	COL4A2 - (ITGA9+ITGB1)	COLLAGEN	ECM-Receptor	KEGG: hsa04512
B cells	Malignant cells	COL6A3	SDC4	0.0059356	0.02	COL6A3_SDC4	COL6A3 - SDC4	COLLAGEN	ECM-Receptor	KEGG: hsa04512
B cells	Endothelial cells	COL4A2	ITGA11_ITGB1	0.00566423	0	COL4A2_ITGA11_ITGB1	COL4A2 - (ITGA11+ITGB1)	COLLAGEN	ECM-Receptor	KEGG: hsa04512
B cells	Macrophages	COL1A1	ITGA3_ITGB1	0.00565977	0	COL1A1_ITGA3_ITGB1	COL1A1 - (ITGA3+ITGB1)	COLLAGEN	ECM-Receptor	KEGG: hsa04512
B cells	B cells	COL6A3	CD44	0.00554735	0	COL6A3_CD44	COL6A3 - CD44	COLLAGEN	ECM-Receptor	KEGG: hsa04512
B cells	Macrophages	COL1A1	ITGA9_ITGB1	0.00534345	0	COL1A1_ITGA9_ITGB1	COL1A1 - (ITGA9+ITGB1)	COLLAGEN	ECM-Receptor	KEGG: hsa04512
B cells	Plasma cells	COL4A1	CD44	0.00522403	0.04	COL4A1_CD44	COL4A1 - CD44	COLLAGEN	ECM-Receptor	KEGG: hsa04512
B cells	Fibroblasts	COL6A3	ITGA1_ITGB1	0.0051649	0	COL6A3_ITGA1_ITGB1	COL6A3 - (ITGA1+ITGB1)	COLLAGEN	ECM-Receptor	KEGG: hsa04512
B cells	Endothelial cells	COL1A2	CD44	0.00516235	0.02	COL1A2_CD44	COL1A2 - CD44	COLLAGEN	ECM-Receptor	KEGG: hsa04512
B cells	T/NK cells	COL1A1	CD44	0.00497681	0	COL1A1_CD44	COL1A1 - CD44	COLLAGEN	ECM-Receptor	KEGG: hsa04512
B cells	Fibroblasts	COL1A1	CD44	0.00491461	0.03	COL1A1_CD44	COL1A1 - CD44	COLLAGEN	ECM-Receptor	KEGG: hsa04512
B cells	Endothelial cells	COL4A1	CD44	0.00477774	0	COL4A1_CD44	COL4A1 - CD44	COLLAGEN	ECM-Receptor	KEGG: hsa04512
B cells	Macrophages	COL1A2	ITGA3_ITGB1	0.00468586	0.01	COL1A2_ITGA3_ITGB1	COL1A2 - (ITGA3+ITGB1)	COLLAGEN	ECM-Receptor	KEGG: hsa04512
B cells	Endothelial cells	COL6A2	CD44	0.00443384	0	COL6A2_CD44	COL6A2 - CD44	COLLAGEN	ECM-Receptor	KEGG: hsa04512
B cells	Macrophages	COL1A2	ITGA9_ITGB1	0.00442292	0.02	COL1A2_ITGA9_ITGB1	COL1A2 - (ITGA9+ITGB1)	COLLAGEN	ECM-Receptor	KEGG: hsa04512
B cells	Macrophages	COL4A1	ITGA3_ITGB1	0.00433636	0.01	COL4A1_ITGA3_ITGB1	COL4A1 - (ITGA3+ITGB1)	COLLAGEN	ECM-Receptor	KEGG: hsa04512
B cells	Plasma cells	COL1A1	ITGA11_ITGB1	0.00432109	0	COL1A1_ITGA11_ITGB1	COL1A1 - (ITGA11+ITGB1)	COLLAGEN	ECM-Receptor	KEGG: hsa04512
B cells	T/NK cells	COL1A2	CD44	0.0041241	0.01	COL1A2_CD44	COL1A2 - CD44	COLLAGEN	ECM-Receptor	KEGG: hsa04512
B cells	Macrophages	COL4A1	ITGA9_ITGB1	0.00409269	0	COL4A1_ITGA9_ITGB1	COL4A1 - (ITGA9+ITGB1)	COLLAGEN	ECM-Receptor	KEGG: hsa04512
B cells	Macrophages	COL6A2	ITGA3_ITGB1	0.00402392	0.01	COL6A2_ITGA3_ITGB1	COL6A2 - (ITGA3+ITGB1)	COLLAGEN	ECM-Receptor	KEGG: hsa04512
B cells	Endothelial cells	COL4A2	CD44	0.00401699	0.03	COL4A2_CD44	COL4A2 - CD44	COLLAGEN	ECM-Receptor	KEGG: hsa04512
B cells	Malignant cells	COL6A3	ITGA2_ITGB1	0.00388253	0.01	COL6A3_ITGA2_ITGB1	COL6A3 - (ITGA2+ITGB1)	COLLAGEN	ECM-Receptor	KEGG: hsa04512
B cells	T/NK cells	COL4A1	CD44	0.00381772	0	COL4A1_CD44	COL4A1 - CD44	COLLAGEN	ECM-Receptor	KEGG: hsa04512
B cells	Macrophages	COL6A2	ITGA9_ITGB1	0.00379751	0.04	COL6A2_ITGA9_ITGB1	COL6A2 - (ITGA9+ITGB1)	COLLAGEN	ECM-Receptor	KEGG: hsa04512
B cells	Fibroblasts	COL4A1	CD44	0.00376406	0.02	COL4A1_CD44	COL4A1 - CD44	COLLAGEN	ECM-Receptor	KEGG: hsa04512
B cells	Macrophages	COL4A2	ITGA3_ITGB1	0.00364525	0.03	COL4A2_ITGA3_ITGB1	COL4A2 - (ITGA3+ITGB1)	COLLAGEN	ECM-Receptor	KEGG: hsa04512
B cells	Endothelial cells	COL6A1	ITGA3_ITGB1	0.00357722	0	COL6A1_ITGA3_ITGB1	COL6A1 - (ITGA3+ITGB1)	COLLAGEN	ECM-Receptor	KEGG: hsa04512
B cells	Plasma cells	COL1A2	ITGA11_ITGB1	0.00357062	0.02	COL1A2_ITGA11_ITGB1	COL1A2 - (ITGA11+ITGB1)	COLLAGEN	ECM-Receptor	KEGG: hsa04512
B cells	T/NK cells	COL6A2	CD44	0.00354366	0	COL6A2_CD44	COL6A2 - CD44	COLLAGEN	ECM-Receptor	KEGG: hsa04512
B cells	Plasma cells	COL4A1	ITGA11_ITGB1	0.00330201	0.01	COL4A1_ITGA11_ITGB1	COL4A1 - (ITGA11+ITGB1)	COLLAGEN	ECM-Receptor	KEGG: hsa04512
B cells	Fibroblasts	COL6A1	ITGA11_ITGB1	0.00327273	0	COL6A1_ITGA11_ITGB1	COL6A1 - (ITGA11+ITGB1)	COLLAGEN	ECM-Receptor	KEGG: hsa04512
B cells	T/NK cells	COL4A2	CD44	0.0032113	0.01	COL4A2_CD44	COL4A2 - CD44	COLLAGEN	ECM-Receptor	KEGG: hsa04512
B cells	Plasma cells	COL6A2	ITGA11_ITGB1	0.00306219	0.02	COL6A2_ITGA11_ITGB1	COL6A2 - (ITGA11+ITGB1)	COLLAGEN	ECM-Receptor	KEGG: hsa04512
B cells	Endothelial cells	COL6A3	ITGA3_ITGB1	0.00284203	0	COL6A3_ITGA3_ITGB1	COL6A3 - (ITGA3+ITGB1)	COLLAGEN	ECM-Receptor	KEGG: hsa04512
B cells	Plasma cells	COL4A2	ITGA11_ITGB1	0.00277195	0.02	COL4A2_ITGA11_ITGB1	COL4A2 - (ITGA11+ITGB1)	COLLAGEN	ECM-Receptor	KEGG: hsa04512
B cells	Fibroblasts	COL6A3	ITGA11_ITGB1	0.00260033	0	COL6A3_ITGA11_ITGB1	COL6A3 - (ITGA11+ITGB1)	COLLAGEN	ECM-Receptor	KEGG: hsa04512
B cells	Macrophages	COL6A1	CD44	0.00252462	0	COL6A1_CD44	COL6A1 - CD44	COLLAGEN	ECM-Receptor	KEGG: hsa04512
B cells	Fibroblasts	COL6A1	ITGA3_ITGB1	0.00244076	0.01	COL6A1_ITGA3_ITGB1	COL6A1 - (ITGA3+ITGB1)	COLLAGEN	ECM-Receptor	KEGG: hsa04512
B cells	Macrophages	COL1A1	ITGA11_ITGB1	0.00234404	0.02	COL1A1_ITGA11_ITGB1	COL1A1 - (ITGA11+ITGB1)	COLLAGEN	ECM-Receptor	KEGG: hsa04512
B cells	Endothelial cells	COL6A1	ITGA11_ITGB1	0.00221291	0	COL6A1_ITGA11_ITGB1	COL6A1 - (ITGA11+ITGB1)	COLLAGEN	ECM-Receptor	KEGG: hsa04512
B cells	Macrophages	COL6A3	CD44	0.00200413	0	COL6A3_CD44	COL6A3 - CD44	COLLAGEN	ECM-Receptor	KEGG: hsa04512
B cells	Fibroblasts	COL6A3	ITGA3_ITGB1	0.00193775	0	COL6A3_ITGA3_ITGB1	COL6A3 - (ITGA3+ITGB1)	COLLAGEN	ECM-Receptor	KEGG: hsa04512
B cells	Macrophages	COL1A2	ITGA11_ITGB1	0.00193587	0.04	COL1A2_ITGA11_ITGB1	COL1A2 - (ITGA11+ITGB1)	COLLAGEN	ECM-Receptor	KEGG: hsa04512
B cells	Endothelial cells	COL6A3	ITGA9_ITGB1	0.00187639	0	COL6A3_ITGA9_ITGB1	COL6A3 - (ITGA9+ITGB1)	COLLAGEN	ECM-Receptor	KEGG: hsa04512
B cells	Macrophages	COL4A1	ITGA11_ITGB1	0.00178988	0.02	COL4A1_ITGA11_ITGB1	COL4A1 - (ITGA11+ITGB1)	COLLAGEN	ECM-Receptor	KEGG: hsa04512
B cells	Endothelial cells	COL6A3	ITGA11_ITGB1	0.00175607	0	COL6A3_ITGA11_ITGB1	COL6A3 - (ITGA11+ITGB1)	COLLAGEN	ECM-Receptor	KEGG: hsa04512
B cells	Macrophages	COL4A2	ITGA11_ITGB1	0.00150197	0.03	COL4A2_ITGA11_ITGB1	COL4A2 - (ITGA11+ITGB1)	COLLAGEN	ECM-Receptor	KEGG: hsa04512
B cells	Endothelial cells	COL6A3	CD44	0.00123947	0	COL6A3_CD44	COL6A3 - CD44	COLLAGEN	ECM-Receptor	KEGG: hsa04512
B cells	Macrophages	COL6A3	ITGA3_ITGB1	0.00112404	0.02	COL6A3_ITGA3_ITGB1	COL6A3 - (ITGA3+ITGB1)	COLLAGEN	ECM-Receptor	KEGG: hsa04512
B cells	Macrophages	COL6A3	ITGA9_ITGB1	0.00106005	0.04	COL6A3_ITGA9_ITGB1	COL6A3 - (ITGA9+ITGB1)	COLLAGEN	ECM-Receptor	KEGG: hsa04512
B cells	T/NK cells	COL6A3	CD44	0.00099252	0	COL6A3_CD44	COL6A3 - CD44	COLLAGEN	ECM-Receptor	KEGG: hsa04512
B cells	Plasma cells	COL6A3	ITGA11_ITGB1	0.000850505	0.04	COL6A3_ITGA11_ITGB1	COL6A3 - (ITGA11+ITGB1)	COLLAGEN	ECM-Receptor	KEGG: hsa04512
B cells	Fibroblasts	COL9A2	ITGA11_ITGB1	0.000666887	0	COL9A2_ITGA11_ITGB1	COL9A2 - (ITGA11+ITGB1)	COLLAGEN	ECM-Receptor	KEGG: hsa04512
B cells	Macrophages	COL6A3	ITGA11_ITGB1	0.000460192	0.04	COL6A3_ITGA11_ITGB1	COL6A3 - (ITGA11+ITGB1)	COLLAGEN	ECM-Receptor	KEGG: hsa04512
B cells	Endothelial cells	COL9A2	ITGA11_ITGB1	0.00044876	0.01	COL9A2_ITGA11_ITGB1	COL9A2 - (ITGA11+ITGB1)	COLLAGEN	ECM-Receptor	KEGG: hsa04512
B cells	Macrophages	RARRES2	CMKLR1	0.0033612	0	RARRES2_CMKLR1	RARRES2 - CMKLR1	CHEMERIN	Secreted Signaling	PMID: 24671882
B cells	Endothelial cells	CDH5	CDH5	0.000524646	0	CDH5_CDH5	CDH5 - CDH5	CDH5	Cell-Cell Contact	KEGG: hsa04514
B cells	Fibroblasts	CDH5	CDH5	0.000138395	0.01	CDH5_CDH5	CDH5 - CDH5	CDH5	Cell-Cell Contact	KEGG: hsa04514
B cells	Endothelial cells	CD99	CD99	0.0239431	0.04	CD99_CD99	CD99 - CD99	CD99	Cell-Cell Contact	KEGG: hsa04514
B cells	Malignant cells	CD99	CD99L2	0.00307879	0	CD99_CD99L2	CD99 - CD99L2	CD99	Cell-Cell Contact	KEGG: hsa04514
B cells	Macrophages	CD99	PILRA	0.00109928	0	CD99_PILRA	CD99 - PILRA	CD99	Cell-Cell Contact	PMID: 18234675
B cells	T/NK cells	CD99	PILRA	0.000397699	0.02	CD99_PILRA	CD99 - PILRA	CD99	Cell-Cell Contact	PMID: 18234675
B cells	Endothelial cells	CD46	JAG1	0.00925592	0	CD46_JAG1	CD46 - JAG1	CD46	Cell-Cell Contact	PMID: 23086448
B cells	Macrophages	PTPRC	MRC1	0.000340727	0	PTPRC_MRC1	PTPRC - MRC1	CD45	Cell-Cell Contact	PMID: 27601670; PMID: 10575006
B cells	T/NK cells	PTPRC	MRC1	0.000238734	0	PTPRC_MRC1	PTPRC - MRC1	CD45	Cell-Cell Contact	PMID: 27601670; PMID: 10575006
B cells	Endothelial cells	PTPRC	MRC1	0.000203598	0	PTPRC_MRC1	PTPRC - MRC1	CD45	Cell-Cell Contact	PMID: 27601670; PMID: 10575006
B cells	Macrophages	CCL5	CCR1	0.00011962	0	CCL5_CCR1	CCL5 - CCR1	CCL	Secreted Signaling	KEGG: hsa04060
B cells	Macrophages	CCL5	CCR5	6.75425e-05	0	CCL5_CCR5	CCL5 - CCR5	CCL	Secreted Signaling	KEGG: hsa04060
B cells	Macrophages	CCL4	CCR5	2.43008e-05	0	CCL4_CCR5	CCL4 - CCR5	CCL	Secreted Signaling	KEGG: hsa04060
B cells	Endothelial cells	ADM	CALCRL	0.000149364	0.01	ADM_CALCRL	ADM - CALCRL	CALCR	Secreted Signaling	KEGG: hsa04080
B cells	Endothelial cells	KNG1	BDKRB2	0.00108165	0	KNG1_BDKRB2	KNG1 - BDKRB2	BRADYKININ	Secreted Signaling	KEGG: hsa04080
B cells	Malignant cells	BMP4	BMPR1A_BMPR2	2.90039e-05	0	BMP4_BMPR1A_BMPR2	BMP4 - (BMPR1A+BMPR2)	BMP	Secreted Signaling	KEGG: hsa04350; PMID:26893264
B cells	T/NK cells	BMP4	BMPR1A_BMPR2	1.12669e-05	0.01	BMP4_BMPR1A_BMPR2	BMP4 - (BMPR1A+BMPR2)	BMP	Secreted Signaling	KEGG: hsa04350; PMID:26893264
B cells	Macrophages	BMP4	BMPR1A_BMPR2	9.19319e-06	0.02	BMP4_BMPR1A_BMPR2	BMP4 - (BMPR1A+BMPR2)	BMP	Secreted Signaling	KEGG: hsa04350; PMID:26893264
B cells	T/NK cells	BMP4	BMPR1A_ACVR2A	2.8169e-06	0	BMP4_BMPR1A_ACVR2A	BMP4 - (BMPR1A+ACVR2A)	BMP	Secreted Signaling	KEGG: hsa04350; PMID:26893264
B cells	Macrophages	ANXA1	FPR1	0.000136406	0	ANXA1_FPR1	ANXA1 - FPR1	ANNEXIN	Secreted Signaling	PMID: 23230437
B cells	Macrophages	ANGPTL2	LILRB3	0.000364659	0	ANGPTL2_PIRB	ANGPTL2 - PIRB	ANGPTL	Secreted Signaling	PMID: 24478758
B cells	T/NK cells	ALCAM	CD6	0.000684695	0	ALCAM_CD6	ALCAM - CD6	ALCAM	Cell-Cell Contact	KEGG: hsa04514
B cells	Macrophages	ALCAM	CD6	0.000385868	0	ALCAM_CD6	ALCAM - CD6	ALCAM	Cell-Cell Contact	KEGG: hsa04514
B cells	Malignant cells	AGT	AGTR1	0.00330282	0	AGT_AGTR1B	AGT - AGTR1B	AGT	Secreted Signaling	KEGG: hsa04080
Dendritic cells	Dendritic cells	VTN	ITGAV_ITGB1	0.0783853	0.01	VTN_ITGAV_ITGB1	VTN - (ITGAV+ITGB1)	VTN	ECM-Receptor	KEGG: hsa04512
Dendritic cells	Dendritic cells	VTN	ITGAV_ITGB5	0.068677	0.01	VTN_ITGAV_ITGB5	VTN - (ITGAV+ITGB5)	VTN	ECM-Receptor	KEGG: hsa04512
Dendritic cells	Malignant cells	VTN	ITGAV_ITGB1	0.0364459	0	VTN_ITGAV_ITGB1	VTN - (ITGAV+ITGB1)	VTN	ECM-Receptor	KEGG: hsa04512
Dendritic cells	Malignant cells	VTN	ITGAV_ITGB5	0.0331023	0	VTN_ITGAV_ITGB5	VTN - (ITGAV+ITGB5)	VTN	ECM-Receptor	KEGG: hsa04512
Dendritic cells	Endothelial cells	VTN	ITGAV_ITGB1	0.0299514	0	VTN_ITGAV_ITGB1	VTN - (ITGAV+ITGB1)	VTN	ECM-Receptor	KEGG: hsa04512
Dendritic cells	Fibroblasts	VTN	ITGAV_ITGB1	0.027448	0	VTN_ITGAV_ITGB1	VTN - (ITGAV+ITGB1)	VTN	ECM-Receptor	KEGG: hsa04512
Dendritic cells	Fibroblasts	VTN	ITGAV_ITGB5	0.0224417	0	VTN_ITGAV_ITGB5	VTN - (ITGAV+ITGB5)	VTN	ECM-Receptor	KEGG: hsa04512
Dendritic cells	Dendritic cells	VTN	ITGAV_ITGB8	0.0157943	0	VTN_ITGAV_ITGB8	VTN - (ITGAV+ITGB8)	VTN	ECM-Receptor	KEGG: hsa04512
Dendritic cells	Dendritic cells	NAMPT	ITGA5_ITGB1	0.0367689	0	NAMPT_ITGA5_ITGB1	NAMPT - (ITGA5+ITGB1)	VISFATIN	Secreted Signaling	PMID: 28490838
Dendritic cells	Malignant cells	NAMPT	ITGA5_ITGB1	0.0197448	0	NAMPT_ITGA5_ITGB1	NAMPT - (ITGA5+ITGB1)	VISFATIN	Secreted Signaling	PMID: 28490838
Dendritic cells	Macrophages	NAMPT	ITGA5_ITGB1	0.018826	0	NAMPT_ITGA5_ITGB1	NAMPT - (ITGA5+ITGB1)	VISFATIN	Secreted Signaling	PMID: 28490838
Dendritic cells	Endothelial cells	NAMPT	ITGA5_ITGB1	0.0179122	0	NAMPT_ITGA5_ITGB1	NAMPT - (ITGA5+ITGB1)	VISFATIN	Secreted Signaling	PMID: 28490838
Dendritic cells	Fibroblasts	NAMPT	ITGA5_ITGB1	0.0142028	0	NAMPT_ITGA5_ITGB1	NAMPT - (ITGA5+ITGB1)	VISFATIN	Secreted Signaling	PMID: 28490838
Dendritic cells	Dendritic cells	NAMPT	INSR	0.00949592	0	NAMPT_INSR	NAMPT - INSR	VISFATIN	Secreted Signaling	PMID: 28490838
Dendritic cells	Endothelial cells	NAMPT	INSR	0.00584401	0	NAMPT_INSR	NAMPT - INSR	VISFATIN	Secreted Signaling	PMID: 28490838
Dendritic cells	Malignant cells	NAMPT	INSR	0.00411935	0	NAMPT_INSR	NAMPT - INSR	VISFATIN	Secreted Signaling	PMID: 28490838
Dendritic cells	Macrophages	NAMPT	INSR	0.00350461	0.03	NAMPT_INSR	NAMPT - INSR	VISFATIN	Secreted Signaling	PMID: 28490838
Dendritic cells	Fibroblasts	NAMPT	INSR	0.00261298	0.02	NAMPT_INSR	NAMPT - INSR	VISFATIN	Secreted Signaling	PMID: 28490838
Dendritic cells	Endothelial cells	TNFSF15	TNFRSF25	3.22768e-05	0	TNFSF15_TNFRSF25	TNFSF15 - TNFRSF25	VEGI	Secreted Signaling	KEGG: hsa04060
Dendritic cells	T/NK cells	TNFSF15	TNFRSF25	1.0799e-05	0	TNFSF15_TNFRSF25	TNFSF15 - TNFRSF25	VEGI	Secreted Signaling	KEGG: hsa04060
Dendritic cells	Endothelial cells	VEGFA	FLT1	0.0124615	0	VEGFA_VEGFR1	VEGFA - VEGFR1	VEGF	Secreted Signaling	KEGG: hsa04370; PMID: 16633338
Dendritic cells	Endothelial cells	VEGFA	FLT1_KDR	0.00887526	0	VEGFA_VEGFR1R2	VEGFA - VEGFR1R2	VEGF	Secreted Signaling	PMID: 16633338
Dendritic cells	Endothelial cells	VEGFB	FLT1	0.00884009	0	VEGFB_VEGFR1	VEGFB - VEGFR1	VEGF	Secreted Signaling	KEGG: hsa04370; PMID: 16633338
Dendritic cells	Endothelial cells	VEGFA	KDR	0.00556984	0	VEGFA_VEGFR2	VEGFA - VEGFR2	VEGF	Secreted Signaling	KEGG: hsa04370; PMID: 16633338
Dendritic cells	Fibroblasts	VEGFA	FLT1	0.00383897	0	VEGFA_VEGFR1	VEGFA - VEGFR1	VEGF	Secreted Signaling	KEGG: hsa04370; PMID: 16633338
[truncated: 6,910 more rows]

## Sheet: Table S9
Table S9: MVI+ Malignant cells VS MVI- Malignant cells (Differentially expressed MVIRGs)
[truncated: 166 more rows]

[truncated: 3 more sheets: Table S10, Table S11, Table S12]
